# Supplementary material for: Metatranscriptomic Assessment of the Microbial Community Associated With the Flavescence dorée Phytoplasma Insect Vector Scaphoideus titanus
Source: Front Microbiol. 2022 Apr 19;13:866523. doi: 10.3389/fmicb.2022.866523 (PMC9063733; doi:10.3389/fmicb.2022.866523)
Supplement: Supplementary file 2 [file Data_Sheet_1.xlsx]

## Sheet: Stitanus_transcriptome
transcript_ID	transcript_length	mapped reads	best_hit_accession	best_hit_description	E_value	species	phyla	domain_description	Gos	KEGG_ko
TRINITY_DN100015_c0_g1_i1	419	16	KAG8223374.1	KAG8223374.1 hypothetical protein J437_LFUL001252 [Ladona fulva]	9.12e-15	Ladona fulva	Arthropoda	#N/A	#N/A	#N/A
TRINITY_DN100037_c0_g1_i1	300	6	KAG8298528.1	KAG8298528.1 myosuppressin receptor activity protein [Homalodisca vitripennis]	2.27e-48	Homalodisca vitripennis	Arthropoda	Serpentine type 7TM GPCR chemoreceptor Srw	GO:0001653,GO:0002209,GO:0003674,GO:0004888,GO:0004930,GO:0005575,GO:0005623,GO:0005886,GO:0005887,GO:0006950,GO:0006952,GO:0007154,GO:0007165,GO:0007186,GO:0007187,GO:0007188,GO:0007193,GO:0007218,GO:0007610,GO:0007626,GO:0008150,GO:0008188,GO:0008344,GO:0008345,GO:0008528,GO:0009987,GO:0016020,GO:0016021,GO:0023052,GO:0030534,GO:0030537,GO:0031224,GO:0031226,GO:0032501,GO:0035013,GO:0038023,GO:…	#N/A
TRINITY_DN10003_c0_g1_i2	1312	650	XP_039280715.1	XP_039280715.1 ADP-ribosylation factor-like protein 5B [Nilaparvata lugens]	2.11e-116	Nilaparvata lugens	Arthropoda	ARF#N/Alike small GTPases; ARF, ADP#N/Aribosylation factor	GO:0000166,GO:0001882,GO:0001883,GO:0003674,GO:0003824,GO:0003924,GO:0005488,GO:0005525,GO:0005575,GO:0005622,GO:0005623,GO:0005737,GO:0005794,GO:0005802,GO:0006810,GO:0008104,GO:0008150,GO:0012505,GO:0016192,GO:0016197,GO:0016462,GO:0016482,GO:0016787,GO:0016817,GO:0016818,GO:0017076,GO:0017111,GO:0019001,GO:0031984,GO:0032549,GO:0032550,GO:0032553,GO:0032555,GO:0032561,GO:0033036,GO:0033365,GO:…	ko:K07949,ko:K07950
TRINITY_DN10003_c0_g3_i1	650	30	RZF47249.1	RZF47249.1 hypothetical protein LSTR_LSTR004958 [Laodelphax striatellus]	3.13e-27	Laodelphax striatellus	Arthropoda	Amiloride#N/Asensitive sodium channel	GO:0003008,GO:0003674,GO:0005215,GO:0005216,GO:0005261,GO:0005272,GO:0005575,GO:0005623,GO:0005886,GO:0006810,GO:0006811,GO:0006812,GO:0006814,GO:0007600,GO:0007610,GO:0007626,GO:0008150,GO:0008324,GO:0008345,GO:0009581,GO:0009582,GO:0009605,GO:0009612,GO:0009628,GO:0015075,GO:0015077,GO:0015081,GO:0015267,GO:0015318,GO:0015672,GO:0016020,GO:0016021,GO:0019233,GO:0022803,GO:0022838,GO:0022857,GO:…	ko:K03440
TRINITY_DN10006_c0_g1_i1	2992	440	KAG8327536.1	KAG8327536.1 hypothetical protein J6590_017973 [Homalodisca vitripennis]	1.75e-287	Homalodisca vitripennis	Arthropoda	SEA domain	GO:0003008,GO:0007600,GO:0008150,GO:0019233,GO:0032501,GO:0050877	#N/A
TRINITY_DN10006_c0_g2_i2	2153	370	KAG8327536.1	KAG8327536.1 hypothetical protein J6590_017973 [Homalodisca vitripennis]	3.37e-222	Homalodisca vitripennis	Arthropoda	#N/A	#N/A	#N/A
TRINITY_DN100073_c0_g2_i1	367	12	XP_023213406.1	XP_023213406.1 uncharacterized protein LOC111616210 [Centruroides sculpturatus]	4.45e-20	Centruroides sculpturatus	Arthropoda	#N/A	#N/A	#N/A
TRINITY_DN10007_c0_g1_i4	6690	3638	KAG8254250.1	KAG8254250.1 ATP-dependent DNA helicase chl1 [Homalodisca vitripennis]	0	Homalodisca vitripennis	Arthropoda	Immunoglobulin C#N/A2 Type	GO:0000132,GO:0000226,GO:0000278,GO:0000902,GO:0000904,GO:0001101,GO:0001501,GO:0001508,GO:0001525,GO:0001558,GO:0001568,GO:0001667,GO:0001764,GO:0001775,GO:0001871,GO:0001932,GO:0001944,GO:0002020,GO:0002064,GO:0002175,GO:0002252,GO:0002263,GO:0002274,GO:0002275,GO:0002283,GO:0002366,GO:0002376,GO:0002443,GO:0002444,GO:0002446,GO:0003008,GO:0003381,GO:0003382,GO:0003383,GO:0003384,GO:0003674,GO:…	ko:K06550,ko:K06756,ko:K06757,ko:K06758,ko:K06760
TRINITY_DN10007_c0_g2_i1	4197	878	RZF48738.1	RZF48738.1 hypothetical protein LSTR_LSTR013822 [Laodelphax striatellus]	0	Laodelphax striatellus	Arthropoda	Domain of unknown function (DUF1908)	GO:0000003,GO:0000166,GO:0000287,GO:0001667,GO:0001817,GO:0002064,GO:0002065,GO:0002066,GO:0003006,GO:0003674,GO:0003824,GO:0004672,GO:0004674,GO:0005488,GO:0005515,GO:0005524,GO:0005575,GO:0005622,GO:0005623,GO:0005634,GO:0005737,GO:0005856,GO:0005886,GO:0006464,GO:0006468,GO:0006793,GO:0006796,GO:0006807,GO:0006810,GO:0006928,GO:0006996,GO:0007010,GO:0007017,GO:0007018,GO:0007030,GO:0007032,GO:…	ko:K08789
TRINITY_DN10007_c0_g2_i2	4065	904	RZF48738.1	RZF48738.1 hypothetical protein LSTR_LSTR013822 [Laodelphax striatellus]	0	Laodelphax striatellus	Arthropoda	Domain of unknown function (DUF1908)	GO:0000003,GO:0000166,GO:0000287,GO:0001667,GO:0001817,GO:0002064,GO:0002065,GO:0002066,GO:0003006,GO:0003674,GO:0003824,GO:0004672,GO:0004674,GO:0005488,GO:0005515,GO:0005524,GO:0005575,GO:0005622,GO:0005623,GO:0005634,GO:0005737,GO:0005856,GO:0005886,GO:0006464,GO:0006468,GO:0006793,GO:0006796,GO:0006807,GO:0006810,GO:0006928,GO:0006996,GO:0007010,GO:0007017,GO:0007018,GO:0007030,GO:0007032,GO:…	ko:K08789
TRINITY_DN1000_c0_g1_i1	891	8846	XP_021926170.1	XP_021926170.1 40S ribosomal protein S3a [Zootermopsis nevadensis]	3.29e-176	Zootermopsis nevadensis	Arthropoda	40S ribosomal protein S3a	GO:0000184,GO:0000956,GO:0002181,GO:0003674,GO:0003676,GO:0003723,GO:0003729,GO:0003735,GO:0005198,GO:0005488,GO:0005515,GO:0005575,GO:0005622,GO:0005623,GO:0005634,GO:0005654,GO:0005730,GO:0005737,GO:0005783,GO:0005829,GO:0005840,GO:0006139,GO:0006401,GO:0006402,GO:0006412,GO:0006413,GO:0006417,GO:0006518,GO:0006605,GO:0006612,GO:0006613,GO:0006614,GO:0006725,GO:0006807,GO:0006810,GO:0006886,GO:…	ko:K02984
TRINITY_DN100113_c0_g1_i1	486	26	KAG8249903.1	KAG8249903.1 obsolete signal transducer activity protein [Homalodisca vitripennis]	6.59e-81	Homalodisca vitripennis	Arthropoda	7 transmembrane receptor (rhodopsin family)	GO:0001653,GO:0002119,GO:0002164,GO:0002209,GO:0003674,GO:0004888,GO:0004930,GO:0005488,GO:0005515,GO:0005549,GO:0005550,GO:0005575,GO:0005623,GO:0005886,GO:0005887,GO:0005929,GO:0006873,GO:0006874,GO:0006875,GO:0006950,GO:0006952,GO:0007154,GO:0007165,GO:0007186,GO:0007204,GO:0007218,GO:0007275,GO:0007610,GO:0007626,GO:0008150,GO:0008188,GO:0008344,GO:0008345,GO:0008528,GO:0009791,GO:0009987,GO:…	#N/A
TRINITY_DN100116_c0_g1_i1	674	30	KAG8310549.1	KAG8310549.1 hypothetical protein J6590_062678, partial [Homalodisca vitripennis]	2.17e-106	Homalodisca vitripennis	Arthropoda	#N/A	#N/A	#N/A
TRINITY_DN10011_c0_g1_i1	315	18	GFX00468.1	GFX00468.1 HTH_48 domain-containing protein [Trichonephila clavipes]	1.37e-17	Trichonephila clavipes	Arthropoda	#N/A	#N/A	#N/A
TRINITY_DN100125_c0_g1_i1	399	16	KAF4519968.1	KAF4519968.1 hypothetical protein B566_EDAN005468, partial [Ephemera danica]	9.77e-27	Ephemera danica	Arthropoda	Transposase protein	#N/A	#N/A
TRINITY_DN100128_c0_g1_i1	331	10	KAG8266742.1	KAG8266742.1 hypothetical protein J6590_108849 [Homalodisca vitripennis]	3.91e-26	Homalodisca vitripennis	Arthropoda	#N/A	#N/A	#N/A
TRINITY_DN100139_c0_g2_i1	411	16	GFX94918.1	GFX94918.1 uncharacterized protein TNCV_2379911 [Trichonephila clavipes]	6.45e-09	Trichonephila clavipes	Arthropoda	#N/A	#N/A	#N/A
TRINITY_DN10013_c0_g1_i4	1873	462	XP_026280969.1	XP_026280969.1 mini-chromosome maintenance complex-binding protein isoform X2 [Frankliniella occidentalis]	2.52e-160	Frankliniella occidentalis	Arthropoda	Mini#N/Achromosome maintenance complex#N/Abinding	GO:0000228,GO:0000785,GO:0000790,GO:0000819,GO:0003674,GO:0003682,GO:0005488,GO:0005575,GO:0005622,GO:0005623,GO:0005634,GO:0005654,GO:0005694,GO:0005737,GO:0005829,GO:0005886,GO:0006139,GO:0006259,GO:0006260,GO:0006261,GO:0006725,GO:0006807,GO:0006996,GO:0007049,GO:0007059,GO:0007062,GO:0008150,GO:0008152,GO:0009058,GO:0009059,GO:0009987,GO:0016020,GO:0016043,GO:0022402,GO:0031974,GO:0031981,GO:…	#N/A
TRINITY_DN100147_c0_g1_i1	421	26	KAG8273403.1	KAG8273403.1 hypothetical protein J6590_021363 [Homalodisca vitripennis]	5.43e-48	Homalodisca vitripennis	Arthropoda	Sugar (and other) transporter	#N/A	ko:K08145
TRINITY_DN10014_c0_g1_i5	2181	668	XP_014241229.1	XP_014241229.1 nuclear receptor-binding factor 2-like [Cimex lectularius]	5.45e-52	Cimex lectularius	Arthropoda	MIT domain of nuclear receptor#N/Abinding factor 2	#N/A	ko:K21246
TRINITY_DN10014_c4_g2_i2	1278	180	GFG38317.1	GFG38317.1 hypothetical protein Cfor_12196 [Coptotermes formosanus]	2.01e-92	Coptotermes formosanus	Arthropoda	Metallo#N/Abeta#N/Alactamase superfamily	#N/A	#N/A
TRINITY_DN10014_c4_g2_i3	1113	142	GFG38317.1	GFG38317.1 hypothetical protein Cfor_12196 [Coptotermes formosanus]	1.71e-51	Coptotermes formosanus	Arthropoda	Metallo#N/Abeta#N/Alactamase superfamily	#N/A	#N/A
TRINITY_DN100153_c0_g1_i1	307	8	XP_033606829.1	XP_033606829.1 uncharacterized protein LOC117282215 [Cryptotermes secundus]	1.05e-29	Cryptotermes secundus	Arthropoda	#N/A	#N/A	#N/A
TRINITY_DN10016_c0_g2_i1	244	4	GFW06350.1	GFW06350.1 HTH_48 domain-containing protein [Trichonephila clavipes]	1.13e-05	Trichonephila clavipes	Arthropoda	#N/A	#N/A	#N/A
TRINITY_DN100190_c0_g1_i1	580	34	CAD7264878.1	CAD7264878.1 unnamed protein product [Timema shepardi]	2.31e-42	Timema shepardi	Arthropoda	#N/A	#N/A	#N/A
TRINITY_DN10019_c0_g2_i1	1105	334	XP_023708481.1	XP_023708481.1 RPII140-upstream gene protein isoform X1 [Cryptotermes secundus]	8.38e-50	Cryptotermes secundus	Arthropoda	Tim17/Tim22/Tim23/Pmp24 family	GO:0005575,GO:0005622,GO:0005623,GO:0005634,GO:0005654,GO:0005737,GO:0005739,GO:0005740,GO:0005743,GO:0006996,GO:0007005,GO:0007275,GO:0008150,GO:0009987,GO:0010257,GO:0016020,GO:0016043,GO:0019866,GO:0022607,GO:0031090,GO:0031966,GO:0031967,GO:0031974,GO:0031975,GO:0031981,GO:0032501,GO:0032502,GO:0032981,GO:0033108,GO:0034622,GO:0043226,GO:0043227,GO:0043229,GO:0043231,GO:0043233,GO:0043933,GO:…	#N/A
TRINITY_DN10024_c0_g1_i4	2263	236	XP_023726267.1	XP_023726267.1 endoplasmic reticulum membrane-associated RNA degradation protein isoform X1 [Cryptotermes secundus]	1.92e-93	Cryptotermes secundus	Arthropoda	Domain of unknown function (DUF4209)	#N/A	#N/A
TRINITY_DN10025_c0_g1_i3	1627	332	XP_022196918.2	XP_022196918.2 2-(3-amino-3-carboxypropyl)histidine synthase subunit 2 isoform X1 [Nilaparvata lugens]	1.02e-135	Nilaparvata lugens	Arthropoda	Required for the first step in the synthesis of diphthamide, a post#N/Atranslational modification of histidine which occurs in translation elongation factor 2	GO:0003674,GO:0003824,GO:0005575,GO:0005622,GO:0005623,GO:0005737,GO:0005829,GO:0006417,GO:0006448,GO:0006464,GO:0006807,GO:0008150,GO:0008152,GO:0009058,GO:0009889,GO:0009987,GO:0010468,GO:0010556,GO:0010608,GO:0016740,GO:0016765,GO:0017182,GO:0017183,GO:0018193,GO:0018202,GO:0019222,GO:0019538,GO:0031323,GO:0031326,GO:0032268,GO:0034248,GO:0036211,GO:0043170,GO:0043412,GO:0044237,GO:0044238,GO:…	ko:K17866
TRINITY_DN100264_c0_g1_i1	421	10	KAG8306176.1	KAG8306176.1 hypothetical protein J6590_053478 [Homalodisca vitripennis]	1.59e-06	Homalodisca vitripennis	Arthropoda	#N/A	#N/A	#N/A
TRINITY_DN100266_c0_g1_i1	454	24	KAG8269010.1	KAG8269010.1 hypothetical protein J6590_011634 [Homalodisca vitripennis]	8.57e-14	Homalodisca vitripennis	Arthropoda	#N/A	#N/A	#N/A
TRINITY_DN100278_c0_g1_i1	1107	92	KAG8289664.1	KAG8289664.1 hypothetical protein J6590_099907 [Homalodisca vitripennis]	4.53e-16	Homalodisca vitripennis	Arthropoda	#N/A	#N/A	#N/A
TRINITY_DN100278_c0_g1_i7	3640	1894	KAG8286679.1	KAG8286679.1 Ubiquitin carboxyl-terminal hydrolase 10 [Homalodisca vitripennis]	9.88e-200	Homalodisca vitripennis	Arthropoda	Belongs to the peptidase C19 family	GO:0000731,GO:0002039,GO:0003674,GO:0003824,GO:0004175,GO:0004197,GO:0004843,GO:0005488,GO:0005515,GO:0005575,GO:0005622,GO:0005623,GO:0005634,GO:0005654,GO:0005737,GO:0005768,GO:0005769,GO:0005829,GO:0006139,GO:0006259,GO:0006281,GO:0006301,GO:0006464,GO:0006508,GO:0006725,GO:0006807,GO:0006950,GO:0006974,GO:0007154,GO:0007165,GO:0008150,GO:0008152,GO:0008233,GO:0008234,GO:0008593,GO:0009058,GO:…	ko:K11841,ko:K13958
TRINITY_DN100278_c1_g1_i1	406	16	XP_022160459.1	XP_022160459.1 protein ALP1-like [Myzus persicae]	8.64e-37	Myzus persicae	Arthropoda	#N/A	#N/A	#N/A
TRINITY_DN10028_c0_g1_i2	1621	106	KAG8291188.1	KAG8291188.1 DNA binding [Homalodisca vitripennis]	1.06e-68	Homalodisca vitripennis	Arthropoda	Si ch73#N/A382f3.1	#N/A	#N/A
TRINITY_DN100297_c0_g1_i1	324	12	KAG8331882.1	KAG8331882.1 Tetratricopeptide repeat protein 28 [Homalodisca vitripennis]	2.54e-54	Homalodisca vitripennis	Arthropoda	#N/A	#N/A	#N/A
TRINITY_DN100299_c0_g1_i1	994	108	KAG8247916.1	KAG8247916.1 TP53 regulating kinase [Homalodisca vitripennis]	3.62e-114	Homalodisca vitripennis	Arthropoda	It is involved in the biological process described with protein phosphorylation	GO:0000408,GO:0001558,GO:0002039,GO:0003674,GO:0003824,GO:0004672,GO:0004674,GO:0005488,GO:0005515,GO:0005575,GO:0005622,GO:0005623,GO:0005634,GO:0005654,GO:0005737,GO:0005829,GO:0006139,GO:0006464,GO:0006468,GO:0006725,GO:0006793,GO:0006796,GO:0006807,GO:0008150,GO:0008152,GO:0009966,GO:0009967,GO:0009987,GO:0010646,GO:0010647,GO:0016070,GO:0016301,GO:0016310,GO:0016740,GO:0016772,GO:0016773,GO:…	ko:K08851
TRINITY_DN1002_c0_g1_i2	422	172	KAG8300566.1	KAG8300566.1 hypothetical protein J6590_073418 [Homalodisca vitripennis]	1.91e-12	Homalodisca vitripennis	Arthropoda	#N/A	#N/A	#N/A
TRINITY_DN100309_c0_g2_i1	787	40	XP_023228571.1	XP_023228571.1 histone-lysine N-methyltransferase SETMAR-like [Centruroides sculpturatus]	2.05e-71	Centruroides sculpturatus	Arthropoda	#N/A	#N/A	ko:K11433
TRINITY_DN10030_c0_g2_i1	1971	184	XP_028141626.1	XP_028141626.1 uncharacterized protein LOC114335575 [Diabrotica virgifera virgifera]	2.93e-258	Diabrotica virgifera virgifera	Arthropoda	#N/A	#N/A	#N/A
TRINITY_DN10030_c0_g3_i3	1634	320	XP_014252167.1	XP_014252167.1 uncharacterized protein LOC106668168 isoform X4 [Cimex lectularius]	1.44e-82	Cimex lectularius	Arthropoda	transferase activity, transferring acyl groups	GO:0005575,GO:0005576,GO:0005615,GO:0044421	#N/A
TRINITY_DN10030_c0_g4_i1	3121	444	KAG8318477.1	KAG8318477.1 hypothetical protein J6590_001588 [Homalodisca vitripennis]	4.52e-90	Homalodisca vitripennis	Arthropoda	#N/A	#N/A	#N/A
TRINITY_DN10030_c0_g6_i1	1395	118	XP_028152546.1	XP_028152546.1 uncharacterized protein LOC114345931 [Diabrotica virgifera virgifera]	2.88e-50	Diabrotica virgifera virgifera	Arthropoda	#N/A	#N/A	#N/A
TRINITY_DN100319_c0_g1_i1	644	52	KAG8324207.1	KAG8324207.1 hypothetical protein J6590_097921 [Homalodisca vitripennis]	4.84e-63	Homalodisca vitripennis	Arthropoda	helix loop helix domain	GO:0000976,GO:0000977,GO:0000978,GO:0000981,GO:0000982,GO:0000987,GO:0001012,GO:0001067,GO:0001077,GO:0001228,GO:0003674,GO:0003676,GO:0003677,GO:0003690,GO:0003700,GO:0005488,GO:0005575,GO:0005622,GO:0005623,GO:0005634,GO:0005694,GO:0005700,GO:0006139,GO:0006351,GO:0006355,GO:0006357,GO:0006366,GO:0006725,GO:0006807,GO:0007275,GO:0007431,GO:0008150,GO:0008152,GO:0009058,GO:0009059,GO:0009889,GO:…	#N/A
TRINITY_DN100323_c0_g1_i1	307	6	XP_039300564.1	XP_039300564.1 uncharacterized protein LOC120355885 [Nilaparvata lugens]	9.42e-07	Nilaparvata lugens	Arthropoda	#N/A	#N/A	#N/A
TRINITY_DN10032_c0_g1_i1	1565	112	BAN21291.1	BAN21291.1 unkown protein [Riptortus pedestris]	1.1e-69	Riptortus pedestris	Arthropoda	#N/A	#N/A	#N/A
TRINITY_DN100336_c0_g1_i2	388	22	EFN71217.1	EFN71217.1 hypothetical protein EAG_05969, partial [Camponotus floridanus]	2.75e-13	Camponotus floridanus	Arthropoda	#N/A	#N/A	#N/A
TRINITY_DN100338_c0_g1_i2	1760	392	XP_014277824.1	XP_014277824.1 solute carrier family 35 member C2 [Halyomorpha halys]	4.17e-128	Halyomorpha halys	Arthropoda	Triose#N/Aphosphate Transporter family	GO:0000138,GO:0005575,GO:0005622,GO:0005623,GO:0005634,GO:0005654,GO:0005737,GO:0005793,GO:0005794,GO:0005795,GO:0005801,GO:0006464,GO:0006486,GO:0006493,GO:0006807,GO:0006810,GO:0006811,GO:0006820,GO:0008150,GO:0008152,GO:0008593,GO:0009058,GO:0009059,GO:0009100,GO:0009101,GO:0009892,GO:0009966,GO:0009967,GO:0009987,GO:0010468,GO:0010605,GO:0010629,GO:0010646,GO:0010647,GO:0012505,GO:0015711,GO:…	ko:K15280
TRINITY_DN10033_c1_g1_i11	941	108	XP_022201339.1	XP_022201339.1 uncharacterized protein LOC111058148 [Nilaparvata lugens]	5.34e-70	Nilaparvata lugens	Arthropoda	#N/A	#N/A	#N/A
TRINITY_DN10033_c1_g1_i2	528	28	KAG8247375.1	KAG8247375.1 hypothetical protein J6590_062438 [Homalodisca vitripennis]	1.07e-16	Homalodisca vitripennis	Arthropoda	#N/A	#N/A	#N/A
TRINITY_DN100342_c0_g1_i1	753	42	KAG8267324.1	KAG8267324.1 hypothetical protein J6590_108692 [Homalodisca vitripennis]	3.03e-05	Homalodisca vitripennis	Arthropoda	#N/A	#N/A	#N/A
TRINITY_DN100362_c0_g1_i1	302	14	KAG8326594.1	KAG8326594.1 Polyphenol oxidase 1 [Homalodisca vitripennis]	5.44e-19	Homalodisca vitripennis	Arthropoda	#N/A	#N/A	#N/A
TRINITY_DN100388_c0_g1_i1	457	26	KAG8305036.1	KAG8305036.1 Carboxylesterase [Homalodisca vitripennis]	2e-65	Homalodisca vitripennis	Arthropoda	Carboxylesterase family	GO:0001941,GO:0003674,GO:0003824,GO:0005102,GO:0005488,GO:0005515,GO:0005575,GO:0005623,GO:0005886,GO:0005887,GO:0006810,GO:0006897,GO:0007155,GO:0007158,GO:0007275,GO:0007399,GO:0007416,GO:0007528,GO:0008104,GO:0008150,GO:0009986,GO:0009987,GO:0010646,GO:0016020,GO:0016021,GO:0016043,GO:0016192,GO:0016787,GO:0016788,GO:0022607,GO:0022610,GO:0023051,GO:0031224,GO:0031226,GO:0031594,GO:0032501,GO:…	ko:K07378
TRINITY_DN10039_c0_g1_i2	3065	360	QVD39563.1	QVD39563.1 Pyroglutamyl-peptidase 1 [Schistocerca gregaria]	7.53e-63	Schistocerca gregaria	Arthropoda	Pyroglutamyl#N/Apeptidase activity. It is involved in the biological process described with proteolysis	GO:0003674,GO:0003824,GO:0005575,GO:0005622,GO:0005623,GO:0005737,GO:0005829,GO:0006508,GO:0006807,GO:0008150,GO:0008152,GO:0008233,GO:0016787,GO:0019538,GO:0043170,GO:0044238,GO:0044424,GO:0044444,GO:0044464,GO:0071704,GO:0140096,GO:1901564	ko:K01304
TRINITY_DN10039_c0_g1_i7	3093	464	QVD39563.1	QVD39563.1 Pyroglutamyl-peptidase 1 [Schistocerca gregaria]	7.97e-63	Schistocerca gregaria	Arthropoda	Pyroglutamyl#N/Apeptidase activity. It is involved in the biological process described with proteolysis	GO:0003674,GO:0003824,GO:0005575,GO:0005622,GO:0005623,GO:0005737,GO:0005829,GO:0006508,GO:0006807,GO:0008150,GO:0008152,GO:0008233,GO:0016787,GO:0019538,GO:0043170,GO:0044238,GO:0044424,GO:0044444,GO:0044464,GO:0071704,GO:0140096,GO:1901564	ko:K01304
TRINITY_DN10042_c0_g2_i1	1339	482	XP_022201190.1	XP_022201190.1 methyltransferase-like protein 23 isoform X2 [Nilaparvata lugens]	1.4e-124	Nilaparvata lugens	Arthropoda	Lysine methyltransferase	GO:0003008,GO:0003674,GO:0003824,GO:0005488,GO:0005515,GO:0005575,GO:0005622,GO:0005623,GO:0005634,GO:0005737,GO:0006355,GO:0006357,GO:0006464,GO:0006479,GO:0006807,GO:0008134,GO:0008150,GO:0008152,GO:0008168,GO:0008170,GO:0008213,GO:0008276,GO:0008757,GO:0009889,GO:0009891,GO:0009893,GO:0009987,GO:0010468,GO:0010556,GO:0010557,GO:0010604,GO:0010628,GO:0016278,GO:0016279,GO:0016740,GO:0016741,GO:…	#N/A
TRINITY_DN100440_c0_g1_i1	217	8	PSN44986.1	PSN44986.1 hypothetical protein C0J52_05469 [Blattella germanica]	1.81e-13	Blattella germanica	Arthropoda	#N/A	#N/A	#N/A
TRINITY_DN100444_c0_g2_i1	337	18	KAF4527244.1	KAF4527244.1 hypothetical protein B566_EDAN015917 [Ephemera danica]	5.66e-15	Ephemera danica	Arthropoda	#N/A	#N/A	#N/A
TRINITY_DN10044_c0_g1_i1	1491	628	KAG8338114.1	KAG8338114.1 hypothetical protein J6590_009402 [Homalodisca vitripennis]	3.91e-11	Homalodisca vitripennis	Arthropoda	#N/A	#N/A	#N/A
TRINITY_DN10049_c0_g2_i1	387	14	XP_030747880.1	XP_030747880.1 uncharacterized protein LOC115876293 [Sitophilus oryzae]	5.24e-17	Sitophilus oryzae	Arthropoda	#N/A	#N/A	#N/A
TRINITY_DN10049_c1_g1_i1	468	24	CAD7092706.1	CAD7092706.1 unnamed protein product [Hermetia illucens]	4.72e-06	Hermetia illucens	Arthropoda	#N/A	#N/A	#N/A
TRINITY_DN1004_c0_g1_i4	4159	1708	KAG8308340.1	KAG8308340.1 Chromosome-associated kinesin kif4a [Homalodisca vitripennis]	9.36e-297	Homalodisca vitripennis	Arthropoda	Microtubule binding	GO:0000003,GO:0000022,GO:0000070,GO:0000226,GO:0000228,GO:0000278,GO:0000280,GO:0000281,GO:0000793,GO:0000794,GO:0000819,GO:0000910,GO:0002376,GO:0002478,GO:0002495,GO:0002504,GO:0003674,GO:0003774,GO:0003777,GO:0003824,GO:0005488,GO:0005515,GO:0005575,GO:0005576,GO:0005622,GO:0005623,GO:0005634,GO:0005654,GO:0005694,GO:0005737,GO:0005818,GO:0005819,GO:0005829,GO:0005856,GO:0005871,GO:0005874,GO:…	ko:K10395
TRINITY_DN1004_c0_g1_i6	4042	1896	KAG8308340.1	KAG8308340.1 Chromosome-associated kinesin kif4a [Homalodisca vitripennis]	0	Homalodisca vitripennis	Arthropoda	Microtubule binding	GO:0000003,GO:0000022,GO:0000070,GO:0000226,GO:0000228,GO:0000278,GO:0000280,GO:0000281,GO:0000793,GO:0000794,GO:0000819,GO:0000910,GO:0002376,GO:0002478,GO:0002495,GO:0002504,GO:0003674,GO:0003774,GO:0003777,GO:0003824,GO:0005488,GO:0005515,GO:0005575,GO:0005576,GO:0005622,GO:0005623,GO:0005634,GO:0005654,GO:0005694,GO:0005737,GO:0005818,GO:0005819,GO:0005829,GO:0005856,GO:0005871,GO:0005874,GO:…	ko:K10395
TRINITY_DN100504_c0_g1_i1	290	10	KAG8329768.1	KAG8329768.1 hypothetical protein J6590_079395 [Homalodisca vitripennis]	6.59e-46	Homalodisca vitripennis	Arthropoda	#N/A	#N/A	#N/A
TRINITY_DN10050_c0_g2_i2	1032	50	PSN58411.1	PSN58411.1 hypothetical protein C0J52_02798 [Blattella germanica]	5.76e-07	Blattella germanica	Arthropoda	#N/A	#N/A	#N/A
TRINITY_DN10051_c0_g1_i1	685	46	KAG8298093.1	KAG8298093.1 BTB/POZ domain-containing protein 3 [Homalodisca vitripennis]	1e-14	Homalodisca vitripennis	Arthropoda	#N/A	#N/A	#N/A
TRINITY_DN100524_c0_g1_i1	229	8	XP_018914624.1	XP_018914624.1 PREDICTED: uncharacterized protein LOC109042376 [Bemisia tabaci]	6.68e-25	Bemisia tabaci	Arthropoda	#N/A	#N/A	#N/A
TRINITY_DN100539_c0_g1_i1	546	30	XP_023711503.1	XP_023711503.1 ras-related protein Rap-2a [Cryptotermes secundus]	1.98e-91	Cryptotermes secundus	Arthropoda	GTP binding. It is involved in the biological process described with	#N/A	#N/A
TRINITY_DN100555_c0_g2_i1	403	12	XP_023248187.1	XP_023248187.1 uncharacterized protein LOC111643991 [Copidosoma floridanum]	2e-11	Copidosoma floridanum	Arthropoda	#N/A	#N/A	#N/A
TRINITY_DN100567_c0_g1_i5	2866	408	KAG8264185.1	KAG8264185.1 Belongs to the TRAFAC class myosin-kinesin ATPase super [Homalodisca vitripennis]	0	Homalodisca vitripennis	Arthropoda	Domain in Myosin and Kinesin Tails	GO:0001700,GO:0002009,GO:0003674,GO:0003824,GO:0005488,GO:0005515,GO:0005575,GO:0005622,GO:0005623,GO:0005856,GO:0006810,GO:0006886,GO:0007275,GO:0007391,GO:0008104,GO:0008150,GO:0009653,GO:0009790,GO:0009792,GO:0009888,GO:0009987,GO:0015031,GO:0015629,GO:0015833,GO:0016043,GO:0016331,GO:0016459,GO:0016462,GO:0016787,GO:0016817,GO:0016818,GO:0016887,GO:0017111,GO:0022607,GO:0030030,GO:0030031,GO:…	ko:K10361
TRINITY_DN100570_c0_g1_i1	542	34	KAG8302751.1	KAG8302751.1 hypothetical protein J6590_025026 [Homalodisca vitripennis]	3.44e-33	Homalodisca vitripennis	Arthropoda	#N/A	#N/A	#N/A
TRINITY_DN1005_c0_g2_i1	1281	492	KAG8258684.1	KAG8258684.1 hypothetical protein J6590_027776 [Homalodisca vitripennis]	3.66e-08	Homalodisca vitripennis	Arthropoda	#N/A	#N/A	#N/A
TRINITY_DN100619_c0_g1_i1	244	4	GBM96510.1	GBM96510.1 hypothetical protein AVEN_22038-1 [Araneus ventricosus]	6.04e-38	Araneus ventricosus	Arthropoda	#N/A	#N/A	#N/A
TRINITY_DN10061_c0_g1_i3	241	4	KAG8249776.1	KAG8249776.1 hypothetical protein J6590_108666 [Homalodisca vitripennis]	3.83e-30	Homalodisca vitripennis	Arthropoda	#N/A	#N/A	#N/A
TRINITY_DN10062_c1_g1_i5	2919	1412	CAD7458718.1	CAD7458718.1 unnamed protein product [Timema tahoe]	7.43e-190	Timema tahoe;Timema genevievae	Arthropoda	It is involved in the biological process described with galactose metabolic process	GO:0003674,GO:0003824,GO:0005488,GO:0005534,GO:0005536,GO:0005575,GO:0005622,GO:0005623,GO:0005737,GO:0005794,GO:0005829,GO:0005975,GO:0005996,GO:0006011,GO:0006012,GO:0006082,GO:0006090,GO:0006091,GO:0006096,GO:0006139,GO:0006163,GO:0006164,GO:0006165,GO:0006258,GO:0006725,GO:0006732,GO:0006733,GO:0006753,GO:0006754,GO:0006757,GO:0006793,GO:0006796,GO:0006807,GO:0007610,GO:0007626,GO:0008108,GO:…	ko:K00965
TRINITY_DN100688_c0_g1_i2	387	12	XP_025196206.1	XP_025196206.1 zinc finger MYM-type protein 1-like [Melanaphis sacchari]	1.02e-05	Melanaphis sacchari	Arthropoda	#N/A	#N/A	#N/A
TRINITY_DN10068_c0_g1_i1	1025	82	XP_023727658.1	XP_023727658.1 choline/ethanolamine kinase isoform X2 [Cryptotermes secundus]	3.63e-100	Cryptotermes secundus	Arthropoda	transferase activity, transferring phosphorus#N/Acontaining groups	GO:0000166,GO:0001505,GO:0003674,GO:0003824,GO:0004103,GO:0004104,GO:0004305,GO:0005488,GO:0005515,GO:0005524,GO:0005575,GO:0005622,GO:0005623,GO:0005737,GO:0005829,GO:0005938,GO:0006066,GO:0006576,GO:0006580,GO:0006629,GO:0006644,GO:0006646,GO:0006650,GO:0006656,GO:0006657,GO:0006793,GO:0006796,GO:0006807,GO:0006810,GO:0006869,GO:0007275,GO:0007517,GO:0008144,GO:0008150,GO:0008152,GO:0008610,GO:…	ko:K14156
TRINITY_DN10068_c0_g3_i1	401	30	KAG8277457.1	KAG8277457.1 hypothetical protein J6590_041623 [Homalodisca vitripennis]	9.57e-29	Homalodisca vitripennis	Arthropoda	#N/A	#N/A	#N/A
TRINITY_DN10069_c1_g1_i4	4612	2028	KAG7295825.1	KAG7295825.1 hypothetical protein JYU34_020899 [Plutella xylostella]	1.3e-160	Plutella xylostella	Arthropoda	Encoded by	#N/A	#N/A
TRINITY_DN1006_c0_g1_i14	448	272	GFU47961.1	GFU47961.1 DUF4817 domain-containing protein [Trichonephila clavipes]	1.34e-19	Trichonephila clavipes	Arthropoda	#N/A	#N/A	#N/A
TRINITY_DN1006_c0_g1_i18	535	256	GFX14632.1	GFX14632.1 uncharacterized protein TNCV_4016301 [Trichonephila clavipes]	2.27e-16	Trichonephila clavipes	Arthropoda	#N/A	#N/A	#N/A
TRINITY_DN1006_c0_g1_i5	1597	1482	XP_023310754.1	XP_023310754.1 uncharacterized protein LOC108914938 [Anoplophora glabripennis]	1.47e-43	Anoplophora glabripennis	Arthropoda	#N/A	#N/A	#N/A
TRINITY_DN100700_c0_g2_i1	300	8	RZF48275.1	RZF48275.1 hypothetical protein LSTR_LSTR006242 [Laodelphax striatellus]	1.18e-34	Laodelphax striatellus	Arthropoda	#N/A	#N/A	#N/A
TRINITY_DN100718_c0_g1_i1	223	4	KAG8229635.1	KAG8229635.1 hypothetical protein J437_LFUL015586 [Ladona fulva]	8.74e-12	Ladona fulva	Arthropoda	#N/A	#N/A	#N/A
TRINITY_DN100721_c0_g1_i1	312	14	KAG8245609.1	KAG8245609.1 hypothetical protein J6590_108836 [Homalodisca vitripennis]	2e-13	Homalodisca vitripennis	Arthropoda	#N/A	#N/A	#N/A
TRINITY_DN100737_c0_g1_i1	387	16	KAG8296505.1	KAG8296505.1 hypothetical protein J6590_055152 [Homalodisca vitripennis]	7.76e-47	Homalodisca vitripennis	Arthropoda	#N/A	#N/A	#N/A
TRINITY_DN10073_c0_g1_i2	1160	392	XP_018904081.1	XP_018904081.1 PREDICTED: integrin alpha-PS2-like isoform X1 [Bemisia tabaci]	9.72e-138	Bemisia tabaci	Arthropoda	It is involved in the biological process described with cell adhesion	GO:0000003,GO:0000165,GO:0000302,GO:0000902,GO:0000904,GO:0001525,GO:0001568,GO:0001655,GO:0001656,GO:0001667,GO:0001701,GO:0001704,GO:0001706,GO:0001707,GO:0001708,GO:0001726,GO:0001775,GO:0001816,GO:0001822,GO:0001890,GO:0001892,GO:0001894,GO:0001932,GO:0001934,GO:0001944,GO:0001968,GO:0002009,GO:0002011,GO:0002020,GO:0002064,GO:0002065,GO:0002066,GO:0002119,GO:0002164,GO:0002165,GO:0002237,GO:…	ko:K06484,ko:K06487,ko:K06584
TRINITY_DN100749_c0_g2_i1	205	4	KAG8287956.1	KAG8287956.1 ATP-binding cassette sub- G member 4 [Homalodisca vitripennis]	9.01e-25	Homalodisca vitripennis	Arthropoda	#N/A	#N/A	#N/A
TRINITY_DN100782_c0_g1_i1	321	6	XP_023217015.1	XP_023217015.1 zinc finger BED domain-containing protein 5-like [Centruroides sculpturatus]	4.84e-16	Centruroides sculpturatus	Arthropoda	#N/A	#N/A	#N/A
TRINITY_DN100787_c0_g2_i2	378	6	KAG8241050.1	KAG8241050.1 THAP domain containing 9 [Homalodisca vitripennis]	4.55e-20	Homalodisca vitripennis	Arthropoda	#N/A	#N/A	#N/A
TRINITY_DN100798_c0_g1_i1	402	14	PNF15440.1	PNF15440.1 hypothetical protein B7P43_G18158 [Cryptotermes secundus]	2.07e-23	Cryptotermes secundus	Arthropoda	#N/A	#N/A	#N/A
TRINITY_DN100799_c0_g1_i1	360	10	KAG8242013.1	KAG8242013.1 hypothetical protein J6590_074652 [Homalodisca vitripennis]	2.77e-19	Homalodisca vitripennis	Arthropoda	#N/A	#N/A	#N/A
TRINITY_DN100799_c0_g1_i2	422	10	KMQ84383.1	KMQ84383.1 transposable element tc3 transposase [Lasius niger]	4.17e-33	Lasius niger	Arthropoda	#N/A	#N/A	#N/A
TRINITY_DN1007_c0_g1_i1	5086	1314	KAG8325462.1	KAG8325462.1 hypothetical protein J6590_066957 [Homalodisca vitripennis]	4.8e-171	Homalodisca vitripennis	Arthropoda	#N/A	#N/A	#N/A
TRINITY_DN100804_c0_g1_i1	468	18	XP_039278729.1	XP_039278729.1 uncharacterized protein LOC120350228 [Nilaparvata lugens]	7.67e-17	Nilaparvata lugens	Arthropoda	#N/A	#N/A	#N/A
TRINITY_DN100836_c0_g1_i1	357	14	PSN29830.1	PSN29830.1 hypothetical protein C0J52_27885, partial [Blattella germanica]	9.14e-32	Blattella germanica	Arthropoda	#N/A	#N/A	#N/A
TRINITY_DN100874_c0_g2_i1	563	20	XP_013189132.1	XP_013189132.1 PREDICTED: uncharacterized protein LOC106133808, partial [Amyelois transitella]	2.71e-38	Amyelois transitella	Arthropoda	#N/A	#N/A	#N/A
TRINITY_DN100898_c0_g2_i1	3397	564	PNF29936.1	PNF29936.1 hypothetical protein B7P43_G07301 [Cryptotermes secundus]	1.05e-277	Cryptotermes secundus	Arthropoda	ARF guanyl#N/Anucleotide exchange factor activity. It is involved in the biological process described with regulation of ARF protein signal transduction	GO:0000139,GO:0000768,GO:0001654,GO:0001745,GO:0003674,GO:0005085,GO:0005086,GO:0005488,GO:0005515,GO:0005575,GO:0005622,GO:0005623,GO:0005634,GO:0005730,GO:0005737,GO:0005794,GO:0006949,GO:0006996,GO:0007010,GO:0007275,GO:0007399,GO:0007417,GO:0007423,GO:0007520,GO:0008150,GO:0009653,GO:0009887,GO:0009966,GO:0009967,GO:0009987,GO:0010646,GO:0010647,GO:0012505,GO:0014902,GO:0016020,GO:0016043,GO:…	ko:K12495
TRINITY_DN100898_c0_g3_i1	245	6	GFG35469.1	GFG35469.1 hypothetical protein Cfor_09124, partial [Coptotermes formosanus]	1.29e-20	Coptotermes formosanus	Arthropoda	#N/A	#N/A	#N/A
TRINITY_DN100898_c0_g4_i1	1060	68	XP_039298222.1	XP_039298222.1 IQ motif and SEC7 domain-containing protein 1 isoform X5 [Nilaparvata lugens]	3.75e-79	Nilaparvata lugens	Arthropoda	PH domain	GO:0000139,GO:0000768,GO:0001654,GO:0001745,GO:0003674,GO:0005085,GO:0005086,GO:0005488,GO:0005515,GO:0005575,GO:0005622,GO:0005623,GO:0005634,GO:0005730,GO:0005737,GO:0005794,GO:0006949,GO:0006996,GO:0007010,GO:0007275,GO:0007399,GO:0007417,GO:0007423,GO:0007520,GO:0008150,GO:0009653,GO:0009887,GO:0009966,GO:0009967,GO:0009987,GO:0010646,GO:0010647,GO:0012505,GO:0014902,GO:0016020,GO:0016043,GO:…	ko:K12495
TRINITY_DN100898_c0_g4_i2	1321	152	XP_039298222.1	XP_039298222.1 IQ motif and SEC7 domain-containing protein 1 isoform X5 [Nilaparvata lugens]	3.78e-108	Nilaparvata lugens	Arthropoda	ARF guanyl#N/Anucleotide exchange factor activity. It is involved in the biological process described with regulation of ARF protein signal transduction	GO:0000139,GO:0000768,GO:0001654,GO:0001745,GO:0003674,GO:0005085,GO:0005086,GO:0005488,GO:0005515,GO:0005575,GO:0005622,GO:0005623,GO:0005634,GO:0005730,GO:0005737,GO:0005794,GO:0006949,GO:0006996,GO:0007010,GO:0007275,GO:0007399,GO:0007417,GO:0007423,GO:0007520,GO:0008150,GO:0009653,GO:0009887,GO:0009966,GO:0009967,GO:0009987,GO:0010646,GO:0010647,GO:0012505,GO:0014902,GO:0016020,GO:0016043,GO:…	ko:K12495
TRINITY_DN100899_c0_g1_i1	322	10	KAG8298192.1	KAG8298192.1 Prospero homeobox protein 1 [Homalodisca vitripennis]	5.54e-60	Homalodisca vitripennis	Arthropoda	DNA binding. It is involved in the biological process described with regulation of transcription, DNA#N/Atemplated	GO:0000003,GO:0000079,GO:0000122,GO:0000902,GO:0000904,GO:0000976,GO:0000977,GO:0000978,GO:0000981,GO:0000982,GO:0000987,GO:0001012,GO:0001067,GO:0001078,GO:0001227,GO:0001568,GO:0001654,GO:0001655,GO:0001708,GO:0001709,GO:0001743,GO:0001745,GO:0001751,GO:0001752,GO:0001754,GO:0001763,GO:0001822,GO:0001889,GO:0001932,GO:0001934,GO:0001936,GO:0001938,GO:0001944,GO:0001945,GO:0001946,GO:0002009,GO:…	ko:K20211,ko:K20212
TRINITY_DN10089_c0_g2_i1	1015	86	XP_039277162.1	XP_039277162.1 dystrophin isoform X6 [Nilaparvata lugens]	6.58e-65	Nilaparvata lugens	Arthropoda	EF hand	GO:0000910,GO:0000912,GO:0000915,GO:0005575,GO:0006996,GO:0007010,GO:0007049,GO:0007275,GO:0007349,GO:0008150,GO:0009653,GO:0009987,GO:0016020,GO:0016043,GO:0019898,GO:0022402,GO:0022607,GO:0030029,GO:0030036,GO:0030865,GO:0030866,GO:0031032,GO:0032501,GO:0032502,GO:0032506,GO:0044085,GO:0044425,GO:0044837,GO:0048646,GO:0048856,GO:0051301,GO:0061640,GO:0071840	#N/A
TRINITY_DN10089_c0_g3_i1	850	54	XP_039277162.1	XP_039277162.1 dystrophin isoform X6 [Nilaparvata lugens]	3.87e-93	Nilaparvata lugens	Arthropoda	EF hand	GO:0000910,GO:0000912,GO:0000915,GO:0005575,GO:0006996,GO:0007010,GO:0007049,GO:0007275,GO:0007349,GO:0008150,GO:0009653,GO:0009987,GO:0016020,GO:0016043,GO:0019898,GO:0022402,GO:0022607,GO:0030029,GO:0030036,GO:0030865,GO:0030866,GO:0031032,GO:0032501,GO:0032502,GO:0032506,GO:0044085,GO:0044425,GO:0044837,GO:0048646,GO:0048856,GO:0051301,GO:0061640,GO:0071840	#N/A
TRINITY_DN1008_c0_g1_i19	8898	3952	RZF36311.1	RZF36311.1 hypothetical protein LSTR_LSTR014575 [Laodelphax striatellus]	0	Laodelphax striatellus	Arthropoda	DUF3585	GO:0000166,GO:0000902,GO:0000904,GO:0003674,GO:0003779,GO:0003824,GO:0004497,GO:0005488,GO:0005515,GO:0005575,GO:0005622,GO:0005623,GO:0005634,GO:0005654,GO:0005737,GO:0005829,GO:0005886,GO:0006464,GO:0006807,GO:0006928,GO:0006935,GO:0006996,GO:0007010,GO:0007015,GO:0007275,GO:0007399,GO:0007409,GO:0007411,GO:0007416,GO:0008092,GO:0008150,GO:0008152,GO:0008154,GO:0009605,GO:0009653,GO:0009987,GO:…	ko:K19947
TRINITY_DN1008_c0_g1_i3	7082	3030	RZF36311.1	RZF36311.1 hypothetical protein LSTR_LSTR014575 [Laodelphax striatellus]	0	Laodelphax striatellus	Arthropoda	DUF3585	GO:0000166,GO:0000902,GO:0000904,GO:0003674,GO:0003779,GO:0003824,GO:0004497,GO:0005488,GO:0005515,GO:0005575,GO:0005622,GO:0005623,GO:0005634,GO:0005654,GO:0005737,GO:0005829,GO:0005886,GO:0006464,GO:0006807,GO:0006928,GO:0006935,GO:0006996,GO:0007010,GO:0007015,GO:0007275,GO:0007399,GO:0007409,GO:0007411,GO:0007416,GO:0008092,GO:0008150,GO:0008152,GO:0008154,GO:0009605,GO:0009653,GO:0009987,GO:…	ko:K19947
TRINITY_DN100906_c0_g1_i1	302	8	GFG31625.1	GFG31625.1 hypothetical protein Cfor_12532 [Coptotermes formosanus]	9.07e-18	Coptotermes formosanus	Arthropoda	#N/A	#N/A	#N/A
TRINITY_DN100920_c0_g2_i2	2066	238	XP_039284900.1	XP_039284900.1 LOW QUALITY PROTEIN: kelch-like protein 12 [Nilaparvata lugens]	4.49e-234	Nilaparvata lugens	Arthropoda	BTB And C#N/Aterminal Kelch	#N/A	ko:K10457,ko:K10461
TRINITY_DN10093_c0_g1_i1	811	70	AHJ11207.1	AHJ11207.1 nicotinic acetylcholine receptor alpha1 variant A [Locusta migratoria]	8.5e-159	Locusta migratoria	Arthropoda	Acetylcholine#N/Aactivated cation#N/Aselective channel activity. It is involved in the biological process described with ion transport	GO:0003008,GO:0003674,GO:0005215,GO:0005216,GO:0005230,GO:0005231,GO:0005261,GO:0005575,GO:0005623,GO:0005886,GO:0005887,GO:0005892,GO:0006810,GO:0006811,GO:0006812,GO:0006816,GO:0006873,GO:0006874,GO:0006875,GO:0006937,GO:0007154,GO:0007165,GO:0007166,GO:0007204,GO:0007267,GO:0007268,GO:0007271,GO:0007274,GO:0007275,GO:0008150,GO:0008324,GO:0009636,GO:0009791,GO:0009987,GO:0015075,GO:0015267,GO:…	ko:K05312
TRINITY_DN100942_c0_g1_i1	223	8	CAG4978322.1	CAG4978322.1 unnamed protein product [Parnassius apollo]	4.39e-12	Parnassius apollo	Arthropoda	#N/A	#N/A	#N/A
TRINITY_DN10094_c0_g3_i1	3377	552	KAG8249443.1	KAG8249443.1 Bromo adjacent y [Homalodisca vitripennis]	1.44e-257	Homalodisca vitripennis	Arthropoda	Bromo adjacent homology domain	GO:0000785,GO:0000976,GO:0001067,GO:0003674,GO:0003676,GO:0003677,GO:0003682,GO:0003690,GO:0005488,GO:0005575,GO:0005622,GO:0005623,GO:0005634,GO:0005654,GO:0005677,GO:0005694,GO:0006323,GO:0006325,GO:0006333,GO:0006338,GO:0006342,GO:0006355,GO:0006996,GO:0008150,GO:0009889,GO:0009890,GO:0009892,GO:0009987,GO:0010468,GO:0010556,GO:0010558,GO:0010605,GO:0010629,GO:0016043,GO:0016458,GO:0017053,GO:…	#N/A
TRINITY_DN10095_c0_g1_i1	835	300	KAG8336219.1	KAG8336219.1 Exosome complex component CSL4 [Homalodisca vitripennis]	1.18e-116	Homalodisca vitripennis	Arthropoda	Exosome complex component CSL4#N/Alike	GO:0000176,GO:0000178,GO:0000288,GO:0000291,GO:0000785,GO:0000956,GO:0003674,GO:0003676,GO:0003723,GO:0005488,GO:0005575,GO:0005622,GO:0005623,GO:0005634,GO:0005654,GO:0005694,GO:0005730,GO:0005737,GO:0005829,GO:0006139,GO:0006364,GO:0006396,GO:0006401,GO:0006402,GO:0006725,GO:0006807,GO:0008150,GO:0008152,GO:0009056,GO:0009057,GO:0009892,GO:0009894,GO:0009987,GO:0010467,GO:0010468,GO:0010605,GO:…	ko:K07573
TRINITY_DN100965_c0_g1_i1	421	16	KAG8314522.1	KAG8314522.1 hypothetical protein J6590_091151 [Homalodisca vitripennis]	1.9e-06	Homalodisca vitripennis	Arthropoda	#N/A	#N/A	#N/A
TRINITY_DN100972_c0_g1_i2	2959	548	KAG8317444.1	KAG8317444.1 hypothetical protein J6590_026594 [Homalodisca vitripennis]	1.65e-45	Homalodisca vitripennis	Arthropoda	#N/A	#N/A	#N/A
TRINITY_DN100974_c0_g1_i1	1167	136	XP_014261398.1	XP_014261398.1 uncharacterized protein K02A2.6-like [Cimex lectularius]	1.32e-82	Cimex lectularius	Arthropoda	K02A2.6#N/Alike	#N/A	#N/A
TRINITY_DN100987_c0_g1_i1	341	16	GFW21093.1	GFW21093.1 uncharacterized protein TNCV_2703321 [Trichonephila clavipes]	1.03e-49	Trichonephila clavipes	Arthropoda	#N/A	#N/A	#N/A
TRINITY_DN10098_c0_g1_i10	1650	738	KAG8245288.1	KAG8245288.1 hypothetical protein J6590_005602 [Homalodisca vitripennis]	3.87e-228	Homalodisca vitripennis	Arthropoda	iron ion binding	#N/A	ko:K07418
TRINITY_DN1009_c0_g1_i1	1378	1216	GFG32996.1	GFG32996.1 hypothetical protein Cfor_09655 [Coptotermes formosanus]	3.47e-32	Coptotermes formosanus	Arthropoda	#N/A	#N/A	#N/A
TRINITY_DN1009_c0_g1_i2	2466	2632	AAT01084.1	AAT01084.1 putative vacuolar ATP synthase subunit D [Homalodisca vitripennis]	8.81e-136	Homalodisca vitripennis	Arthropoda	ATPase activity, coupled to transmembrane movement of substances	GO:0000041,GO:0000221,GO:0001775,GO:0002252,GO:0002263,GO:0002274,GO:0002275,GO:0002283,GO:0002366,GO:0002376,GO:0002443,GO:0002444,GO:0002446,GO:0005575,GO:0005622,GO:0005623,GO:0005737,GO:0005773,GO:0005774,GO:0005829,GO:0005886,GO:0006810,GO:0006811,GO:0006812,GO:0006826,GO:0006873,GO:0006885,GO:0006887,GO:0006955,GO:0006996,GO:0007154,GO:0007165,GO:0007166,GO:0007167,GO:0007169,GO:0008104,GO:…	ko:K02149
TRINITY_DN100_c0_g1_i10	443	290	XP_040579042.1	XP_040579042.1 uncharacterized protein LOC121127676 isoform X5 [Lepeophtheirus salmonis]	4.82e-16	Lepeophtheirus salmonis	Arthropoda	#N/A	#N/A	#N/A
TRINITY_DN100_c0_g1_i13	592	558	XP_034231443.1	XP_034231443.1 LOW QUALITY PROTEIN: uncharacterized protein LOC117639676 [Thrips palmi]	1.25e-36	Thrips palmi	Arthropoda	#N/A	#N/A	#N/A
TRINITY_DN100_c0_g1_i2	814	1758	OXU23229.1	OXU23229.1 hypothetical protein TSAR_016665 [Trichomalopsis sarcophagae]	2.07e-24	Trichomalopsis sarcophagae	Arthropoda	Calcium ion binding	GO:0003674,GO:0005488,GO:0005515,GO:0005518,GO:0005575,GO:0005576,GO:0005622,GO:0005623,GO:0005856,GO:0005882,GO:0006950,GO:0007155,GO:0007160,GO:0008150,GO:0009611,GO:0009987,GO:0016043,GO:0019215,GO:0022610,GO:0030054,GO:0030055,GO:0030056,GO:0030198,GO:0031012,GO:0031589,GO:0032991,GO:0043062,GO:0043226,GO:0043228,GO:0043229,GO:0043232,GO:0044421,GO:0044422,GO:0044424,GO:0044430,GO:0044446,GO:…	#N/A
TRINITY_DN100_c0_g1_i4	1789	1976	XP_037787284.1	XP_037787284.1 uncharacterized protein LOC119582862 isoform X15 [Penaeus monodon]	7.63e-46	Penaeus monodon	Arthropoda	Calcium ion binding	GO:0003674,GO:0005488,GO:0005515,GO:0005518,GO:0005575,GO:0005576,GO:0005622,GO:0005623,GO:0005856,GO:0005882,GO:0006950,GO:0007155,GO:0007160,GO:0008150,GO:0009611,GO:0009987,GO:0016043,GO:0019215,GO:0022610,GO:0030054,GO:0030055,GO:0030056,GO:0030198,GO:0031012,GO:0031589,GO:0032991,GO:0043062,GO:0043226,GO:0043228,GO:0043229,GO:0043232,GO:0044421,GO:0044422,GO:0044424,GO:0044430,GO:0044446,GO:…	#N/A
TRINITY_DN100_c0_g1_i9	1790	3100	XP_037787283.1	XP_037787283.1 uncharacterized protein LOC119582862 isoform X14 [Penaeus monodon]	1.55e-66	Penaeus monodon	Arthropoda	#N/A	#N/A	#N/A
TRINITY_DN10107_c0_g1_i2	3065	668	KAG8281485.1	KAG8281485.1 hypothetical protein J6590_057629 [Homalodisca vitripennis]	5.98e-28	Homalodisca vitripennis	Arthropoda	#N/A	#N/A	#N/A
TRINITY_DN101096_c0_g1_i1	369	20	KAG8261533.1	KAG8261533.1 hypothetical protein J6590_070443 [Homalodisca vitripennis]	4.2e-25	Homalodisca vitripennis	Arthropoda	#N/A	#N/A	#N/A
TRINITY_DN1010_c0_g1_i1	3864	1404	KAG8281941.1	KAG8281941.1 G1/S-specific cyclin cln3 [Homalodisca vitripennis]	5.94e-220	Homalodisca vitripennis	Arthropoda	CLN3 protein	GO:0000139,GO:0000323,GO:0001505,GO:0001508,GO:0001575,GO:0001932,GO:0001934,GO:0003008,GO:0003674,GO:0005488,GO:0005515,GO:0005575,GO:0005622,GO:0005623,GO:0005634,GO:0005654,GO:0005737,GO:0005739,GO:0005740,GO:0005764,GO:0005765,GO:0005768,GO:0005769,GO:0005770,GO:0005773,GO:0005774,GO:0005776,GO:0005783,GO:0005789,GO:0005794,GO:0005795,GO:0005802,GO:0005886,GO:0005901,GO:0005902,GO:0006082,GO:…	ko:K12389
TRINITY_DN1010_c0_g2_i3	3076	1162	GFG36657.1	GFG36657.1 hypothetical protein Cfor_09398, partial [Coptotermes formosanus]	2.26e-99	Coptotermes formosanus	Arthropoda	#N/A	#N/A	#N/A
TRINITY_DN101107_c0_g1_i1	662	52	KAG8278449.1	KAG8278449.1 hypothetical protein J6590_019078 [Homalodisca vitripennis]	1.2e-100	Homalodisca vitripennis	Arthropoda	Src homology 3 domains	GO:0001736,GO:0001738,GO:0002009,GO:0003674,GO:0005488,GO:0005515,GO:0005575,GO:0005622,GO:0005623,GO:0005737,GO:0005886,GO:0005938,GO:0007163,GO:0007164,GO:0008104,GO:0008150,GO:0009653,GO:0009888,GO:0009966,GO:0009968,GO:0009987,GO:0010646,GO:0010648,GO:0016020,GO:0016327,GO:0023051,GO:0023057,GO:0030010,GO:0032502,GO:0033036,GO:0034613,GO:0035330,GO:0035331,GO:0044424,GO:0044425,GO:0044444,GO:…	#N/A
TRINITY_DN101123_c0_g1_i1	668	38	KAG8293574.1	KAG8293574.1 hypothetical protein J6590_013719 [Homalodisca vitripennis]	2.1e-101	Homalodisca vitripennis	Arthropoda	Cadherin repeats.	GO:0000003,GO:0000902,GO:0000904,GO:0001654,GO:0001667,GO:0001736,GO:0001738,GO:0001764,GO:0002009,GO:0002064,GO:0002065,GO:0002066,GO:0003006,GO:0003407,GO:0003674,GO:0005488,GO:0005509,GO:0005515,GO:0005575,GO:0005622,GO:0005623,GO:0005634,GO:0005737,GO:0005886,GO:0005887,GO:0005911,GO:0005912,GO:0005924,GO:0005925,GO:0006928,GO:0006996,GO:0007010,GO:0007015,GO:0007154,GO:0007155,GO:0007156,GO:…	ko:K16506,ko:K16669
TRINITY_DN101133_c0_g1_i1	218	12	KAG8244467.1	KAG8244467.1 hypothetical protein J6590_108270 [Homalodisca vitripennis]	5.69e-16	Homalodisca vitripennis	Arthropoda	#N/A	#N/A	#N/A
TRINITY_DN10115_c0_g3_i1	3263	644	XP_021939119.1	XP_021939119.1 tyrosine-protein kinase transmembrane receptor Ror2 [Zootermopsis nevadensis]	0	Zootermopsis nevadensis	Arthropoda	ATP binding. It is involved in the biological process described with protein phosphorylation	GO:0000902,GO:0000904,GO:0001654,GO:0001745,GO:0001751,GO:0001754,GO:0001932,GO:0001934,GO:0001941,GO:0003008,GO:0003674,GO:0003824,GO:0004672,GO:0004713,GO:0004714,GO:0004888,GO:0005488,GO:0005515,GO:0005575,GO:0005623,GO:0005886,GO:0005887,GO:0006355,GO:0006464,GO:0006468,GO:0006793,GO:0006796,GO:0006807,GO:0006928,GO:0006935,GO:0006950,GO:0006996,GO:0007154,GO:0007165,GO:0007166,GO:0007167,GO:…	ko:K05122,ko:K05129
TRINITY_DN101162_c0_g1_i1	242	6	KAG8284344.1	KAG8284344.1 hypothetical protein J6590_108219 [Homalodisca vitripennis]	5.67e-18	Homalodisca vitripennis	Arthropoda	#N/A	#N/A	#N/A
TRINITY_DN101182_c0_g1_i1	204	4	KAE8747862.1	KAE8747862.1 hypothetical protein FOCC_FOCC005474 [Frankliniella occidentalis]	7.8e-08	Frankliniella occidentalis	Arthropoda	#N/A	#N/A	#N/A
TRINITY_DN101194_c0_g1_i1	270	10	KAG8306454.1	KAG8306454.1 hypothetical protein J6590_108593 [Homalodisca vitripennis]	4.75e-22	Homalodisca vitripennis	Arthropoda	#N/A	#N/A	#N/A
TRINITY_DN1011_c1_g2_i1	1357	468	KAG8249317.1	KAG8249317.1 hypothetical protein J6590_022302 [Homalodisca vitripennis]	3.76e-26	Homalodisca vitripennis	Arthropoda	#N/A	#N/A	#N/A
TRINITY_DN101203_c0_g1_i1	262	8	KAG8323365.1	KAG8323365.1 hypothetical protein J6590_108424 [Homalodisca vitripennis]	2.25e-17	Homalodisca vitripennis	Arthropoda	#N/A	#N/A	#N/A
TRINITY_DN101214_c0_g1_i1	234	4	KAG8274883.1	KAG8274883.1 hypothetical protein J6590_098024 [Homalodisca vitripennis]	5.01e-30	Homalodisca vitripennis	Arthropoda	#N/A	#N/A	#N/A
TRINITY_DN101247_c0_g1_i2	1627	784	RZF36479.1	RZF36479.1 hypothetical protein LSTR_LSTR011266 [Laodelphax striatellus]	7.53e-225	Laodelphax striatellus	Arthropoda	It is involved in the biological process described with	GO:0000122,GO:0000123,GO:0000981,GO:0001085,GO:0001103,GO:0002225,GO:0002682,GO:0002684,GO:0002697,GO:0002699,GO:0002700,GO:0002702,GO:0002759,GO:0002760,GO:0002784,GO:0002831,GO:0002833,GO:0002920,GO:0002922,GO:0003674,GO:0003700,GO:0003712,GO:0003714,GO:0005488,GO:0005515,GO:0005575,GO:0005622,GO:0005623,GO:0005634,GO:0005654,GO:0005657,GO:0005694,GO:0005737,GO:0005829,GO:0006139,GO:0006259,GO:…	ko:K11324
TRINITY_DN10125_c0_g1_i1	609	42	XP_011345392.2	XP_011345392.2 uncharacterized protein LOC105283944 [Ooceraea biroi]	1.41e-21	Ooceraea biroi	Arthropoda	#N/A	#N/A	#N/A
TRINITY_DN10125_c0_g1_i2	1665	452	GFR04451.1	GFR04451.1 uncharacterized protein TNCT_470831 [Trichonephila clavata]	5.12e-79	Trichonephila clavata	Arthropoda	Domain of unknown function (DUF4817)	#N/A	#N/A
TRINITY_DN10125_c0_g1_i3	1663	292	XP_011864749.1	XP_011864749.1 PREDICTED: uncharacterized protein LOC105560328 [Vollenhovia emeryi]	5.61e-100	Vollenhovia emeryi	Arthropoda	Domain of unknown function (DUF4817)	#N/A	#N/A
TRINITY_DN101264_c0_g1_i1	308	6	KAG8291260.1	KAG8291260.1 hypothetical protein J6590_108839 [Homalodisca vitripennis]	1.63e-14	Homalodisca vitripennis	Arthropoda	#N/A	#N/A	#N/A
TRINITY_DN101265_c0_g1_i1	421	8	XP_033207346.1	XP_033207346.1 protein lifeguard 1 isoform X3 [Belonocnema treatae]	8.48e-50	Belonocnema treatae	Arthropoda	Belongs to the BI1 family	GO:0006109,GO:0008150,GO:0010675,GO:0010906,GO:0019222,GO:0031323,GO:0050789,GO:0050794,GO:0062012,GO:0065007,GO:0080090	ko:K06890
TRINITY_DN101295_c0_g1_i1	229	6	KAG8238887.1	KAG8238887.1 hypothetical protein J437_LFUL017604 [Ladona fulva]	1.08e-18	Ladona fulva	Arthropoda	#N/A	#N/A	#N/A
TRINITY_DN10129_c0_g1_i1	983	84	KAG8274156.1	KAG8274156.1 hypothetical protein J6590_004172 [Homalodisca vitripennis]	1.5e-117	Homalodisca vitripennis	Arthropoda	It is involved in the biological process described with	GO:0000139,GO:0000285,GO:0003674,GO:0003824,GO:0005488,GO:0005543,GO:0005575,GO:0005622,GO:0005623,GO:0005737,GO:0005768,GO:0005769,GO:0005770,GO:0005794,GO:0005829,GO:0005911,GO:0006629,GO:0006644,GO:0006650,GO:0006661,GO:0006793,GO:0006796,GO:0006810,GO:0006914,GO:0007034,GO:0007041,GO:0007154,GO:0007165,GO:0007272,GO:0007275,GO:0007399,GO:0008104,GO:0008150,GO:0008152,GO:0008270,GO:0008289,GO:…	ko:K00889,ko:K00921
TRINITY_DN10129_c0_g2_i1	1443	140	KAG8274155.1	KAG8274155.1 hypothetical protein J6590_004171 [Homalodisca vitripennis]	3.2e-159	Homalodisca vitripennis	Arthropoda	It is involved in the biological process described with	GO:0000139,GO:0000285,GO:0003674,GO:0003824,GO:0005488,GO:0005543,GO:0005575,GO:0005622,GO:0005623,GO:0005737,GO:0005768,GO:0005769,GO:0005770,GO:0005794,GO:0005829,GO:0005911,GO:0006629,GO:0006644,GO:0006650,GO:0006661,GO:0006793,GO:0006796,GO:0006810,GO:0006914,GO:0007034,GO:0007041,GO:0007154,GO:0007165,GO:0007272,GO:0007275,GO:0007399,GO:0008104,GO:0008150,GO:0008152,GO:0008270,GO:0008289,GO:…	ko:K00889,ko:K00921
TRINITY_DN101301_c0_g1_i1	857	48	KAG8309178.1	KAG8309178.1 Cytoplasmic dynein 2 heavy chain 1, partial [Homalodisca vitripennis]	6.79e-119	Homalodisca vitripennis	Arthropoda	intraciliary retrograde transport	GO:0001568,GO:0001944,GO:0002119,GO:0002164,GO:0003002,GO:0003674,GO:0003774,GO:0003777,GO:0003824,GO:0005488,GO:0005515,GO:0005575,GO:0005622,GO:0005623,GO:0005737,GO:0005794,GO:0005856,GO:0005868,GO:0005874,GO:0005875,GO:0005929,GO:0005930,GO:0006508,GO:0006807,GO:0006810,GO:0006928,GO:0006996,GO:0007017,GO:0007018,GO:0007030,GO:0007275,GO:0007368,GO:0007389,GO:0007399,GO:0007417,GO:0007420,GO:…	ko:K10414
TRINITY_DN10130_c0_g1_i1	454	34	KAF7404795.1	KAF7404795.1 hypothetical protein [Vespula vulgaris]	1.27e-31	Vespula vulgaris	Arthropoda	#N/A	#N/A	#N/A
TRINITY_DN101340_c0_g1_i5	2089	210	KAG8282936.1	KAG8282936.1 hypothetical protein J6590_108334 [Homalodisca vitripennis]	7.43e-30	Homalodisca vitripennis	Arthropoda	#N/A	#N/A	#N/A
TRINITY_DN10135_c0_g1_i2	2708	1170	RZF43647.1	RZF43647.1 hypothetical protein LSTR_LSTR009244 [Laodelphax striatellus]	0	Laodelphax striatellus	Arthropoda	Ubiquitin protein ligase binding. It is involved in the biological process described with ubiquitin#N/Adependent protein catabolic process	GO:0000003,GO:0000082,GO:0000151,GO:0000209,GO:0000278,GO:0001653,GO:0001709,GO:0003002,GO:0003006,GO:0003674,GO:0003824,GO:0004842,GO:0004888,GO:0004930,GO:0005000,GO:0005215,GO:0005216,GO:0005261,GO:0005262,GO:0005488,GO:0005515,GO:0005575,GO:0005622,GO:0005623,GO:0005634,GO:0005737,GO:0005829,GO:0005886,GO:0006464,GO:0006807,GO:0006810,GO:0006811,GO:0006812,GO:0006816,GO:0006873,GO:0006874,GO:…	ko:K10612
TRINITY_DN101364_c0_g1_i1	309	12	KAG8276803.1	KAG8276803.1 hypothetical protein J6590_056169 [Homalodisca vitripennis]	9.17e-15	Homalodisca vitripennis	Arthropoda	#N/A	#N/A	#N/A
TRINITY_DN101376_c0_g1_i1	2602	472	GFG31950.1	GFG31950.1 hypothetical protein Cfor_01861 [Coptotermes formosanus]	2.01e-141	Coptotermes formosanus	Arthropoda	protein kinase activity	GO:0000959,GO:0000963,GO:0005575,GO:0005622,GO:0005623,GO:0005737,GO:0005739,GO:0005759,GO:0006091,GO:0006139,GO:0006396,GO:0006397,GO:0006464,GO:0006468,GO:0006725,GO:0006793,GO:0006796,GO:0006807,GO:0007049,GO:0007050,GO:0008150,GO:0008152,GO:0008284,GO:0009894,GO:0009987,GO:0010467,GO:0010468,GO:0010608,GO:0015980,GO:0016070,GO:0016071,GO:0016310,GO:0019219,GO:0019222,GO:0019538,GO:0022402,GO:…	#N/A
TRINITY_DN101376_c0_g2_i3	821	354	KAF6209926.1	KAF6209926.1 hypothetical protein [Apolygus lucorum]	5.51e-53	Apolygus lucorum	Arthropoda	Biogenesis of lysosome#N/Arelated organelles complex 1 subunit	GO:0000323,GO:0003008,GO:0003674,GO:0005488,GO:0005515,GO:0005575,GO:0005622,GO:0005623,GO:0005737,GO:0005739,GO:0005740,GO:0005758,GO:0005759,GO:0005764,GO:0005765,GO:0005768,GO:0005769,GO:0005773,GO:0005774,GO:0005829,GO:0006091,GO:0006464,GO:0006473,GO:0006807,GO:0006810,GO:0006928,GO:0006996,GO:0007017,GO:0007018,GO:0007154,GO:0007267,GO:0007268,GO:0007274,GO:0007275,GO:0007399,GO:0007610,GO:…	ko:K20185
TRINITY_DN10139_c0_g1_i8	7767	1590	KAF2905576.1	KAF2905576.1 hypothetical protein ILUMI_00604 [Ignelater luminosus]	1.7e-92	Ignelater luminosus	Arthropoda	#N/A	#N/A	#N/A
TRINITY_DN10139_c1_g1_i7	8742	1728	XP_039276268.1	XP_039276268.1 LOW QUALITY PROTEIN: leucine-rich repeat serine/threonine-protein kinase 1 [Nilaparvata lugens]	0	Nilaparvata lugens	Arthropoda	binding. It is involved in the biological process described with protein phosphorylation	GO:0000323,GO:0000902,GO:0000904,GO:0003674,GO:0003824,GO:0004672,GO:0004674,GO:0005488,GO:0005515,GO:0005575,GO:0005622,GO:0005623,GO:0005737,GO:0005764,GO:0005765,GO:0005768,GO:0005770,GO:0005773,GO:0005774,GO:0005794,GO:0005795,GO:0006464,GO:0006468,GO:0006793,GO:0006796,GO:0006807,GO:0006810,GO:0006897,GO:0006914,GO:0006928,GO:0006935,GO:0006950,GO:0006979,GO:0006996,GO:0007005,GO:0007017,GO:…	ko:K14304
TRINITY_DN10139_c2_g1_i2	2527	228	XP_024084475.1	XP_024084475.1 1-phosphatidylinositol 4,5-bisphosphate phosphodiesterase epsilon-1-like isoform X2 [Cimex lectularius]	0	Cimex lectularius	Arthropoda	Phospholipase C, catalytic domain (part); domain X	GO:0000139,GO:0000187,GO:0001558,GO:0001655,GO:0001822,GO:0001932,GO:0001934,GO:0002253,GO:0002376,GO:0002682,GO:0002684,GO:0002831,GO:0003674,GO:0003824,GO:0004435,GO:0004620,GO:0004629,GO:0005085,GO:0005488,GO:0005515,GO:0005575,GO:0005622,GO:0005623,GO:0005737,GO:0005794,GO:0005829,GO:0005886,GO:0006066,GO:0006629,GO:0006638,GO:0006639,GO:0006644,GO:0006650,GO:0006651,GO:0006793,GO:0006796,GO:…	ko:K05860
TRINITY_DN101415_c0_g1_i1	215	4	KAG8247006.1	KAG8247006.1 hypothetical protein J6590_071865 [Homalodisca vitripennis]	2.6e-14	Homalodisca vitripennis	Arthropoda	#N/A	#N/A	#N/A
TRINITY_DN101415_c0_g2_i1	261	8	KAG8247006.1	KAG8247006.1 hypothetical protein J6590_071865 [Homalodisca vitripennis]	5.71e-41	Homalodisca vitripennis	Arthropoda	#N/A	#N/A	#N/A
TRINITY_DN101438_c0_g1_i1	320	6	KAG8293907.1	KAG8293907.1 hypothetical protein J6590_007573 [Homalodisca vitripennis]	6.13e-09	Homalodisca vitripennis	Arthropoda	#N/A	#N/A	#N/A
TRINITY_DN10146_c0_g1_i1	863	108	CAD7576458.1	CAD7576458.1 unnamed protein product [Timema californicum]	6.66e-30	Timema californicum	Arthropoda	#N/A	#N/A	#N/A
TRINITY_DN10146_c0_g1_i4	2938	764	XP_023709561.1	XP_023709561.1 NF-X1-type zinc finger protein NFXL1 [Cryptotermes secundus]	0	Cryptotermes secundus	Arthropoda	zinc ion binding. It is involved in the biological process described with regulation of transcription, DNA#N/Atemplated	GO:0000122,GO:0000976,GO:0000977,GO:0000981,GO:0000982,GO:0001012,GO:0001067,GO:0001078,GO:0001227,GO:0003674,GO:0003676,GO:0003677,GO:0003690,GO:0003700,GO:0005488,GO:0005575,GO:0005622,GO:0005623,GO:0005634,GO:0006139,GO:0006351,GO:0006355,GO:0006357,GO:0006366,GO:0006725,GO:0006807,GO:0008150,GO:0008152,GO:0008270,GO:0009058,GO:0009059,GO:0009889,GO:0009890,GO:0009892,GO:0009987,GO:0010467,GO:…	ko:K15683
TRINITY_DN101478_c0_g1_i1	394	12	KAG8323651.1	KAG8323651.1 hypothetical protein J6590_001374 [Homalodisca vitripennis]	2.4e-20	Homalodisca vitripennis	Arthropoda	#N/A	#N/A	#N/A
TRINITY_DN101488_c0_g1_i1	540	22	CAD7397234.1	CAD7397234.1 unnamed protein product, partial [Timema poppensis]	7.61e-48	Timema poppensis	Arthropoda	MULE transposase domain	#N/A	#N/A
TRINITY_DN101488_c0_g2_i1	2482	480	KAG8332116.1	KAG8332116.1 Vacuolar protein sorting-associated protein 52 [Homalodisca vitripennis]	0	Homalodisca vitripennis	Arthropoda	Vacuolar protein	GO:0000138,GO:0000139,GO:0000149,GO:0000938,GO:0003674,GO:0005488,GO:0005515,GO:0005575,GO:0005622,GO:0005623,GO:0005737,GO:0005768,GO:0005794,GO:0005795,GO:0005797,GO:0005802,GO:0006810,GO:0006892,GO:0006896,GO:0007034,GO:0007041,GO:0007275,GO:0007398,GO:0007439,GO:0008150,GO:0009653,GO:0009790,GO:0009888,GO:0009987,GO:0010668,GO:0012505,GO:0016020,GO:0016192,GO:0016197,GO:0016482,GO:0017016,GO:…	ko:K20298
TRINITY_DN101488_c0_g2_i2	2356	436	XP_039279114.1	XP_039279114.1 vacuolar protein sorting-associated protein 52 homolog [Nilaparvata lugens]	1.08e-276	Nilaparvata lugens	Arthropoda	Vacuolar protein	GO:0000138,GO:0000139,GO:0000149,GO:0000938,GO:0003674,GO:0005488,GO:0005515,GO:0005575,GO:0005622,GO:0005623,GO:0005737,GO:0005768,GO:0005794,GO:0005795,GO:0005797,GO:0005802,GO:0006810,GO:0006892,GO:0006896,GO:0007034,GO:0007041,GO:0007275,GO:0007398,GO:0007439,GO:0008150,GO:0009653,GO:0009790,GO:0009888,GO:0009987,GO:0010668,GO:0012505,GO:0016020,GO:0016192,GO:0016197,GO:0016482,GO:0017016,GO:…	ko:K20298
TRINITY_DN1014_c0_g1_i1	934	6456	KAG8300418.1	KAG8300418.1 60S ribosomal protein L8 [Homalodisca vitripennis]	2.07e-186	Homalodisca vitripennis	Arthropoda	Ribosomal Proteins L2, RNA binding domain	GO:0002181,GO:0003674,GO:0003676,GO:0003723,GO:0003735,GO:0005198,GO:0005488,GO:0005575,GO:0005622,GO:0005623,GO:0005634,GO:0005730,GO:0005737,GO:0005829,GO:0005840,GO:0006412,GO:0006518,GO:0006807,GO:0008150,GO:0008152,GO:0009058,GO:0009059,GO:0009987,GO:0010467,GO:0015934,GO:0019538,GO:0022625,GO:0022626,GO:0031974,GO:0031981,GO:0032991,GO:0034641,GO:0034645,GO:0043043,GO:0043170,GO:0043226,GO:…	ko:K02938
TRINITY_DN101525_c0_g1_i1	370	22	CAB0007830.1	CAB0007830.1 unnamed protein product [Nesidiocoris tenuis]	5.51e-10	Nesidiocoris tenuis	Arthropoda	#N/A	#N/A	#N/A
TRINITY_DN101552_c0_g1_i2	1992	570	ERL95022.1	ERL95022.1 hypothetical protein D910_12292 [Dendroctonus ponderosae]	3.69e-51	Dendroctonus ponderosae	Arthropoda	#N/A	#N/A	#N/A
TRINITY_DN101616_c0_g2_i2	3713	536	RZF46450.1	RZF46450.1 hypothetical protein LSTR_LSTR012525 [Laodelphax striatellus]	3.66e-127	Laodelphax striatellus	Arthropoda	DDE superfamily endonuclease	#N/A	#N/A
TRINITY_DN10161_c0_g1_i2	3913	294	KAE8749599.1	KAE8749599.1 hypothetical protein FOCC_FOCC003587 [Frankliniella occidentalis]	7.52e-86	Frankliniella occidentalis	Arthropoda	telomeric loop formation	GO:0000003,GO:0000075,GO:0000228,GO:0000278,GO:0000723,GO:0000726,GO:0000781,GO:0000784,GO:0003674,GO:0003676,GO:0003677,GO:0003684,GO:0003697,GO:0003824,GO:0004518,GO:0004527,GO:0004529,GO:0004536,GO:0005488,GO:0005515,GO:0005575,GO:0005622,GO:0005623,GO:0005634,GO:0005654,GO:0005694,GO:0005813,GO:0005815,GO:0005856,GO:0006139,GO:0006259,GO:0006278,GO:0006281,GO:0006289,GO:0006302,GO:0006303,GO:…	ko:K15340,ko:K15341
TRINITY_DN10161_c0_g1_i4	4105	264	KAE8749599.1	KAE8749599.1 hypothetical protein FOCC_FOCC003587 [Frankliniella occidentalis]	1.2e-85	Frankliniella occidentalis	Arthropoda	telomeric loop formation	GO:0000003,GO:0000075,GO:0000228,GO:0000278,GO:0000723,GO:0000726,GO:0000781,GO:0000784,GO:0003674,GO:0003676,GO:0003677,GO:0003684,GO:0003697,GO:0003824,GO:0004518,GO:0004527,GO:0004529,GO:0004536,GO:0005488,GO:0005515,GO:0005575,GO:0005622,GO:0005623,GO:0005634,GO:0005654,GO:0005694,GO:0005813,GO:0005815,GO:0005856,GO:0006139,GO:0006259,GO:0006278,GO:0006281,GO:0006289,GO:0006302,GO:0006303,GO:…	ko:K15340,ko:K15341
TRINITY_DN10161_c0_g2_i1	973	390	KAG8295978.1	KAG8295978.1 mitochondrial translation [Homalodisca vitripennis]	5.6e-94	Homalodisca vitripennis	Arthropoda	Mitochondrial ribosomal protein, S34	GO:0000313,GO:0000314,GO:0003674,GO:0003735,GO:0005198,GO:0005575,GO:0005622,GO:0005623,GO:0005737,GO:0005739,GO:0005740,GO:0005743,GO:0005759,GO:0005761,GO:0005763,GO:0005840,GO:0006412,GO:0006414,GO:0006415,GO:0006518,GO:0006807,GO:0008150,GO:0008152,GO:0009058,GO:0009059,GO:0009987,GO:0010467,GO:0015935,GO:0016020,GO:0016043,GO:0019538,GO:0019866,GO:0022411,GO:0031090,GO:0031966,GO:0031967,GO:…	ko:K03504,ko:K17412
TRINITY_DN10161_c0_g3_i1	1248	424	KAG8276498.1	KAG8276498.1 Exosome component 3 [Homalodisca vitripennis]	6.3e-134	Homalodisca vitripennis	Arthropoda	KH domain	GO:0000018,GO:0000175,GO:0000176,GO:0000177,GO:0000178,GO:0000288,GO:0000291,GO:0000459,GO:0000460,GO:0000466,GO:0000467,GO:0000469,GO:0000785,GO:0000956,GO:0001775,GO:0002164,GO:0002200,GO:0002204,GO:0002208,GO:0002250,GO:0002252,GO:0002263,GO:0002285,GO:0002312,GO:0002366,GO:0002376,GO:0002377,GO:0002381,GO:0002440,GO:0002443,GO:0002449,GO:0002460,GO:0002520,GO:0002562,GO:0002637,GO:0002639,GO:…	ko:K03681
TRINITY_DN101621_c0_g1_i1	450	26	PZC70470.1	PZC70470.1 hypothetical protein B5X24_HaOG216052, partial [Helicoverpa armigera]	1.47e-06	Helicoverpa armigera	Arthropoda	#N/A	#N/A	#N/A
TRINITY_DN101660_c0_g1_i1	228	6	KAG8249562.1	KAG8249562.1 Dynein heavy chain 6, axonemal [Homalodisca vitripennis]	1.91e-48	Homalodisca vitripennis	Arthropoda	#N/A	#N/A	#N/A
TRINITY_DN101675_c0_g1_i1	914	76	KAG8306273.1	KAG8306273.1 TRP-like ion channel Pkd2, partial [Homalodisca vitripennis]	2.62e-105	Homalodisca vitripennis	Arthropoda	#N/A	#N/A	#N/A
TRINITY_DN101698_c0_g2_i1	410	14	KAG8308315.1	KAG8308315.1 hypothetical protein J6590_002404 [Homalodisca vitripennis]	1.24e-13	Homalodisca vitripennis	Arthropoda	#N/A	#N/A	#N/A
TRINITY_DN1016_c0_g1_i1	879	2530	KAG8334171.1	KAG8334171.1 hypothetical protein J6590_096454 [Homalodisca vitripennis]	6.39e-16	Homalodisca vitripennis	Arthropoda	#N/A	#N/A	#N/A
TRINITY_DN101701_c0_g1_i1	561	56	KAF7413876.1	KAF7413876.1 hypothetical protein [Vespula germanica]	3.36e-09	Vespula germanica	Arthropoda	#N/A	#N/A	#N/A
TRINITY_DN10170_c0_g1_i2	701	62	KAB0798543.1	KAB0798543.1 hypothetical protein PPYR_09536 [Photinus pyralis]	2.99e-61	Photinus pyralis	Arthropoda	Integrase core domain	#N/A	#N/A
TRINITY_DN10170_c0_g1_i3	1221	80	XP_039295098.1	XP_039295098.1 protein ABHD18 [Nilaparvata lugens]	5.47e-56	Nilaparvata lugens	Arthropoda	Abhydrolase domain containing 18	#N/A	#N/A
TRINITY_DN10170_c0_g1_i6	2270	278	RZF38662.1	RZF38662.1 hypothetical protein LSTR_LSTR003468 [Laodelphax striatellus]	1.81e-211	Laodelphax striatellus	Arthropoda	Abhydrolase domain containing 18	#N/A	#N/A
TRINITY_DN10170_c0_g1_i7	893	76	KAG8321037.1	KAG8321037.1 hypothetical protein J6590_054990 [Homalodisca vitripennis]	1.03e-65	Homalodisca vitripennis	Arthropoda	Abhydrolase domain containing 18	#N/A	#N/A
TRINITY_DN10170_c0_g1_i8	2087	194	RZF38662.1	RZF38662.1 hypothetical protein LSTR_LSTR003468 [Laodelphax striatellus]	3.14e-162	Laodelphax striatellus	Arthropoda	Abhydrolase domain containing 18	#N/A	#N/A
TRINITY_DN101714_c0_g1_i1	1025	110	XP_018333686.1	XP_018333686.1 synaptosomal-associated protein 29 [Agrilus planipennis]	8.64e-27	Agrilus planipennis	Arthropoda	#N/A	#N/A	#N/A
TRINITY_DN10172_c0_g1_i2	1408	176	KAG8288319.1	KAG8288319.1 hypothetical protein J6590_108208 [Homalodisca vitripennis]	2.11e-239	Homalodisca vitripennis	Arthropoda	Cell morphogenesis C#N/Aterminal	GO:0000003,GO:0000902,GO:0000904,GO:0001654,GO:0001745,GO:0001751,GO:0001754,GO:0001932,GO:0001934,GO:0002009,GO:0002165,GO:0003006,GO:0003674,GO:0004857,GO:0005488,GO:0005515,GO:0005575,GO:0005622,GO:0005623,GO:0005737,GO:0005938,GO:0006355,GO:0006996,GO:0007010,GO:0007015,GO:0007275,GO:0007276,GO:0007281,GO:0007292,GO:0007399,GO:0007423,GO:0007444,GO:0007455,GO:0007469,GO:0007472,GO:0007476,GO:…	#N/A
TRINITY_DN101744_c0_g1_i1	737	40	KYN30271.1	KYN30271.1 hypothetical protein ALC57_00266 [Trachymyrmex cornetzi]	7.22e-85	Trachymyrmex cornetzi	Arthropoda	#N/A	#N/A	#N/A
TRINITY_DN10174_c0_g3_i2	684	42	XP_011313490.1	XP_011313490.1 PREDICTED: abl interactor 2-like [Fopius arisanus]	8.75e-36	Fopius arisanus	Arthropoda	#N/A	#N/A	#N/A
TRINITY_DN10179_c0_g1_i3	824	42	PNF24567.1	PNF24567.1 Actin-related protein 6 [Cryptotermes secundus]	8.23e-71	Cryptotermes secundus	Arthropoda	Belongs to the actin family	GO:0000785,GO:0003674,GO:0003682,GO:0005488,GO:0005575,GO:0005622,GO:0005623,GO:0005634,GO:0005694,GO:0006325,GO:0006996,GO:0008150,GO:0009987,GO:0016043,GO:0043226,GO:0043227,GO:0043228,GO:0043229,GO:0043231,GO:0043232,GO:0044422,GO:0044424,GO:0044427,GO:0044446,GO:0044464,GO:0051276,GO:0070828,GO:0071840	ko:K11662
TRINITY_DN10179_c0_g1_i7	1366	196	KAG8249059.1	KAG8249059.1 Actin- protein 6 [Homalodisca vitripennis]	4.86e-252	Homalodisca vitripennis	Arthropoda	Actin	GO:0000785,GO:0003674,GO:0003682,GO:0005488,GO:0005575,GO:0005622,GO:0005623,GO:0005634,GO:0005694,GO:0006325,GO:0006996,GO:0008150,GO:0009987,GO:0016043,GO:0043226,GO:0043227,GO:0043228,GO:0043229,GO:0043231,GO:0043232,GO:0044422,GO:0044424,GO:0044427,GO:0044446,GO:0044464,GO:0051276,GO:0070828,GO:0071840	ko:K11662
TRINITY_DN10179_c0_g2_i2	1888	138	KAF6206163.1	KAF6206163.1 hypothetical protein [Apolygus lucorum]	3.66e-33	Apolygus lucorum	Arthropoda	#N/A	#N/A	#N/A
TRINITY_DN1017_c0_g1_i10	3012	1802	RZF38660.1	RZF38660.1 hypothetical protein LSTR_LSTR003466, partial [Laodelphax striatellus]	7.43e-152	Laodelphax striatellus	Arthropoda	PA domain	#N/A	#N/A
TRINITY_DN1017_c0_g1_i5	3177	2398	XP_039295102.1	XP_039295102.1 protein goliath-like isoform X2 [Nilaparvata lugens]	1.73e-147	Nilaparvata lugens	Arthropoda	PA domain	#N/A	#N/A
TRINITY_DN101804_c0_g1_i1	1862	170	XP_033606578.1	XP_033606578.1 protein FAM135A isoform X3 [Cryptotermes secundus]	2.46e-247	Cryptotermes secundus	Arthropoda	Family with sequence similarity 135 member	GO:0003674,GO:0003824,GO:0006629,GO:0008150,GO:0008152,GO:0009987,GO:0016787,GO:0016788,GO:0044237,GO:0044238,GO:0044255,GO:0052689,GO:0071704	#N/A
TRINITY_DN101819_c0_g1_i1	469	14	KAG8324814.1	KAG8324814.1 hypothetical protein J6590_082925 [Homalodisca vitripennis]	2.43e-09	Homalodisca vitripennis	Arthropoda	#N/A	#N/A	#N/A
TRINITY_DN10182_c0_g1_i6	5425	2530	XP_039290702.1	XP_039290702.1 (E3-independent) E2 ubiquitin-conjugating enzyme UBE2O isoform X1 [Nilaparvata lugens]	0	Nilaparvata lugens	Arthropoda	Ubiquitin#N/Aconjugating enzyme E2, catalytic domain homologues	GO:0000209,GO:0003674,GO:0003824,GO:0004842,GO:0005488,GO:0005515,GO:0005575,GO:0005622,GO:0005623,GO:0005634,GO:0005654,GO:0005737,GO:0006355,GO:0006357,GO:0006464,GO:0006513,GO:0006807,GO:0006810,GO:0008150,GO:0008152,GO:0009889,GO:0009966,GO:0009967,GO:0009987,GO:0010468,GO:0010556,GO:0010646,GO:0010647,GO:0016192,GO:0016197,GO:0016482,GO:0016567,GO:0016604,GO:0016740,GO:0019219,GO:0019222,GO:…	ko:K10581
TRINITY_DN10184_c0_g1_i3	2469	236	KAF4530544.1	KAF4530544.1 hypothetical protein B566_EDAN016997 [Ephemera danica]	4.71e-241	Ephemera danica	Arthropoda	Acyl#N/ACoA oxidase	GO:0000166,GO:0003674,GO:0003824,GO:0003995,GO:0003997,GO:0005102,GO:0005488,GO:0005504,GO:0005515,GO:0005575,GO:0005622,GO:0005623,GO:0005737,GO:0005777,GO:0005782,GO:0005829,GO:0006082,GO:0006605,GO:0006625,GO:0006629,GO:0006631,GO:0006635,GO:0006810,GO:0006886,GO:0006996,GO:0007031,GO:0008104,GO:0008150,GO:0008152,GO:0008289,GO:0009056,GO:0009062,GO:0009987,GO:0015031,GO:0015833,GO:0016042,GO:…	ko:K00232
TRINITY_DN10184_c0_g1_i7	2501	248	KAG8272664.1	KAG8272664.1 acyl-Coenzyme A oxidase [Homalodisca vitripennis]	2.41e-205	Homalodisca vitripennis	Arthropoda	acyl#N/ACoenzyme A oxidase	GO:0000166,GO:0003674,GO:0003824,GO:0003995,GO:0003997,GO:0005102,GO:0005488,GO:0005504,GO:0005515,GO:0005575,GO:0005622,GO:0005623,GO:0005737,GO:0005777,GO:0005782,GO:0005829,GO:0006082,GO:0006605,GO:0006625,GO:0006629,GO:0006631,GO:0006635,GO:0006810,GO:0006886,GO:0006996,GO:0007031,GO:0008104,GO:0008150,GO:0008152,GO:0008289,GO:0009056,GO:0009062,GO:0009987,GO:0015031,GO:0015833,GO:0016042,GO:…	ko:K00232
TRINITY_DN101864_c0_g1_i1	352	12	GBP74652.1	GBP74652.1 hypothetical protein EVAR_51577_1 [Eumeta japonica]	7.43e-24	Eumeta japonica	Arthropoda	Transposase IS4	#N/A	#N/A
TRINITY_DN10186_c1_g1_i4	2131	292	KAG8294046.1	KAG8294046.1 hypothetical protein J6590_108172 [Homalodisca vitripennis]	3.37e-173	Homalodisca vitripennis	Arthropoda	Reverse transcriptase (RNA#N/Adependent DNA polymerase)	#N/A	#N/A
TRINITY_DN101878_c0_g1_i1	1315	120	KAG8266742.1	KAG8266742.1 hypothetical protein J6590_108849 [Homalodisca vitripennis]	4.67e-149	Homalodisca vitripennis	Arthropoda	#N/A	#N/A	#N/A
TRINITY_DN101906_c0_g1_i1	596	24	KAG8271892.1	KAG8271892.1 UMP kinase activity protein [Homalodisca vitripennis]	3.05e-103	Homalodisca vitripennis	Arthropoda	#N/A	#N/A	#N/A
TRINITY_DN10190_c0_g1_i1	1672	202	XP_018916234.1	XP_018916234.1 PREDICTED: protein canopy 4 [Bemisia tabaci]	8.27e-90	Bemisia tabaci	Arthropoda	TLR4 regulator and MIR#N/Ainteracting MSAP	GO:0002218,GO:0002221,GO:0002224,GO:0002253,GO:0002376,GO:0002682,GO:0002684,GO:0002757,GO:0002758,GO:0002764,GO:0003674,GO:0005102,GO:0005488,GO:0005515,GO:0005575,GO:0005622,GO:0005623,GO:0005737,GO:0005783,GO:0005788,GO:0006457,GO:0007154,GO:0007165,GO:0008150,GO:0009987,GO:0012505,GO:0023052,GO:0031347,GO:0031349,GO:0031974,GO:0043226,GO:0043227,GO:0043229,GO:0043231,GO:0043233,GO:0044422,GO:…	#N/A
TRINITY_DN101912_c0_g2_i4	1662	292	KAG8259523.1	KAG8259523.1 hypothetical protein J6590_011818 [Homalodisca vitripennis]	2.86e-197	Homalodisca vitripennis	Arthropoda	Triose#N/Aphosphate Transporter family	GO:0000003,GO:0000139,GO:0000271,GO:0001501,GO:0001654,GO:0001745,GO:0002009,GO:0002119,GO:0002164,GO:0002165,GO:0003002,GO:0003006,GO:0003674,GO:0005215,GO:0005338,GO:0005459,GO:0005460,GO:0005461,GO:0005462,GO:0005463,GO:0005464,GO:0005575,GO:0005622,GO:0005623,GO:0005737,GO:0005783,GO:0005789,GO:0005794,GO:0005795,GO:0005797,GO:0005975,GO:0005976,GO:0006022,GO:0006023,GO:0006024,GO:0006029,GO:…	ko:K15281
TRINITY_DN101917_c0_g1_i2	3600	472	XP_026286227.1	XP_026286227.1 DNA polymerase alpha catalytic subunit isoform X2 [Frankliniella occidentalis]	0	Frankliniella occidentalis	Arthropoda	DNA Polymerase alpha zinc finger	GO:0000082,GO:0000083,GO:0000166,GO:0000228,GO:0000278,GO:0000428,GO:0000723,GO:0000726,GO:0000731,GO:0003674,GO:0003676,GO:0003677,GO:0003682,GO:0003690,GO:0003824,GO:0003887,GO:0005488,GO:0005515,GO:0005575,GO:0005622,GO:0005623,GO:0005634,GO:0005635,GO:0005654,GO:0005657,GO:0005658,GO:0005694,GO:0005730,GO:0005737,GO:0005829,GO:0006139,GO:0006259,GO:0006260,GO:0006261,GO:0006269,GO:0006270,GO:…	ko:K02320
TRINITY_DN10191_c0_g1_i9	1375	324	KAG8265876.1	KAG8265876.1 hypothetical protein J6590_084290 [Homalodisca vitripennis]	1.16e-22	Homalodisca vitripennis	Arthropoda	#N/A	#N/A	#N/A
TRINITY_DN10193_c0_g1_i1	2006	188	KAG8306971.1	KAG8306971.1 hypothetical protein J6590_034516 [Homalodisca vitripennis]	0	Homalodisca vitripennis	Arthropoda	Cation channel activity. It is involved in the biological process described with ion transport	GO:0001508,GO:0003008,GO:0003674,GO:0005215,GO:0005216,GO:0005261,GO:0005575,GO:0005623,GO:0005886,GO:0006810,GO:0006811,GO:0006812,GO:0006816,GO:0007600,GO:0007610,GO:0007622,GO:0007623,GO:0007626,GO:0008150,GO:0008324,GO:0008344,GO:0010646,GO:0010647,GO:0015075,GO:0015267,GO:0015318,GO:0016020,GO:0022803,GO:0022838,GO:0022857,GO:0022890,GO:0023051,GO:0023056,GO:0030001,GO:0030424,GO:0030534,GO:…	ko:K21863
TRINITY_DN10194_c0_g1_i2	1943	850	KAG8313850.1	KAG8313850.1 hypothetical protein J6590_108242 [Homalodisca vitripennis]	1.84e-149	Homalodisca vitripennis	Arthropoda	Reverse transcriptase (RNA#N/Adependent DNA polymerase)	#N/A	ko:K10577
TRINITY_DN10194_c0_g1_i7	2600	330	KAG8253082.1	KAG8253082.1 Ankyrin repeat and FYVE domain-containing protein 1 [Homalodisca vitripennis]	7.16e-33	Homalodisca vitripennis	Arthropoda	#N/A	#N/A	#N/A
TRINITY_DN10194_c0_g2_i3	3291	1044	KAG8313850.1	KAG8313850.1 hypothetical protein J6590_108242 [Homalodisca vitripennis]	1.82e-199	Homalodisca vitripennis	Arthropoda	Reverse transcriptase (RNA#N/Adependent DNA polymerase)	#N/A	ko:K10577
TRINITY_DN10194_c1_g1_i6	4615	942	XP_023723918.1	XP_023723918.1 WD repeat-containing protein 13 isoform X1 [Cryptotermes secundus]	4.25e-235	Cryptotermes secundus	Arthropoda	WD domain, G#N/Abeta repeat	GO:0003674,GO:0003682,GO:0005488,GO:0005575,GO:0005622,GO:0005623,GO:0005634,GO:0005654,GO:0005815,GO:0005856,GO:0005886,GO:0008150,GO:0008285,GO:0015630,GO:0016020,GO:0031974,GO:0031981,GO:0042127,GO:0043226,GO:0043227,GO:0043228,GO:0043229,GO:0043231,GO:0043232,GO:0043233,GO:0044422,GO:0044424,GO:0044428,GO:0044430,GO:0044446,GO:0044464,GO:0048519,GO:0048523,GO:0050678,GO:0050680,GO:0050789,GO:…	#N/A
TRINITY_DN101968_c0_g1_i1	832	58	KAG8241114.1	KAG8241114.1 hypothetical protein J6590_093957 [Homalodisca vitripennis]	2.17e-09	Homalodisca vitripennis	Arthropoda	#N/A	#N/A	#N/A
TRINITY_DN10198_c0_g1_i1	363	20	XP_021915094.1	XP_021915094.1 longitudinals lacking protein, isoforms A/B/D/L isoform X32 [Zootermopsis nevadensis]	5.75e-14	Zootermopsis nevadensis	Arthropoda	Zinc finger, C2H2 type	#N/A	#N/A
TRINITY_DN101_c0_g1_i3	716	466	KAG8281133.1	KAG8281133.1 RNA-binding signal recognition particle subunit srp14 [Homalodisca vitripennis]	1.86e-47	Homalodisca vitripennis	Arthropoda	7S RNA binding. It is involved in the biological process described with SRP#N/Adependent cotranslational protein targeting to membrane	GO:0005575,GO:0005622,GO:0005623,GO:0005634,GO:0005737,GO:0005786,GO:0005829,GO:0006605,GO:0006810,GO:0006886,GO:0008104,GO:0008150,GO:0015031,GO:0015833,GO:0032991,GO:0033036,GO:0033365,GO:0034613,GO:0042221,GO:0042493,GO:0042886,GO:0043226,GO:0043227,GO:0043229,GO:0043231,GO:0044424,GO:0044444,GO:0044464,GO:0045047,GO:0045184,GO:0046907,GO:0048500,GO:0050896,GO:0051179,GO:0051234,GO:0051641,GO:…	ko:K03104
TRINITY_DN101_c0_g3_i2	2754	2048	KAG8253644.1	KAG8253644.1 hypothetical protein J6590_029217 [Homalodisca vitripennis]	1.65e-92	Homalodisca vitripennis	Arthropoda	Carboxylesterase family	GO:0003674,GO:0003824,GO:0004771,GO:0004806,GO:0005575,GO:0005576,GO:0005615,GO:0005622,GO:0005623,GO:0005737,GO:0005783,GO:0005788,GO:0005811,GO:0005829,GO:0006066,GO:0006082,GO:0006139,GO:0006163,GO:0006464,GO:0006486,GO:0006629,GO:0006631,GO:0006637,GO:0006638,GO:0006639,GO:0006690,GO:0006692,GO:0006693,GO:0006694,GO:0006695,GO:0006725,GO:0006732,GO:0006753,GO:0006790,GO:0006793,GO:0006796,GO:…	ko:K01044,ko:K01049,ko:K03927,ko:K14999,ko:K15743
TRINITY_DN102004_c0_g1_i3	419	44	KAF8771664.1	KAF8771664.1 THAP domain-containing protein 2 [Argiope bruennichi]	2.12e-16	Argiope bruennichi	Arthropoda	#N/A	#N/A	#N/A
TRINITY_DN10201_c0_g1_i2	1561	864	KAG8262659.1	KAG8262659.1 39S ribosomal protein L37, mitochondrial [Homalodisca vitripennis]	7e-127	Homalodisca vitripennis	Arthropoda	Structural constituent of ribosome. It is involved in the biological process described with translation	GO:0000313,GO:0000315,GO:0003674,GO:0003735,GO:0005198,GO:0005575,GO:0005622,GO:0005623,GO:0005737,GO:0005739,GO:0005740,GO:0005743,GO:0005759,GO:0005761,GO:0005762,GO:0005840,GO:0006412,GO:0006414,GO:0006415,GO:0006518,GO:0006807,GO:0008150,GO:0008152,GO:0009058,GO:0009059,GO:0009987,GO:0010467,GO:0015934,GO:0016020,GO:0016043,GO:0019538,GO:0019866,GO:0022411,GO:0031090,GO:0031966,GO:0031967,GO:…	ko:K17418
TRINITY_DN102023_c0_g1_i1	405	16	KAE9522996.1	KAE9522996.1 hypothetical protein AGLY_016627 [Aphis glycines]	1.37e-09	Aphis glycines	Arthropoda	#N/A	#N/A	#N/A
TRINITY_DN10202_c0_g2_i1	407	16	KAG8262403.1	KAG8262403.1 factor 11 [Homalodisca vitripennis]	5.87e-41	Homalodisca vitripennis	Arthropoda	Metal ion binding	GO:0000082,GO:0000083,GO:0000122,GO:0000278,GO:0000976,GO:0000977,GO:0000978,GO:0000981,GO:0000982,GO:0000987,GO:0001012,GO:0001046,GO:0001047,GO:0001067,GO:0001077,GO:0001228,GO:0001503,GO:0001700,GO:0002009,GO:0002165,GO:0002682,GO:0002684,GO:0002761,GO:0002763,GO:0003002,GO:0003674,GO:0003676,GO:0003677,GO:0003690,GO:0003700,GO:0005488,GO:0005575,GO:0005622,GO:0005623,GO:0005634,GO:0005654,GO:…	ko:K09209,ko:K13943
TRINITY_DN102046_c0_g1_i1	370	10	KAG8196028.1	KAG8196028.1 hypothetical protein JTE90_028998 [Oedothorax gibbosus]	1.92e-17	Oedothorax gibbosus	Arthropoda	#N/A	#N/A	#N/A
TRINITY_DN102055_c0_g2_i1	624	42	KAG8338497.1	KAG8338497.1 PR domain zinc finger protein 1, variant 2 [Homalodisca vitripennis]	3.31e-48	Homalodisca vitripennis	Arthropoda	#N/A	#N/A	#N/A
TRINITY_DN102070_c0_g1_i1	384	16	XP_021966683.1	XP_021966683.1 ATP-dependent DNA helicase PIF1-like [Folsomia candida]	2.66e-25	Folsomia candida	Arthropoda	#N/A	#N/A	#N/A
TRINITY_DN10207_c0_g1_i3	2709	750	KAG8320265.1	KAG8320265.1 hypothetical protein J6590_072326 [Homalodisca vitripennis]	0	Homalodisca vitripennis	Arthropoda	ABC#N/A2 family transporter protein	#N/A	#N/A
TRINITY_DN10207_c0_g2_i1	2059	172	KAG8267894.1	KAG8267894.1 replication factor C subunit 4 [Homalodisca vitripennis]	3.09e-218	Homalodisca vitripennis	Arthropoda	DNA binding. It is involved in the biological process described with DNA replication	GO:0000723,GO:0000731,GO:0003674,GO:0005488,GO:0005515,GO:0005575,GO:0005622,GO:0005623,GO:0005634,GO:0005654,GO:0005657,GO:0005663,GO:0005694,GO:0006139,GO:0006259,GO:0006260,GO:0006261,GO:0006271,GO:0006275,GO:0006281,GO:0006283,GO:0006289,GO:0006296,GO:0006297,GO:0006301,GO:0006725,GO:0006807,GO:0006950,GO:0006974,GO:0006996,GO:0007049,GO:0008150,GO:0008152,GO:0009058,GO:0009059,GO:0009889,GO:…	ko:K10755
TRINITY_DN10207_c0_g2_i2	2004	154	KAG8267894.1	KAG8267894.1 replication factor C subunit 4 [Homalodisca vitripennis]	1.12e-218	Homalodisca vitripennis	Arthropoda	DNA binding. It is involved in the biological process described with DNA replication	GO:0000723,GO:0000731,GO:0003674,GO:0005488,GO:0005515,GO:0005575,GO:0005622,GO:0005623,GO:0005634,GO:0005654,GO:0005657,GO:0005663,GO:0005694,GO:0006139,GO:0006259,GO:0006260,GO:0006261,GO:0006271,GO:0006275,GO:0006281,GO:0006283,GO:0006289,GO:0006296,GO:0006297,GO:0006301,GO:0006725,GO:0006807,GO:0006950,GO:0006974,GO:0006996,GO:0007049,GO:0008150,GO:0008152,GO:0009058,GO:0009059,GO:0009889,GO:…	ko:K10755
TRINITY_DN102086_c0_g1_i1	1262	76	KAG8279897.1	KAG8279897.1 hypothetical protein J6590_094704 [Homalodisca vitripennis]	1.23e-36	Homalodisca vitripennis	Arthropoda	#N/A	#N/A	#N/A
TRINITY_DN1020_c1_g1_i1	5198	1428	RZF43463.1	RZF43463.1 hypothetical protein LSTR_LSTR001724 [Laodelphax striatellus]	0	Laodelphax striatellus	Arthropoda	Wings apart#N/Alike protein regulation of heterochromatin	GO:0000003,GO:0000018,GO:0000070,GO:0000228,GO:0000278,GO:0000280,GO:0000775,GO:0000785,GO:0000793,GO:0000794,GO:0000795,GO:0000819,GO:0005575,GO:0005622,GO:0005623,GO:0005634,GO:0005654,GO:0005694,GO:0005700,GO:0005737,GO:0005829,GO:0006275,GO:0006282,GO:0006325,GO:0006996,GO:0007049,GO:0007059,GO:0007062,GO:0007063,GO:0007064,GO:0008104,GO:0008150,GO:0008156,GO:0008278,GO:0008284,GO:0009636,GO:…	#N/A
TRINITY_DN1020_c2_g1_i2	1392	110	XP_023706296.1	XP_023706296.1 single-stranded DNA-binding protein 3 isoform X1 [Cryptotermes secundus]	1.18e-139	Cryptotermes secundus	Arthropoda	Single#N/Astranded DNA binding protein, SSDP	GO:0000976,GO:0000977,GO:0000978,GO:0000981,GO:0000982,GO:0000987,GO:0001012,GO:0001067,GO:0001077,GO:0001228,GO:0002244,GO:0002376,GO:0002520,GO:0003002,GO:0003674,GO:0003676,GO:0003677,GO:0003690,GO:0003697,GO:0003700,GO:0005488,GO:0005575,GO:0005622,GO:0005623,GO:0005634,GO:0005737,GO:0006139,GO:0006351,GO:0006355,GO:0006357,GO:0006366,GO:0006725,GO:0006807,GO:0007275,GO:0007389,GO:0007399,GO:…	#N/A
TRINITY_DN1020_c2_g1_i5	3445	498	XP_023706296.1	XP_023706296.1 single-stranded DNA-binding protein 3 isoform X1 [Cryptotermes secundus]	3.34e-249	Cryptotermes secundus	Arthropoda	Single#N/Astranded DNA binding protein, SSDP	GO:0000976,GO:0000977,GO:0000978,GO:0000981,GO:0000982,GO:0000987,GO:0001012,GO:0001067,GO:0001077,GO:0001228,GO:0002244,GO:0002376,GO:0002520,GO:0003002,GO:0003674,GO:0003676,GO:0003677,GO:0003690,GO:0003697,GO:0003700,GO:0005488,GO:0005575,GO:0005622,GO:0005623,GO:0005634,GO:0005737,GO:0006139,GO:0006351,GO:0006355,GO:0006357,GO:0006366,GO:0006725,GO:0006807,GO:0007275,GO:0007389,GO:0007399,GO:…	#N/A
TRINITY_DN10212_c0_g1_i1	605	32	CAB0007882.1	CAB0007882.1 unnamed protein product [Nesidiocoris tenuis]	9.06e-14	Nesidiocoris tenuis	Arthropoda	#N/A	#N/A	#N/A
TRINITY_DN102131_c0_g1_i1	401	14	KAG8288514.1	KAG8288514.1 hypothetical protein J6590_016637 [Homalodisca vitripennis]	7.64e-74	Homalodisca vitripennis	Arthropoda	Cytochrome P450	GO:0000003,GO:0002009,GO:0002064,GO:0002065,GO:0002066,GO:0002165,GO:0003006,GO:0003674,GO:0003824,GO:0004497,GO:0006629,GO:0006706,GO:0007275,GO:0007276,GO:0007281,GO:0007292,GO:0007304,GO:0007444,GO:0007478,GO:0007480,GO:0007552,GO:0007560,GO:0008150,GO:0008152,GO:0008202,GO:0008395,GO:0009056,GO:0009653,GO:0009791,GO:0009886,GO:0009887,GO:0009888,GO:0009987,GO:0010817,GO:0016042,GO:0016491,GO:…	ko:K07418,ko:K14937,ko:K14985
TRINITY_DN10214_c0_g6_i1	1894	144	KAG8338328.1	KAG8338328.1 hypothetical protein J6590_005873 [Homalodisca vitripennis]	2.48e-122	Homalodisca vitripennis	Arthropoda	Cytochrome P450	#N/A	#N/A
TRINITY_DN10216_c0_g1_i1	629	38	KAG8295481.1	KAG8295481.1 hypothetical protein J6590_079645 [Homalodisca vitripennis]	1.84e-29	Homalodisca vitripennis	Arthropoda	#N/A	#N/A	#N/A
TRINITY_DN10216_c0_g1_i3	920	80	KAG8295481.1	KAG8295481.1 hypothetical protein J6590_079645 [Homalodisca vitripennis]	3.99e-26	Homalodisca vitripennis	Arthropoda	#N/A	#N/A	#N/A
TRINITY_DN102196_c0_g1_i1	398	16	KAG8246715.1	KAG8246715.1 Roundabout 1, partial [Homalodisca vitripennis]	6.03e-64	Homalodisca vitripennis	Arthropoda	Fibronectin type 3 domain	GO:0000003,GO:0000902,GO:0000904,GO:0001525,GO:0001554,GO:0001568,GO:0001655,GO:0001656,GO:0001657,GO:0001667,GO:0001764,GO:0001822,GO:0001823,GO:0001932,GO:0001934,GO:0001944,GO:0001959,GO:0001960,GO:0002009,GO:0002040,GO:0002042,GO:0003002,GO:0003006,GO:0003007,GO:0003148,GO:0003151,GO:0003156,GO:0003170,GO:0003176,GO:0003177,GO:0003179,GO:0003180,GO:0003184,GO:0003197,GO:0003203,GO:0003205,GO:…	ko:K06753,ko:K06754,ko:K06755
TRINITY_DN102197_c0_g1_i1	319	12	KAG8337388.1	KAG8337388.1 hypothetical protein J6590_024379 [Homalodisca vitripennis]	1.62e-05	Homalodisca vitripennis	Arthropoda	#N/A	#N/A	#N/A
TRINITY_DN1021_c0_g1_i1	2430	1586	KAG8249111.1	KAG8249111.1 Protein arginine N-methyltransferase 5 [Homalodisca vitripennis]	0	Homalodisca vitripennis	Arthropoda	Belongs to the class I#N/Alike SAM#N/Abinding methyltransferase superfamily	GO:0000003,GO:0000122,GO:0000166,GO:0000375,GO:0000377,GO:0000387,GO:0000398,GO:0000578,GO:0000976,GO:0000977,GO:0000978,GO:0000987,GO:0001012,GO:0001067,GO:0001775,GO:0001932,GO:0002039,GO:0003002,GO:0003006,GO:0003674,GO:0003676,GO:0003677,GO:0003682,GO:0003690,GO:0003712,GO:0003714,GO:0003824,GO:0005488,GO:0005515,GO:0005575,GO:0005622,GO:0005623,GO:0005634,GO:0005654,GO:0005737,GO:0005794,GO:…	ko:K02516
TRINITY_DN1021_c1_g1_i2	640	172	XP_039283460.1	XP_039283460.1 uncharacterized protein LOC120351193 [Nilaparvata lugens]	7.07e-37	Nilaparvata lugens	Arthropoda	#N/A	#N/A	#N/A
TRINITY_DN1021_c1_g1_i4	5327	1420	XP_039283460.1	XP_039283460.1 uncharacterized protein LOC120351193 [Nilaparvata lugens]	1.24e-164	Nilaparvata lugens	Arthropoda	Ribonuclease H protein	#N/A	#N/A
TRINITY_DN1021_c1_g2_i1	963	104	RZF39191.1	RZF39191.1 hypothetical protein LSTR_LSTR017217, partial [Laodelphax striatellus]	7.2e-27	Laodelphax striatellus	Arthropoda	Pygopus homolog	#N/A	#N/A
TRINITY_DN102250_c0_g1_i1	567	24	KAG8271204.1	KAG8271204.1 hypothetical protein J6590_108210 [Homalodisca vitripennis]	1.14e-15	Homalodisca vitripennis	Arthropoda	Reverse transcriptase (RNA#N/Adependent DNA polymerase)	#N/A	ko:K10577
TRINITY_DN10225_c1_g3_i1	949	68	XP_028144360.1	XP_028144360.1 uncharacterized protein LOC114337976 [Diabrotica virgifera virgifera]	1.28e-09	Diabrotica virgifera virgifera	Arthropoda	#N/A	#N/A	#N/A
TRINITY_DN102281_c0_g1_i1	621	26	XP_023707507.1	XP_023707507.1 LHFPL tetraspan subfamily member 1 protein-like isoform X1 [Cryptotermes secundus]	3.09e-90	Cryptotermes secundus	Arthropoda	Lipoma HMGIC fusion partner	#N/A	#N/A
TRINITY_DN10228_c0_g1_i1	441	68	KAG8310096.1	KAG8310096.1 nucleic acid binding [Homalodisca vitripennis]	1.58e-46	Homalodisca vitripennis	Arthropoda	RNA recognition motif	GO:0000381,GO:0001178,GO:0003674,GO:0003676,GO:0003723,GO:0003729,GO:0005488,GO:0005575,GO:0005622,GO:0005623,GO:0005634,GO:0006355,GO:0006357,GO:0008150,GO:0009889,GO:0009892,GO:0010468,GO:0010556,GO:0010605,GO:0010629,GO:0019219,GO:0019222,GO:0031323,GO:0031324,GO:0031326,GO:0031440,GO:0033119,GO:0043226,GO:0043227,GO:0043229,GO:0043231,GO:0043254,GO:0043484,GO:0044087,GO:0044424,GO:0044464,GO:…	ko:K12896
TRINITY_DN1022_c0_g1_i1	1490	1292	KAG8327349.1	KAG8327349.1 Phospholipid hydroperoxide glutathione peroxidase, mitochondrial [Homalodisca vitripennis]	1.19e-101	Homalodisca vitripennis	Arthropoda	Glutathione peroxidase	GO:0000003,GO:0001676,GO:0003674,GO:0003824,GO:0004601,GO:0004602,GO:0005488,GO:0005515,GO:0005575,GO:0005622,GO:0005623,GO:0005634,GO:0005635,GO:0005654,GO:0005737,GO:0005739,GO:0005829,GO:0006082,GO:0006325,GO:0006518,GO:0006575,GO:0006629,GO:0006631,GO:0006633,GO:0006644,GO:0006690,GO:0006749,GO:0006790,GO:0006793,GO:0006796,GO:0006807,GO:0006950,GO:0006979,GO:0006996,GO:0007276,GO:0007283,GO:…	ko:K00432,ko:K05361
TRINITY_DN1022_c0_g1_i8	1685	1262	KAG8327349.1	KAG8327349.1 Phospholipid hydroperoxide glutathione peroxidase, mitochondrial [Homalodisca vitripennis]	5.92e-101	Homalodisca vitripennis	Arthropoda	Belongs to the glutathione peroxidase family	GO:0000003,GO:0001676,GO:0003674,GO:0003824,GO:0004601,GO:0004602,GO:0005488,GO:0005515,GO:0005575,GO:0005622,GO:0005623,GO:0005634,GO:0005635,GO:0005654,GO:0005737,GO:0005739,GO:0005829,GO:0006082,GO:0006325,GO:0006518,GO:0006575,GO:0006629,GO:0006631,GO:0006633,GO:0006644,GO:0006690,GO:0006749,GO:0006790,GO:0006793,GO:0006796,GO:0006807,GO:0006950,GO:0006979,GO:0006996,GO:0007276,GO:0007283,GO:…	ko:K00432,ko:K05361
TRINITY_DN10230_c0_g2_i1	1183	292	XP_015517782.1	XP_015517782.1 PREDICTED: sulfiredoxin-1 [Neodiprion lecontei]	1.54e-51	Neodiprion lecontei	Arthropoda	ParB#N/Alike nuclease domain	GO:0003674,GO:0003824,GO:0005575,GO:0005622,GO:0005623,GO:0005737,GO:0005829,GO:0006950,GO:0006979,GO:0008150,GO:0008152,GO:0009636,GO:0009987,GO:0016209,GO:0016491,GO:0016667,GO:0032542,GO:0033554,GO:0034599,GO:0042221,GO:0044424,GO:0044444,GO:0044464,GO:0050896,GO:0051716,GO:0055114,GO:0070887,GO:0097237,GO:0098754,GO:0098869,GO:1990748	ko:K12260
TRINITY_DN10230_c0_g3_i1	1217	214	PSN58283.1	PSN58283.1 hypothetical protein C0J52_00112 [Blattella germanica]	1.9e-52	Blattella germanica	Arthropoda	Ribonuclease H protein	#N/A	#N/A
TRINITY_DN102326_c0_g1_i1	787	52	KAG8303224.1	KAG8303224.1 hypothetical protein J6590_108811 [Homalodisca vitripennis]	1.24e-15	Homalodisca vitripennis	Arthropoda	#N/A	#N/A	#N/A
TRINITY_DN10233_c0_g1_i2	1545	128	XP_040079609.3	XP_040079609.3 uncharacterized protein LOC115330623, partial [Ixodes scapularis]	5.11e-116	Ixodes scapularis	Arthropoda	#N/A	#N/A	ko:K11310
TRINITY_DN102340_c0_g1_i1	767	52	KAG8273154.1	KAG8273154.1 hypothetical protein J6590_108376 [Homalodisca vitripennis]	1.78e-25	Homalodisca vitripennis	Arthropoda	#N/A	#N/A	#N/A
TRINITY_DN102350_c0_g1_i1	237	8	XP_031359036.1	XP_031359036.1 uncharacterized protein LOC116182634 [Photinus pyralis]	6.27e-13	Photinus pyralis	Arthropoda	#N/A	#N/A	#N/A
TRINITY_DN10235_c0_g1_i4	1794	178	KAG8323269.1	KAG8323269.1 hypothetical protein J6590_006272 [Homalodisca vitripennis]	2.37e-109	Homalodisca vitripennis	Arthropoda	Sterile alpha motif.	GO:0000902,GO:0000904,GO:0001533,GO:0003674,GO:0005488,GO:0005515,GO:0005575,GO:0005622,GO:0005623,GO:0005634,GO:0005654,GO:0005737,GO:0005829,GO:0005886,GO:0005911,GO:0007154,GO:0007275,GO:0007399,GO:0007409,GO:0007412,GO:0008150,GO:0008219,GO:0008544,GO:0008582,GO:0009653,GO:0009888,GO:0009913,GO:0009987,GO:0012501,GO:0016020,GO:0016043,GO:0016604,GO:0016607,GO:0022008,GO:0030030,GO:0030054,GO:…	#N/A
TRINITY_DN102372_c0_g1_i1	225	4	GBP31299.1	GBP31299.1 hypothetical protein EVAR_31424_1 [Eumeta japonica]	1.68e-31	Eumeta japonica	Arthropoda	#N/A	#N/A	#N/A
TRINITY_DN102383_c0_g1_i1	438	16	KAB0805248.1	KAB0805248.1 hypothetical protein PPYR_02218 [Photinus pyralis]	1.16e-09	Photinus pyralis	Arthropoda	#N/A	#N/A	#N/A
TRINITY_DN1023_c0_g1_i1	1181	1188	KAG8290098.1	KAG8290098.1 hypothetical protein J6590_090328 [Homalodisca vitripennis]	1.44e-57	Homalodisca vitripennis	Arthropoda	Possible membrane#N/Aassociated motif in LPS#N/Ainduced tumor necrosis factor alpha factor (LITAF), also known as PIG7, and other animal proteins.	GO:0006950,GO:0008150,GO:0009266,GO:0009409,GO:0009628,GO:0009631,GO:0050896	ko:K19363
TRINITY_DN102413_c0_g1_i5	2751	320	BAI63644.1	BAI63644.1 ace-paralogous acetylcholinesterase [Nephotettix cincticeps]	0	Nephotettix cincticeps	Arthropoda	Belongs to the type#N/AB carboxylesterase lipase family	GO:0001101,GO:0001503,GO:0001505,GO:0001507,GO:0001540,GO:0001649,GO:0001654,GO:0001919,GO:0001975,GO:0002076,GO:0002791,GO:0002793,GO:0003008,GO:0003674,GO:0003824,GO:0003990,GO:0004104,GO:0005488,GO:0005515,GO:0005518,GO:0005575,GO:0005576,GO:0005604,GO:0005605,GO:0005615,GO:0005622,GO:0005623,GO:0005634,GO:0005635,GO:0005641,GO:0005737,GO:0005783,GO:0005788,GO:0005791,GO:0005794,GO:0005886,GO:…	ko:K01049,ko:K01050
TRINITY_DN102413_c0_g3_i1	2252	378	XP_018912667.1	XP_018912667.1 PREDICTED: equilibrative nucleoside transporter 4 [Bemisia tabaci]	1.57e-286	Bemisia tabaci	Arthropoda	Nucleoside transporter	GO:0003674,GO:0005215,GO:0005337,GO:0005575,GO:0005623,GO:0005886,GO:0006810,GO:0008150,GO:0008504,GO:0015844,GO:0015858,GO:0015931,GO:0015932,GO:0016020,GO:0016021,GO:0022804,GO:0022857,GO:0031224,GO:0044425,GO:0044464,GO:0051179,GO:0051234,GO:0055085,GO:0071702,GO:0071705,GO:0071944,GO:1901264,GO:1901505,GO:1901642	ko:K03323
TRINITY_DN10242_c0_g1_i3	1334	186	GFS75226.1	GFS75226.1 zinc finger MYM-type protein 1 [Trichonephila clavipes]	5.3e-58	Trichonephila clavipes	Arthropoda	Domain of unknown function (DUF4371)	#N/A	#N/A
TRINITY_DN102433_c0_g1_i1	1163	52	KAG8329543.1	KAG8329543.1 hypothetical protein J6590_083915 [Homalodisca vitripennis]	1.89e-27	Homalodisca vitripennis	Arthropoda	#N/A	#N/A	#N/A
TRINITY_DN10243_c0_g1_i1	534	24	CAI96706.1	CAI96706.1 putative reverse transcriptase, partial [Aedes aegypti]	9.95e-11	Aedes aegypti	Arthropoda	#N/A	#N/A	#N/A
TRINITY_DN102453_c0_g1_i1	290	4	XP_039278807.1	XP_039278807.1 52 kDa repressor of the inhibitor of the protein kinase-like [Nilaparvata lugens]	2.07e-20	Nilaparvata lugens	Arthropoda	#N/A	#N/A	#N/A
TRINITY_DN102466_c0_g1_i1	732	268	GFG38603.1	GFG38603.1 hypothetical protein Cfor_01650 [Coptotermes formosanus]	2.5e-41	Coptotermes formosanus	Arthropoda	Succinate#N/Asemialdehyde dehydrogenase NAD(P) activity. It is involved in the biological process described with	GO:0000166,GO:0001505,GO:0003674,GO:0003824,GO:0004777,GO:0005488,GO:0005515,GO:0005575,GO:0005622,GO:0005623,GO:0005737,GO:0005739,GO:0005759,GO:0005975,GO:0005996,GO:0006006,GO:0006082,GO:0006083,GO:0006091,GO:0006105,GO:0006518,GO:0006520,GO:0006536,GO:0006538,GO:0006540,GO:0006541,GO:0006575,GO:0006629,GO:0006631,GO:0006643,GO:0006644,GO:0006650,GO:0006664,GO:0006665,GO:0006672,GO:0006677,GO:…	ko:K00139
TRINITY_DN102466_c0_g2_i1	1350	612	KAG8309137.1	KAG8309137.1 Succinate-semialdehyde dehydrogenase, mitochondrial [Homalodisca vitripennis]	4.43e-248	Homalodisca vitripennis	Arthropoda	Succinate#N/Asemialdehyde dehydrogenase NAD(P) activity. It is involved in the biological process described with	GO:0000166,GO:0001505,GO:0003674,GO:0003824,GO:0004777,GO:0005488,GO:0005515,GO:0005575,GO:0005622,GO:0005623,GO:0005737,GO:0005739,GO:0005759,GO:0005975,GO:0005996,GO:0006006,GO:0006082,GO:0006083,GO:0006091,GO:0006105,GO:0006518,GO:0006520,GO:0006536,GO:0006538,GO:0006540,GO:0006541,GO:0006575,GO:0006629,GO:0006631,GO:0006643,GO:0006644,GO:0006650,GO:0006664,GO:0006665,GO:0006672,GO:0006677,GO:…	ko:K00139
TRINITY_DN102466_c1_g1_i1	1828	1620	XP_023710196.1	XP_023710196.1 succinate-semialdehyde dehydrogenase, mitochondrial [Cryptotermes secundus]	2.43e-224	Cryptotermes secundus	Arthropoda	Succinate#N/Asemialdehyde dehydrogenase NAD(P) activity. It is involved in the biological process described with	GO:0000166,GO:0001505,GO:0003674,GO:0003824,GO:0004777,GO:0005488,GO:0005515,GO:0005575,GO:0005622,GO:0005623,GO:0005737,GO:0005739,GO:0005759,GO:0005975,GO:0005996,GO:0006006,GO:0006082,GO:0006083,GO:0006091,GO:0006105,GO:0006518,GO:0006520,GO:0006536,GO:0006538,GO:0006540,GO:0006541,GO:0006575,GO:0006629,GO:0006631,GO:0006643,GO:0006644,GO:0006650,GO:0006664,GO:0006665,GO:0006672,GO:0006677,GO:…	ko:K00139
TRINITY_DN102473_c0_g1_i1	273	6	KFM60144.1	KFM60144.1 hypothetical protein X975_22189, partial [Stegodyphus mimosarum]	1.29e-14	Stegodyphus mimosarum	Arthropoda	#N/A	#N/A	#N/A
TRINITY_DN102477_c0_g1_i1	652	46	XP_025266745.1	XP_025266745.1 protein GVQW3-like [Camponotus floridanus]	2.77e-16	Camponotus floridanus	Arthropoda	#N/A	#N/A	#N/A
TRINITY_DN10248_c0_g1_i1	803	52	XP_039278669.1	XP_039278669.1 uncharacterized protein LOC111049236 [Nilaparvata lugens]	9.13e-10	Nilaparvata lugens	Arthropoda	#N/A	#N/A	#N/A
TRINITY_DN10248_c0_g1_i2	337	32	PCG68809.1	PCG68809.1 hypothetical protein B5V51_4853 [Heliothis virescens]	1.5e-22	Heliothis virescens	Arthropoda	K02A2.6#N/Alike	#N/A	#N/A
TRINITY_DN1024_c0_g1_i4	2248	3894	KAG8286381.1	KAG8286381.1 protein phosphatase 2, regulatory subunit A [Homalodisca vitripennis]	3.33e-126	Homalodisca vitripennis	Arthropoda	HEAT repeats	GO:0000003,GO:0000070,GO:0000086,GO:0000159,GO:0000184,GO:0000188,GO:0000212,GO:0000226,GO:0000278,GO:0000280,GO:0000775,GO:0000819,GO:0000956,GO:0001558,GO:0001932,GO:0001933,GO:0003674,GO:0003823,GO:0003824,GO:0004721,GO:0004722,GO:0005488,GO:0005515,GO:0005575,GO:0005622,GO:0005623,GO:0005634,GO:0005635,GO:0005694,GO:0005737,GO:0005739,GO:0005813,GO:0005814,GO:0005815,GO:0005819,GO:0005829,GO:…	ko:K03456
TRINITY_DN102503_c0_g2_i1	2872	404	XP_022906720.1	XP_022906720.1 uncharacterized protein LOC111418411 isoform X1 [Onthophagus taurus]	1.48e-142	Onthophagus taurus	Arthropoda	#N/A	#N/A	#N/A
TRINITY_DN102507_c0_g2_i1	296	4	KAF6206192.1	KAF6206192.1 hypothetical protein [Apolygus lucorum]	5.22e-57	Apolygus lucorum	Arthropoda	#N/A	#N/A	#N/A
TRINITY_DN10250_c0_g1_i7	4042	1350	XP_026279794.1	XP_026279794.1 rho GTPase-activating protein 1 [Frankliniella occidentalis]	1.23e-248	Frankliniella occidentalis	Arthropoda	It is involved in the biological process described with signal transduction	GO:0000041,GO:0001703,GO:0001726,GO:0001932,GO:0001934,GO:0002009,GO:0002165,GO:0003674,GO:0005070,GO:0005096,GO:0005488,GO:0005515,GO:0005575,GO:0005622,GO:0005623,GO:0005737,GO:0005768,GO:0005769,GO:0005829,GO:0005886,GO:0006810,GO:0006811,GO:0006812,GO:0006826,GO:0006996,GO:0007010,GO:0007154,GO:0007165,GO:0007264,GO:0007265,GO:0007266,GO:0007275,GO:0007369,GO:0007370,GO:0007444,GO:0007478,GO:…	ko:K18470,ko:K20411,ko:K20633
TRINITY_DN10250_c0_g2_i1	748	42	PNF18329.1	PNF18329.1 hypothetical protein B7P43_G14500 [Cryptotermes secundus]	1.16e-10	Cryptotermes secundus	Arthropoda	#N/A	#N/A	#N/A
TRINITY_DN10250_c1_g1_i1	2151	386	XP_023722365.1	XP_023722365.1 probable dolichyl pyrophosphate Glc1Man9GlcNAc2 alpha-1,3-glucosyltransferase [Cryptotermes secundus]	2.16e-258	Cryptotermes secundus	Arthropoda	Belongs to the ALG6 ALG8 glucosyltransferase family	GO:0000030,GO:0000033,GO:0000902,GO:0000904,GO:0001703,GO:0002064,GO:0003381,GO:0003382,GO:0003383,GO:0003384,GO:0003674,GO:0003824,GO:0004583,GO:0005575,GO:0005622,GO:0005623,GO:0005737,GO:0005783,GO:0005789,GO:0006464,GO:0006486,GO:0006487,GO:0006488,GO:0006490,GO:0006629,GO:0006807,GO:0006928,GO:0007275,GO:0007369,GO:0007377,GO:0008150,GO:0008152,GO:0009058,GO:0009059,GO:0009100,GO:0009101,GO:…	ko:K03849
TRINITY_DN102523_c0_g1_i1	443	22	XP_022112407.1	XP_022112407.1 uncharacterized protein LOC110991376 isoform X2 [Pieris rapae]	1.21e-21	Pieris rapae	Arthropoda	#N/A	#N/A	#N/A
TRINITY_DN10253_c0_g1_i1	353	12	XP_021001150.1	XP_021001150.1 uncharacterized protein K02A2.6-like [Parasteatoda tepidariorum]	1.09e-16	Parasteatoda tepidariorum	Arthropoda	#N/A	#N/A	#N/A
TRINITY_DN10253_c0_g1_i2	438	26	XP_021001150.1	XP_021001150.1 uncharacterized protein K02A2.6-like [Parasteatoda tepidariorum]	6.27e-51	Parasteatoda tepidariorum	Arthropoda	#N/A	#N/A	#N/A
TRINITY_DN10254_c0_g3_i1	1018	64	XP_026677517.1	XP_026677517.1 uncharacterized protein LOC113466379 [Diaphorina citri]	1.81e-75	Diaphorina citri	Arthropoda	#N/A	#N/A	#N/A
TRINITY_DN10254_c0_g5_i2	1432	76	KAG8276097.1	KAG8276097.1 hypothetical protein J6590_072513 [Homalodisca vitripennis]	9.19e-57	Homalodisca vitripennis	Arthropoda	#N/A	#N/A	#N/A
TRINITY_DN102557_c0_g1_i1	350	16	PNF41196.1	PNF41196.1 hypothetical protein B7P43_G01456 [Cryptotermes secundus]	3.64e-06	Cryptotermes secundus	Arthropoda	#N/A	#N/A	#N/A
TRINITY_DN10256_c0_g1_i1	247	10	KAG8286904.1	KAG8286904.1 hypothetical protein J6590_108626 [Homalodisca vitripennis]	1.12e-07	Homalodisca vitripennis	Arthropoda	#N/A	#N/A	#N/A
TRINITY_DN1025_c0_g1_i1	1618	2128	KAG8337281.1	KAG8337281.1 SWI/SNF and RSC complex subunit Ssr1 [Homalodisca vitripennis]	6.49e-152	Homalodisca vitripennis	Arthropoda	Translocon#N/Aassociated protein subunit	GO:0005575,GO:0005622,GO:0005623,GO:0005737,GO:0005783,GO:0005789,GO:0006605,GO:0006612,GO:0006613,GO:0006810,GO:0006886,GO:0006950,GO:0006986,GO:0007154,GO:0007165,GO:0008104,GO:0008150,GO:0008284,GO:0009987,GO:0010033,GO:0012505,GO:0015031,GO:0015833,GO:0016020,GO:0016021,GO:0023052,GO:0030968,GO:0031224,GO:0031984,GO:0033036,GO:0033554,GO:0034613,GO:0034620,GO:0034976,GO:0035966,GO:0035967,GO:…	ko:K13249
TRINITY_DN102601_c0_g1_i2	609	8	KAG8300147.1	KAG8300147.1 hypothetical protein J6590_083537 [Homalodisca vitripennis]	6.52e-33	Homalodisca vitripennis	Arthropoda	#N/A	#N/A	#N/A
TRINITY_DN102601_c0_g1_i3	1078	118	KAG8319844.1	KAG8319844.1 hypothetical protein J6590_108404 [Homalodisca vitripennis]	9.98e-106	Homalodisca vitripennis	Arthropoda	Reverse transcriptase (RNA#N/Adependent DNA polymerase)	#N/A	ko:K10577
TRINITY_DN102601_c0_g1_i4	264	10	KAG8330667.1	KAG8330667.1 hypothetical protein J6590_108744 [Homalodisca vitripennis]	1.1e-10	Homalodisca vitripennis	Arthropoda	#N/A	#N/A	#N/A
TRINITY_DN102601_c0_g1_i5	825	40	KAG8321687.1	KAG8321687.1 hypothetical protein J6590_042282 [Homalodisca vitripennis]	5.47e-18	Homalodisca vitripennis	Arthropoda	#N/A	#N/A	#N/A
TRINITY_DN102603_c0_g1_i1	235	10	XP_022162321.1	XP_022162321.1 uncharacterized protein LOC111028090 [Myzus persicae]	2.42e-22	Myzus persicae	Arthropoda	#N/A	#N/A	#N/A
TRINITY_DN102641_c0_g1_i1	271	6	KAG8259466.1	KAG8259466.1 hypothetical protein J6590_014936 [Homalodisca vitripennis]	2.62e-07	Homalodisca vitripennis	Arthropoda	#N/A	#N/A	#N/A
TRINITY_DN10265_c0_g1_i1	902	48	RZF44312.1	RZF44312.1 hypothetical protein LSTR_LSTR006862 [Laodelphax striatellus]	8.28e-163	Laodelphax striatellus	Arthropoda	Anaphase#N/Apromoting complex subunit 4 WD40 domain	GO:0001505,GO:0001678,GO:0001889,GO:0002237,GO:0003008,GO:0003013,GO:0003018,GO:0003674,GO:0005488,GO:0005543,GO:0005575,GO:0005622,GO:0005623,GO:0005737,GO:0005813,GO:0005815,GO:0005856,GO:0005929,GO:0005930,GO:0006810,GO:0006928,GO:0006935,GO:0006996,GO:0007017,GO:0007018,GO:0007275,GO:0008015,GO:0008104,GO:0008150,GO:0008289,GO:0009605,GO:0009607,GO:0009617,GO:0009636,GO:0009743,GO:0009746,GO:…	ko:K19674
TRINITY_DN102669_c0_g1_i1	551	20	KAG8268299.1	KAG8268299.1 low voltage-gated calcium channel activity protein [Homalodisca vitripennis]	1.06e-86	Homalodisca vitripennis	Arthropoda	Ion channel activity. It is involved in the biological process described with ion transport	GO:0000768,GO:0001508,GO:0002027,GO:0003008,GO:0003012,GO:0003013,GO:0003015,GO:0003018,GO:0003674,GO:0005215,GO:0005216,GO:0005244,GO:0005245,GO:0005248,GO:0005261,GO:0005262,GO:0005272,GO:0005488,GO:0005515,GO:0005575,GO:0005622,GO:0005623,GO:0005634,GO:0005737,GO:0005886,GO:0005887,GO:0005891,GO:0005901,GO:0006066,GO:0006081,GO:0006629,GO:0006694,GO:0006700,GO:0006704,GO:0006705,GO:0006810,GO:…	ko:K04854,ko:K04855,ko:K04856
TRINITY_DN102686_c0_g1_i1	505	70	PNF41411.1	PNF41411.1 hypothetical protein B7P43_G14423, partial [Cryptotermes secundus]	5.85e-33	Cryptotermes secundus	Arthropoda	#N/A	#N/A	#N/A
TRINITY_DN102686_c1_g1_i4	566	46	XP_039283008.1	XP_039283008.1 neurofibromin [Nilaparvata lugens]	2.05e-18	Nilaparvata lugens	Arthropoda	Reverse transcriptase (RNA#N/Adependent DNA polymerase)	#N/A	ko:K10577
TRINITY_DN102697_c0_g1_i1	323	20	KAG8302484.1	KAG8302484.1 Dynein heavy chain 3, axonemal [Homalodisca vitripennis]	7.07e-58	Homalodisca vitripennis	Arthropoda	heavy chain 3	GO:0000003,GO:0000226,GO:0001539,GO:0001578,GO:0003341,GO:0003674,GO:0003774,GO:0003777,GO:0003824,GO:0005488,GO:0005515,GO:0005575,GO:0005622,GO:0005623,GO:0005737,GO:0005856,GO:0005858,GO:0005875,GO:0005929,GO:0005930,GO:0006928,GO:0006996,GO:0007010,GO:0007017,GO:0007018,GO:0007320,GO:0007618,GO:0007620,GO:0008150,GO:0008569,GO:0009605,GO:0009612,GO:0009628,GO:0009987,GO:0010996,GO:0015630,GO:…	ko:K10408
TRINITY_DN10269_c0_g1_i1	578	32	CAB3239095.1	CAB3239095.1 unnamed protein product [Arctia plantaginis]	2.96e-15	Arctia plantaginis	Arthropoda	#N/A	#N/A	#N/A
TRINITY_DN1026_c0_g1_i1	923	326	KAG8281480.1	KAG8281480.1 hypothetical protein J6590_058374 [Homalodisca vitripennis]	1.77e-19	Homalodisca vitripennis	Arthropoda	#N/A	#N/A	#N/A
TRINITY_DN1026_c0_g2_i1	945	94	KAG8273885.1	KAG8273885.1 hypothetical protein J6590_011431 [Homalodisca vitripennis]	2.55e-66	Homalodisca vitripennis	Arthropoda	Zinc#N/Abinding domain present in Lin#N/A11, Isl#N/A1, Mec#N/A3.	GO:0000187,GO:0000302,GO:0000902,GO:0000904,GO:0001667,GO:0001725,GO:0001763,GO:0001932,GO:0001934,GO:0002009,GO:0002102,GO:0002119,GO:0002164,GO:0003008,GO:0003012,GO:0003674,GO:0003712,GO:0003713,GO:0005102,GO:0005178,GO:0005198,GO:0005488,GO:0005515,GO:0005575,GO:0005622,GO:0005623,GO:0005634,GO:0005737,GO:0005829,GO:0005856,GO:0005875,GO:0005886,GO:0005912,GO:0005924,GO:0005925,GO:0006139,GO:…	ko:K05760
TRINITY_DN10270_c0_g1_i1	463	26	GBM49343.1	GBM49343.1 hypothetical protein AVEN_148672-1 [Araneus ventricosus]	1.59e-58	Araneus ventricosus	Arthropoda	#N/A	#N/A	#N/A
TRINITY_DN102737_c0_g1_i1	781	60	KAG8336853.1	KAG8336853.1 hypothetical protein J6590_108488 [Homalodisca vitripennis]	2.89e-52	Homalodisca vitripennis	Arthropoda	#N/A	#N/A	#N/A
TRINITY_DN102745_c0_g1_i1	452	26	KAG8321562.1	KAG8321562.1 hypothetical protein J6590_044393 [Homalodisca vitripennis]	1.36e-37	Homalodisca vitripennis	Arthropoda	#N/A	#N/A	#N/A
TRINITY_DN102767_c0_g1_i1	262	8	XP_034834256.1	XP_034834256.1 uncharacterized protein LOC117990869 [Maniola hyperantus]	1.23e-16	Maniola hyperantus	Arthropoda	#N/A	#N/A	#N/A
TRINITY_DN10277_c0_g1_i1	1280	916	KAG8320531.1	KAG8320531.1 hypothetical protein J6590_066512 [Homalodisca vitripennis]	8.06e-16	Homalodisca vitripennis	Arthropoda	#N/A	#N/A	#N/A
TRINITY_DN102781_c0_g1_i1	1110	94	XP_037911951.1	XP_037911951.1 uncharacterized protein LOC119652085 [Hermetia illucens]	5.62e-129	Hermetia illucens	Arthropoda	#N/A	#N/A	#N/A
TRINITY_DN102781_c0_g3_i1	336	10	KAG8291830.1	KAG8291830.1 hypothetical protein J6590_108667 [Homalodisca vitripennis]	8.91e-08	Homalodisca vitripennis	Arthropoda	#N/A	#N/A	#N/A
TRINITY_DN102781_c0_g4_i1	621	44	KAF5277322.1	KAF5277322.1 hypothetical protein FQR65_LT16012 [Abscondita terminalis]	2.49e-10	Abscondita terminalis	Arthropoda	#N/A	#N/A	#N/A
TRINITY_DN1027_c0_g1_i11	2545	27386	AAT01079.1	AAT01079.1 putative delta-9 desaturase 1 [Homalodisca vitripennis]	8.59e-235	Homalodisca vitripennis	Arthropoda	Oxidoreductase activity, acting on paired donors, with oxidation of a pair of donors resulting in the reduction of molecular oxygen to two molecules of water. It is involved in the biological process described with oxidation#N/Areduction process	GO:0000003,GO:0000278,GO:0000281,GO:0000910,GO:0001101,GO:0001676,GO:0002376,GO:0003674,GO:0003824,GO:0004768,GO:0005488,GO:0005506,GO:0005575,GO:0005622,GO:0005623,GO:0005634,GO:0005730,GO:0005737,GO:0005783,GO:0005789,GO:0006082,GO:0006139,GO:0006163,GO:0006164,GO:0006629,GO:0006631,GO:0006633,GO:0006636,GO:0006637,GO:0006638,GO:0006639,GO:0006641,GO:0006723,GO:0006725,GO:0006732,GO:0006753,GO:…	ko:K00507,ko:K15331
TRINITY_DN1027_c0_g1_i9	1686	4778	AAT01079.1	AAT01079.1 putative delta-9 desaturase 1 [Homalodisca vitripennis]	3.19e-244	Homalodisca vitripennis	Arthropoda	Oxidoreductase activity, acting on paired donors, with oxidation of a pair of donors resulting in the reduction of molecular oxygen to two molecules of water. It is involved in the biological process described with oxidation#N/Areduction process	GO:0000003,GO:0000278,GO:0000281,GO:0000910,GO:0001101,GO:0001676,GO:0002376,GO:0003674,GO:0003824,GO:0004768,GO:0005488,GO:0005506,GO:0005575,GO:0005622,GO:0005623,GO:0005634,GO:0005730,GO:0005737,GO:0005783,GO:0005789,GO:0006082,GO:0006139,GO:0006163,GO:0006164,GO:0006629,GO:0006631,GO:0006633,GO:0006636,GO:0006637,GO:0006638,GO:0006639,GO:0006641,GO:0006723,GO:0006725,GO:0006732,GO:0006753,GO:…	ko:K00507,ko:K15331
TRINITY_DN102808_c0_g1_i1	1367	146	XP_039286268.1	XP_039286268.1 alpha-tocopherol transfer protein-like [Nilaparvata lugens]	1.1e-151	Nilaparvata lugens	Arthropoda	transporter activity. It is involved in the biological process described with transport	GO:0003674,GO:0005488,GO:0005501,GO:0008289,GO:0016918,GO:0019840,GO:0019842,GO:0036094	#N/A
TRINITY_DN102820_c0_g1_i1	285	4	KAG8283111.1	KAG8283111.1 hypothetical protein J6590_023640 [Homalodisca vitripennis]	1.19e-49	Homalodisca vitripennis	Arthropoda	#N/A	#N/A	#N/A
TRINITY_DN102822_c0_g1_i1	217	4	XP_008182032.1	XP_008182032.1 uncharacterized protein LOC103309130 [Acyrthosiphon pisum]	1.08e-10	Acyrthosiphon pisum	Arthropoda	#N/A	#N/A	#N/A
TRINITY_DN10282_c0_g1_i1	2217	408	RZF34158.1	RZF34158.1 hypothetical protein LSTR_LSTR003568 [Laodelphax striatellus]	4.44e-281	Laodelphax striatellus	Arthropoda	ATP#N/Adependent microtubule severing protein. Microtubule severing may promote reorganization of cellular microtubule arrays and the release of microtubules from the microtubule organizing center following nucleation	GO:0000003,GO:0000070,GO:0000166,GO:0000226,GO:0000278,GO:0000280,GO:0000281,GO:0000819,GO:0000902,GO:0000904,GO:0000910,GO:0001558,GO:0001578,GO:0002119,GO:0002164,GO:0002376,GO:0002520,GO:0003006,GO:0003008,GO:0003674,GO:0003824,GO:0005488,GO:0005515,GO:0005524,GO:0005575,GO:0005622,GO:0005623,GO:0005634,GO:0005635,GO:0005654,GO:0005694,GO:0005737,GO:0005783,GO:0005813,GO:0005815,GO:0005829,GO:…	ko:K13254
TRINITY_DN10283_c0_g1_i1	1770	462	XP_012262837.1	XP_012262837.1 tRNA-dihydrouridine(20) synthase [NAD(P)+]-like [Athalia rosae]	5.43e-196	Athalia rosae	Arthropoda	It is involved in the biological process described with oxidation#N/Areduction process	GO:0001932,GO:0001933,GO:0002943,GO:0003674,GO:0003676,GO:0003723,GO:0003725,GO:0003824,GO:0004857,GO:0004860,GO:0005488,GO:0005575,GO:0005622,GO:0005623,GO:0005737,GO:0005829,GO:0006139,GO:0006396,GO:0006399,GO:0006400,GO:0006469,GO:0006725,GO:0006807,GO:0008033,GO:0008150,GO:0008152,GO:0009451,GO:0009892,GO:0009987,GO:0010467,GO:0010563,GO:0010605,GO:0010941,GO:0016070,GO:0016491,GO:0016627,GO:…	ko:K05543
TRINITY_DN102896_c0_g1_i1	271	6	KAG8324484.1	KAG8324484.1 hypothetical protein J6590_091420 [Homalodisca vitripennis]	4.5e-09	Homalodisca vitripennis	Arthropoda	#N/A	#N/A	#N/A
TRINITY_DN1028_c0_g1_i15	2757	1006	GBM07449.1	GBM07449.1 hypothetical protein AVEN_67398-1 [Araneus ventricosus]	5.81e-130	Araneus ventricosus	Arthropoda	DNA helicase activity	#N/A	#N/A
TRINITY_DN102903_c0_g1_i1	540	32	XP_023246203.1	XP_023246203.1 tip elongation aberrant protein 3 [Copidosoma floridanum]	8.48e-56	Copidosoma floridanum	Arthropoda	Kelch motif	#N/A	#N/A
TRINITY_DN102935_c0_g1_i2	2080	526	KAG8267888.1	KAG8267888.1 hypothetical protein J6590_040669 [Homalodisca vitripennis]	1.53e-261	Homalodisca vitripennis	Arthropoda	#N/A	#N/A	#N/A
TRINITY_DN10293_c0_g1_i1	4855	7262	KAG8248870.1	KAG8248870.1 Rab GDP dissociation inhibitor alpha [Homalodisca vitripennis]	9.07e-294	Homalodisca vitripennis	Arthropoda	Regulates the GDP GTP exchange reaction of most RAB proteins by inhibiting the dissociation of GDP from them, and the subsequent binding of GTP	GO:0001505,GO:0003674,GO:0005092,GO:0005575,GO:0005622,GO:0005623,GO:0005737,GO:0006810,GO:0006836,GO:0007154,GO:0007267,GO:0007268,GO:0007269,GO:0008021,GO:0008150,GO:0009987,GO:0012505,GO:0016192,GO:0023052,GO:0023061,GO:0030133,GO:0030234,GO:0030695,GO:0031410,GO:0031982,GO:0032940,GO:0043226,GO:0043227,GO:0043229,GO:0044424,GO:0044444,GO:0044456,GO:0044464,GO:0045202,GO:0046903,GO:0050790,GO:…	ko:K17255
TRINITY_DN10295_c0_g1_i2	7894	1238	KAG8321058.1	KAG8321058.1 hypothetical protein J6590_055012 [Homalodisca vitripennis]	0	Homalodisca vitripennis	Arthropoda	#N/A	GO:0003008,GO:0007600,GO:0008150,GO:0019233,GO:0032501,GO:0050877	#N/A
TRINITY_DN10295_c0_g2_i1	2531	1184	KAG8249248.1	KAG8249248.1 hypothetical protein J6590_022233 [Homalodisca vitripennis]	0	Homalodisca vitripennis	Arthropoda	A Receptor for Ubiquitination Targets	GO:0000151,GO:0005575,GO:0005622,GO:0005623,GO:0006508,GO:0006511,GO:0006807,GO:0008150,GO:0008152,GO:0009056,GO:0009057,GO:0009987,GO:0010498,GO:0019005,GO:0019538,GO:0019941,GO:0030163,GO:0031146,GO:0031461,GO:0032991,GO:0043161,GO:0043170,GO:0043632,GO:0044237,GO:0044238,GO:0044248,GO:0044257,GO:0044260,GO:0044265,GO:0044267,GO:0044424,GO:0044464,GO:0051603,GO:0071704,GO:1901564,GO:1901565,GO:…	#N/A
TRINITY_DN10295_c0_g2_i2	751	178	KAG8249248.1	KAG8249248.1 hypothetical protein J6590_022233 [Homalodisca vitripennis]	2.97e-93	Homalodisca vitripennis	Arthropoda	A Receptor for Ubiquitination Targets	GO:0000151,GO:0005575,GO:0005622,GO:0005623,GO:0006508,GO:0006511,GO:0006807,GO:0008150,GO:0008152,GO:0009056,GO:0009057,GO:0009987,GO:0010498,GO:0019005,GO:0019538,GO:0019941,GO:0030163,GO:0031146,GO:0031461,GO:0032991,GO:0043161,GO:0043170,GO:0043632,GO:0044237,GO:0044238,GO:0044248,GO:0044257,GO:0044260,GO:0044265,GO:0044267,GO:0044424,GO:0044464,GO:0051603,GO:0071704,GO:1901564,GO:1901565,GO:…	#N/A
TRINITY_DN10295_c0_g3_i1	370	14	KAG8249249.1	KAG8249249.1 hypothetical protein J6590_022234 [Homalodisca vitripennis]	2.01e-08	Homalodisca vitripennis	Arthropoda	#N/A	#N/A	#N/A
TRINITY_DN10295_c0_g3_i2	407	18	KAG8249249.1	KAG8249249.1 hypothetical protein J6590_022234 [Homalodisca vitripennis]	5.79e-08	Homalodisca vitripennis	Arthropoda	#N/A	#N/A	#N/A
TRINITY_DN102961_c0_g1_i1	1283	366	RZF32018.1	RZF32018.1 hypothetical protein LSTR_LSTR007096 [Laodelphax striatellus]	3.2e-188	Laodelphax striatellus	Arthropoda	Solute carrier family 35 member E1	GO:0005575,GO:0005622,GO:0005623,GO:0005737,GO:0005794,GO:0012505,GO:0043226,GO:0043227,GO:0043229,GO:0043231,GO:0044424,GO:0044444,GO:0044464	ko:K15283
TRINITY_DN10296_c0_g1_i1	590	32	KAG8244467.1	KAG8244467.1 hypothetical protein J6590_108270 [Homalodisca vitripennis]	1.39e-18	Homalodisca vitripennis	Arthropoda	#N/A	#N/A	#N/A
TRINITY_DN102970_c0_g1_i4	3524	1360	XP_022187702.1	XP_022187702.1 tetratricopeptide repeat protein 39B [Nilaparvata lugens]	3.92e-275	Nilaparvata lugens	Arthropoda	Protein of unknown function (DUF3808)	#N/A	#N/A
TRINITY_DN102979_c0_g1_i1	1511	268	KAG8305774.1	KAG8305774.1 hypothetical protein J6590_062081 [Homalodisca vitripennis]	1.36e-06	Homalodisca vitripennis	Arthropoda	#N/A	#N/A	#N/A
TRINITY_DN102979_c0_g1_i5	1473	98	KAG8305774.1	KAG8305774.1 hypothetical protein J6590_062081 [Homalodisca vitripennis]	1.32e-06	Homalodisca vitripennis	Arthropoda	#N/A	#N/A	#N/A
TRINITY_DN1029_c0_g1_i3	2123	196	XP_042145916.1	XP_042145916.1 piggyBac transposable element-derived protein 4-like [Ixodes scapularis]	7.08e-151	Ixodes scapularis	Arthropoda	Transposase IS4	#N/A	#N/A
TRINITY_DN102_c0_g1_i10	2211	882	RZF39233.1	RZF39233.1 hypothetical protein LSTR_LSTR010327 [Laodelphax striatellus]	7.1e-259	Laodelphax striatellus	Arthropoda	Natural resistance#N/Aassociated macrophage protein	GO:0000041,GO:0000165,GO:0000323,GO:0000902,GO:0000904,GO:0001562,GO:0001666,GO:0001775,GO:0001816,GO:0001817,GO:0001818,GO:0001819,GO:0001932,GO:0001934,GO:0002237,GO:0002250,GO:0002252,GO:0002262,GO:0002263,GO:0002274,GO:0002275,GO:0002283,GO:0002285,GO:0002286,GO:0002309,GO:0002366,GO:0002367,GO:0002369,GO:0002376,GO:0002440,GO:0002443,GO:0002444,GO:0002446,GO:0002449,GO:0002456,GO:0002460,GO:…	ko:K12347,ko:K21398
TRINITY_DN102_c0_g1_i2	2070	760	RZF39233.1	RZF39233.1 hypothetical protein LSTR_LSTR010327 [Laodelphax striatellus]	2.89e-258	Laodelphax striatellus	Arthropoda	Natural resistance#N/Aassociated macrophage protein	GO:0000041,GO:0000165,GO:0000323,GO:0000902,GO:0000904,GO:0001562,GO:0001666,GO:0001775,GO:0001816,GO:0001817,GO:0001818,GO:0001819,GO:0001932,GO:0001934,GO:0002237,GO:0002250,GO:0002252,GO:0002262,GO:0002263,GO:0002274,GO:0002275,GO:0002283,GO:0002285,GO:0002286,GO:0002309,GO:0002366,GO:0002367,GO:0002369,GO:0002376,GO:0002440,GO:0002443,GO:0002444,GO:0002446,GO:0002449,GO:0002456,GO:0002460,GO:…	ko:K12347,ko:K21398
TRINITY_DN102_c0_g1_i6	1117	246	KAG8291259.1	KAG8291259.1 hypothetical protein J6590_064572 [Homalodisca vitripennis]	9e-96	Homalodisca vitripennis	Arthropoda	Natural resistance#N/Aassociated macrophage protein	GO:0000041,GO:0000165,GO:0000323,GO:0000902,GO:0000904,GO:0001562,GO:0001666,GO:0001775,GO:0001816,GO:0001817,GO:0001818,GO:0001819,GO:0001932,GO:0001934,GO:0002237,GO:0002250,GO:0002252,GO:0002262,GO:0002263,GO:0002274,GO:0002275,GO:0002283,GO:0002285,GO:0002286,GO:0002309,GO:0002366,GO:0002367,GO:0002369,GO:0002376,GO:0002440,GO:0002443,GO:0002444,GO:0002446,GO:0002449,GO:0002456,GO:0002460,GO:…	ko:K12347,ko:K21398
TRINITY_DN10301_c0_g2_i3	4033	1666	PSN34156.1	PSN34156.1 hypothetical protein C0J52_10061 [Blattella germanica]	1.45e-178	Blattella germanica	Arthropoda	Tetratricopeptide repeat	#N/A	#N/A
TRINITY_DN10305_c0_g3_i1	616	60	PSN52621.1	PSN52621.1 hypothetical protein C0J52_14591 [Blattella germanica]	1.36e-25	Blattella germanica	Arthropoda	#N/A	#N/A	#N/A
TRINITY_DN10307_c0_g1_i3	275	14	VEN43205.1	VEN43205.1 unnamed protein product, partial [Callosobruchus maculatus]	1.93e-16	Callosobruchus maculatus	Arthropoda	#N/A	#N/A	#N/A
TRINITY_DN10307_c0_g2_i1	2192	328	XP_039283460.1	XP_039283460.1 uncharacterized protein LOC120351193 [Nilaparvata lugens]	7.5e-170	Nilaparvata lugens	Arthropoda	Ribonuclease H protein	#N/A	#N/A
TRINITY_DN10307_c1_g1_i2	603	78	XP_039283460.1	XP_039283460.1 uncharacterized protein LOC120351193 [Nilaparvata lugens]	8.64e-26	Nilaparvata lugens	Arthropoda	#N/A	#N/A	#N/A
TRINITY_DN10307_c2_g1_i2	1231	124	XP_039283460.1	XP_039283460.1 uncharacterized protein LOC120351193 [Nilaparvata lugens]	3.46e-56	Nilaparvata lugens	Arthropoda	Ribonuclease H protein	#N/A	#N/A
TRINITY_DN10307_c3_g1_i1	286	10	KAG8336853.1	KAG8336853.1 hypothetical protein J6590_108488 [Homalodisca vitripennis]	7.9e-20	Homalodisca vitripennis	Arthropoda	#N/A	#N/A	#N/A
TRINITY_DN10308_c0_g1_i1	1931	384	XP_039280426.1	XP_039280426.1 tRNA (cytosine(34)-C(5))-methyltransferase [Nilaparvata lugens]	1.24e-251	Nilaparvata lugens	Arthropoda	Belongs to the class I#N/Alike SAM#N/Abinding methyltransferase superfamily. RsmB NOP family	GO:0000003,GO:0000049,GO:0000075,GO:0001510,GO:0001942,GO:0003006,GO:0003008,GO:0003674,GO:0003676,GO:0003723,GO:0003824,GO:0005488,GO:0005575,GO:0005622,GO:0005623,GO:0005634,GO:0005654,GO:0005730,GO:0005737,GO:0005819,GO:0005856,GO:0006139,GO:0006396,GO:0006399,GO:0006400,GO:0006725,GO:0006807,GO:0007049,GO:0007275,GO:0007276,GO:0007281,GO:0007283,GO:0007286,GO:0007610,GO:0007611,GO:0007613,GO:…	ko:K15335
TRINITY_DN103094_c0_g1_i1	902	276	PSN48922.1	PSN48922.1 TM2 domain-containing protein [Blattella germanica]	4.72e-93	Blattella germanica	Arthropoda	TM2 domain	GO:0001540,GO:0003674,GO:0004888,GO:0004930,GO:0005488,GO:0005575,GO:0005622,GO:0005623,GO:0005634,GO:0005654,GO:0005886,GO:0005887,GO:0006915,GO:0007154,GO:0007165,GO:0007186,GO:0008150,GO:0008219,GO:0009987,GO:0012501,GO:0016020,GO:0016021,GO:0023052,GO:0031224,GO:0031226,GO:0031974,GO:0031981,GO:0033218,GO:0038023,GO:0042277,GO:0043226,GO:0043227,GO:0043229,GO:0043231,GO:0043233,GO:0044422,GO:…	#N/A
TRINITY_DN1030_c0_g1_i1	817	1160	KAG8251251.1	KAG8251251.1 hypothetical protein J6590_083584 [Homalodisca vitripennis]	4.8e-50	Homalodisca vitripennis	Arthropoda	#N/A	#N/A	#N/A
TRINITY_DN10312_c0_g1_i1	806	46	KAG8303228.1	KAG8303228.1 hypothetical protein J6590_016201 [Homalodisca vitripennis]	5.42e-118	Homalodisca vitripennis	Arthropoda	Domain of unknown function (DUF4457)	#N/A	#N/A
TRINITY_DN103137_c0_g1_i2	2841	784	KAG8262927.1	KAG8262927.1 hypothetical protein J6590_043916 [Homalodisca vitripennis]	0	Homalodisca vitripennis	Arthropoda	It is involved in the biological process described with transport	GO:0000003,GO:0000280,GO:0000724,GO:0000725,GO:0000910,GO:0000972,GO:0000973,GO:0003006,GO:0003674,GO:0005198,GO:0005575,GO:0005622,GO:0005623,GO:0005634,GO:0005635,GO:0005643,GO:0005737,GO:0005829,GO:0006139,GO:0006259,GO:0006281,GO:0006302,GO:0006310,GO:0006355,GO:0006403,GO:0006405,GO:0006406,GO:0006606,GO:0006611,GO:0006725,GO:0006807,GO:0006810,GO:0006886,GO:0006913,GO:0006950,GO:0006974,GO:…	ko:K14301
TRINITY_DN103137_c0_g2_i1	1852	452	KAG8310391.1	KAG8310391.1 hypothetical protein J6590_064975 [Homalodisca vitripennis]	1.2e-166	Homalodisca vitripennis	Arthropoda	Carbon#N/Anitrogen hydrolase	GO:0000323,GO:0001775,GO:0002252,GO:0002263,GO:0002274,GO:0002275,GO:0002283,GO:0002366,GO:0002376,GO:0002443,GO:0002444,GO:0002446,GO:0002526,GO:0002544,GO:0002682,GO:0002684,GO:0002694,GO:0002696,GO:0003674,GO:0003824,GO:0005488,GO:0005543,GO:0005575,GO:0005576,GO:0005615,GO:0005622,GO:0005623,GO:0005634,GO:0005730,GO:0005737,GO:0005739,GO:0005759,GO:0005764,GO:0005765,GO:0005766,GO:0005773,GO:…	ko:K01435,ko:K08069
TRINITY_DN103157_c0_g1_i1	412	14	KAG8245769.1	KAG8245769.1 UMP kinase activity, variant 2 [Homalodisca vitripennis]	1.12e-30	Homalodisca vitripennis	Arthropoda	#N/A	#N/A	#N/A
TRINITY_DN103166_c0_g1_i1	688	38	KAG8296901.1	KAG8296901.1 Inward rectifier potassium channel [Homalodisca vitripennis]	2.71e-138	Homalodisca vitripennis	Arthropoda	Inward rectifier potassium channel	#N/A	ko:K05330
TRINITY_DN10316_c0_g1_i1	559	804	XP_003400755.1	XP_003400755.1 60S ribosomal protein L23 [Bombus terrestris]	3e-43	Bombus terrestris;Bombus bifarius;Bombus impatiens;Bombus vosnesenskii;Orussus abietinus;Bombus vancouverensis nearcticus	Arthropoda	Ribosomal protein L14p/L23e	GO:0000122,GO:0000184,GO:0000956,GO:0001221,GO:0001223,GO:0002181,GO:0003674,GO:0003676,GO:0003723,GO:0003735,GO:0004857,GO:0005198,GO:0005488,GO:0005515,GO:0005575,GO:0005622,GO:0005623,GO:0005634,GO:0005654,GO:0005730,GO:0005737,GO:0005783,GO:0005789,GO:0005791,GO:0005829,GO:0005840,GO:0006139,GO:0006355,GO:0006357,GO:0006401,GO:0006402,GO:0006412,GO:0006413,GO:0006518,GO:0006605,GO:0006606,GO:…	ko:K02894
TRINITY_DN10316_c0_g1_i2	767	4014	XP_001605069.1	XP_001605069.1 60S ribosomal protein L23 [Nasonia vitripennis]	1.1e-91	Nasonia vitripennis;Vespa mandarinia;Vespula vulgaris;Apis mellifera;Apis cerana;Apis florea;Trichogramma pretiosum;Vespula germanica;Vespula pensylvanica;Graphocephala atropunctata;Fopius arisanus;Lysiphlebus testaceipes;Cimex lectularius;Trichogramma brassicae;Polistes canadensis;Apis cerana cerana;Megalopta genalis;Megachile rotundata;Ceratina calcarata;Melipona quadrifasciata;Apis mellifera c…	Arthropoda	Ribosomal protein L14p/L23e	GO:0000122,GO:0000184,GO:0000956,GO:0001221,GO:0001223,GO:0002181,GO:0003674,GO:0003676,GO:0003723,GO:0003735,GO:0004857,GO:0005198,GO:0005488,GO:0005515,GO:0005575,GO:0005622,GO:0005623,GO:0005634,GO:0005654,GO:0005730,GO:0005737,GO:0005783,GO:0005789,GO:0005791,GO:0005829,GO:0005840,GO:0006139,GO:0006355,GO:0006357,GO:0006401,GO:0006402,GO:0006412,GO:0006413,GO:0006518,GO:0006605,GO:0006606,GO:…	ko:K02894
TRINITY_DN103174_c0_g1_i1	316	8	KAG5886399.1	KAG5886399.1 hypothetical protein JTB14_025574 [Gonioctena quinquepunctata]	9.08e-07	Gonioctena quinquepunctata	Arthropoda	#N/A	#N/A	#N/A
TRINITY_DN1031_c2_g1_i3	2836	698	RZF31949.1	RZF31949.1 hypothetical protein LSTR_LSTR012419 [Laodelphax striatellus]	0	Laodelphax striatellus	Arthropoda	metalloendopeptidase activity. It is involved in the biological process described with proteolysis	GO:0000139,GO:0001666,GO:0001919,GO:0001921,GO:0001932,GO:0001990,GO:0003008,GO:0003013,GO:0003018,GO:0003044,GO:0003073,GO:0003100,GO:0003674,GO:0003824,GO:0004175,GO:0004222,GO:0005488,GO:0005515,GO:0005575,GO:0005622,GO:0005623,GO:0005737,GO:0005768,GO:0005769,GO:0005794,GO:0005802,GO:0005886,GO:0006464,GO:0006479,GO:0006508,GO:0006518,GO:0006807,GO:0006915,GO:0006950,GO:0007275,GO:0007399,GO:…	ko:K01415
TRINITY_DN103203_c0_g1_i1	922	50	KAF8793037.1	KAF8793037.1 hypothetical protein HNY73_004566 [Argiope bruennichi]	2.07e-98	Argiope bruennichi	Arthropoda	#N/A	#N/A	#N/A
TRINITY_DN103203_c0_g2_i1	514	22	GFX88949.1	GFX88949.1 uncharacterized protein TNCV_2852491 [Trichonephila clavipes]	3.31e-44	Trichonephila clavipes	Arthropoda	#N/A	#N/A	#N/A
TRINITY_DN103219_c0_g1_i2	410	22	KAG8308328.1	KAG8308328.1 hypothetical protein J6590_002416 [Homalodisca vitripennis]	5.66e-41	Homalodisca vitripennis	Arthropoda	#N/A	#N/A	#N/A
TRINITY_DN103229_c0_g1_i1	1986	260	RZF32150.1	RZF32150.1 hypothetical protein LSTR_LSTR004013 [Laodelphax striatellus]	1.45e-164	Laodelphax striatellus	Arthropoda	DNA primase is the polymerase that synthesizes small RNA primers for the Okazaki fragments made during discontinuous DNA replication	GO:0000082,GO:0000228,GO:0000278,GO:0000428,GO:0000723,GO:0001654,GO:0001745,GO:0003674,GO:0003676,GO:0003677,GO:0003697,GO:0003824,GO:0003887,GO:0003896,GO:0003899,GO:0005488,GO:0005575,GO:0005622,GO:0005623,GO:0005634,GO:0005654,GO:0005657,GO:0005658,GO:0005694,GO:0006139,GO:0006259,GO:0006260,GO:0006261,GO:0006269,GO:0006725,GO:0006807,GO:0006996,GO:0007049,GO:0007275,GO:0007423,GO:0008150,GO:…	ko:K02685
TRINITY_DN103231_c0_g1_i1	368	12	KAG8276449.1	KAG8276449.1 hypothetical protein J6590_065193 [Homalodisca vitripennis]	4.12e-08	Homalodisca vitripennis	Arthropoda	#N/A	#N/A	#N/A
TRINITY_DN10326_c0_g1_i4	1994	242	KAG8270917.1	KAG8270917.1 maltose alpha-glucosidase activity protein [Homalodisca vitripennis]	1.24e-250	Homalodisca vitripennis	Arthropoda	catalytic activity. It is involved in the biological process described with carbohydrate metabolic process	GO:0000023,GO:0003333,GO:0003674,GO:0003824,GO:0004553,GO:0005575,GO:0005623,GO:0005886,GO:0005975,GO:0005984,GO:0006810,GO:0006811,GO:0006820,GO:0006865,GO:0008150,GO:0008152,GO:0009311,GO:0009987,GO:0015711,GO:0015849,GO:0015926,GO:0016020,GO:0016787,GO:0016798,GO:0032450,GO:0032991,GO:0034220,GO:0044237,GO:0044238,GO:0044262,GO:0044425,GO:0044459,GO:0044464,GO:0046942,GO:0051179,GO:0051234,GO:…	ko:K01187,ko:K14210
TRINITY_DN103270_c0_g1_i1	233	6	KAG8298373.1	KAG8298373.1 hypothetical protein J6590_016269 [Homalodisca vitripennis]	2.53e-34	Homalodisca vitripennis	Arthropoda	#N/A	#N/A	#N/A
TRINITY_DN103300_c0_g2_i1	683	46	KAG8249819.1	KAG8249819.1 hypothetical protein J6590_012130 [Homalodisca vitripennis]	3.54e-53	Homalodisca vitripennis	Arthropoda	PAN domain	GO:0000902,GO:0000904,GO:0002064,GO:0003382,GO:0003383,GO:0005575,GO:0005623,GO:0005886,GO:0006928,GO:0006996,GO:0007010,GO:0007015,GO:0007155,GO:0007160,GO:0008150,GO:0008360,GO:0009653,GO:0009888,GO:0009987,GO:0016020,GO:0016043,GO:0016324,GO:0016476,GO:0022603,GO:0022604,GO:0022610,GO:0030029,GO:0030036,GO:0030048,GO:0030154,GO:0030855,GO:0031589,GO:0032502,GO:0032989,GO:0044425,GO:0044459,GO:…	#N/A
TRINITY_DN103323_c0_g1_i1	282	12	XP_026683956.1	XP_026683956.1 uncharacterized protein K02A2.6-like isoform X1 [Diaphorina citri]	4.54e-17	Diaphorina citri	Arthropoda	#N/A	#N/A	#N/A
TRINITY_DN103334_c0_g1_i2	829	258	KAG8324169.1	KAG8324169.1 Dehydrogenase/reductase SDR member 11 [Homalodisca vitripennis]	1.5e-95	Homalodisca vitripennis	Arthropoda	Belongs to the short#N/Achain dehydrogenases reductases (SDR) family	GO:0000253,GO:0003008,GO:0003674,GO:0003824,GO:0004303,GO:0004745,GO:0005575,GO:0005622,GO:0005623,GO:0005737,GO:0006629,GO:0006694,GO:0006714,GO:0006716,GO:0006718,GO:0006720,GO:0006721,GO:0006726,GO:0006807,GO:0007600,GO:0007606,GO:0007608,GO:0008150,GO:0008152,GO:0008202,GO:0008299,GO:0008610,GO:0009058,GO:0009059,GO:0009987,GO:0010817,GO:0016063,GO:0016106,GO:0016114,GO:0016229,GO:0016491,GO:…	ko:K15890
TRINITY_DN103349_c0_g2_i1	876	78	KAG8278688.1	KAG8278688.1 hypothetical protein J6590_014241 [Homalodisca vitripennis]	8.68e-29	Homalodisca vitripennis	Arthropoda	#N/A	#N/A	#N/A
TRINITY_DN103349_c0_g3_i2	2017	252	KAG8278687.1	KAG8278687.1 hypothetical protein J6590_014241 [Homalodisca vitripennis]	9.27e-79	Homalodisca vitripennis	Arthropoda	#N/A	#N/A	#N/A
TRINITY_DN10334_c0_g1_i4	776	112	KAG8259550.1	KAG8259550.1 Bardet-Biedl syndrome 5 protein [Homalodisca vitripennis]	3.14e-37	Homalodisca vitripennis	Arthropoda	phosphatidylinositol#N/A3#N/Aphosphate binding	GO:0001085,GO:0001103,GO:0001654,GO:0001655,GO:0001745,GO:0001751,GO:0001754,GO:0001822,GO:0001947,GO:0002009,GO:0003007,GO:0003143,GO:0003674,GO:0005488,GO:0005515,GO:0005543,GO:0005575,GO:0005622,GO:0005623,GO:0005737,GO:0005813,GO:0005815,GO:0005829,GO:0005856,GO:0005929,GO:0005930,GO:0006810,GO:0006996,GO:0007275,GO:0007368,GO:0007369,GO:0007389,GO:0007399,GO:0007423,GO:0007507,GO:0008134,GO:…	ko:K16748
TRINITY_DN10338_c0_g1_i5	1594	150	XP_039293193.1	XP_039293193.1 rho-related BTB domain-containing protein 1 isoform X2 [Nilaparvata lugens]	1.08e-239	Nilaparvata lugens	Arthropoda	Broad#N/AComplex, Tramtrack and Bric a brac	GO:0002252,GO:0002376,GO:0005575,GO:0005622,GO:0005623,GO:0005737,GO:0005829,GO:0005886,GO:0006582,GO:0006725,GO:0006950,GO:0006952,GO:0006955,GO:0008150,GO:0008152,GO:0009966,GO:0009987,GO:0010646,GO:0016020,GO:0018958,GO:0019748,GO:0023051,GO:0035006,GO:0035010,GO:0035011,GO:0042440,GO:0044237,GO:0044424,GO:0044444,GO:0044464,GO:0045087,GO:0048583,GO:0050789,GO:0050794,GO:0050896,GO:0051056,GO:…	ko:K07868
TRINITY_DN10338_c0_g1_i6	2692	520	XP_039293186.1	XP_039293186.1 rho-related BTB domain-containing protein 1 isoform X1 [Nilaparvata lugens]	0	Nilaparvata lugens	Arthropoda	Broad#N/AComplex, Tramtrack and Bric a brac	GO:0002252,GO:0002376,GO:0005575,GO:0005622,GO:0005623,GO:0005737,GO:0005829,GO:0005886,GO:0006582,GO:0006725,GO:0006950,GO:0006952,GO:0006955,GO:0008150,GO:0008152,GO:0009966,GO:0009987,GO:0010646,GO:0016020,GO:0018958,GO:0019748,GO:0023051,GO:0035006,GO:0035010,GO:0035011,GO:0042440,GO:0044237,GO:0044424,GO:0044444,GO:0044464,GO:0045087,GO:0048583,GO:0050789,GO:0050794,GO:0050896,GO:0051056,GO:…	ko:K07868
TRINITY_DN10338_c0_g1_i7	1480	80	XP_039293193.1	XP_039293193.1 rho-related BTB domain-containing protein 1 isoform X2 [Nilaparvata lugens]	3.79e-191	Nilaparvata lugens	Arthropoda	Broad#N/AComplex, Tramtrack and Bric a brac	GO:0002252,GO:0002376,GO:0005575,GO:0005622,GO:0005623,GO:0005737,GO:0005829,GO:0005886,GO:0006582,GO:0006725,GO:0006950,GO:0006952,GO:0006955,GO:0008150,GO:0008152,GO:0009966,GO:0009987,GO:0010646,GO:0016020,GO:0018958,GO:0019748,GO:0023051,GO:0035006,GO:0035010,GO:0035011,GO:0042440,GO:0044237,GO:0044424,GO:0044444,GO:0044464,GO:0045087,GO:0048583,GO:0050789,GO:0050794,GO:0050896,GO:0051056,GO:…	ko:K07868
TRINITY_DN10338_c0_g4_i2	1714	330	XP_002424120.1	XP_002424120.1 conserved hypothetical protein [Pediculus humanus corporis]	7.64e-16	Pediculus humanus corporis	Arthropoda	#N/A	#N/A	#N/A
TRINITY_DN10338_c0_g5_i1	2160	202	RZF46708.1	RZF46708.1 hypothetical protein LSTR_LSTR002571 [Laodelphax striatellus]	6.26e-272	Laodelphax striatellus	Arthropoda	Rab GTPase activator activity. It is involved in the biological process described with regulation of Rab GTPase activity	GO:0001919,GO:0003674,GO:0005096,GO:0005488,GO:0005515,GO:0005575,GO:0005622,GO:0005623,GO:0005737,GO:0005768,GO:0005769,GO:0005829,GO:0006810,GO:0006886,GO:0008047,GO:0008104,GO:0008150,GO:0012505,GO:0015031,GO:0015833,GO:0017016,GO:0017137,GO:0019222,GO:0019899,GO:0023051,GO:0030234,GO:0030695,GO:0031267,GO:0031323,GO:0031338,GO:0031410,GO:0031982,GO:0032879,GO:0033036,GO:0033043,GO:0034613,GO:…	#N/A
TRINITY_DN1033_c0_g1_i1	1020	3066	KAG8266768.1	KAG8266768.1 troponin C [Homalodisca vitripennis]	2.02e-87	Homalodisca vitripennis	Arthropoda	troponin C	#N/A	#N/A
TRINITY_DN103408_c0_g1_i1	892	52	KMQ93995.1	KMQ93995.1 52 kda repressor of the inhibitor of the protein kinase-like protein [Lasius niger]	2.11e-48	Lasius niger	Arthropoda	#N/A	#N/A	#N/A
TRINITY_DN103416_c0_g1_i1	481	32	KAG8306075.1	KAG8306075.1 hypothetical protein J6590_055980 [Homalodisca vitripennis]	6.33e-50	Homalodisca vitripennis	Arthropoda	#N/A	#N/A	#N/A
TRINITY_DN10341_c0_g1_i1	639	196	KAG8261123.1	KAG8261123.1 hypothetical protein J6590_081165 [Homalodisca vitripennis]	8.73e-50	Homalodisca vitripennis	Arthropoda	#N/A	#N/A	#N/A
TRINITY_DN103423_c0_g1_i1	401	22	KAG8274436.1	KAG8274436.1 hypothetical protein J6590_107945, partial [Homalodisca vitripennis]	2.41e-05	Homalodisca vitripennis	Arthropoda	#N/A	#N/A	#N/A
TRINITY_DN10342_c1_g1_i1	872	100	XP_039288429.1	XP_039288429.1 LOW QUALITY PROTEIN: serine/arginine repetitive matrix protein 2-like [Nilaparvata lugens]	3.89e-36	Nilaparvata lugens	Arthropoda	#N/A	#N/A	#N/A
TRINITY_DN10344_c0_g1_i1	411	8	GFG38354.1	GFG38354.1 hypothetical protein Cfor_05699 [Coptotermes formosanus]	1.04e-11	Coptotermes formosanus	Arthropoda	#N/A	#N/A	#N/A
TRINITY_DN10344_c0_g1_i2	3398	494	KAG8287996.1	KAG8287996.1 protein-arginine omega-N symmetric methyltransferase activity protein [Homalodisca vitripennis]	1.2e-195	Homalodisca vitripennis	Arthropoda	Belongs to the class I#N/Alike SAM#N/Abinding methyltransferase superfamily. Protein arginine N#N/A methyltransferase family	GO:0003674,GO:0003824,GO:0005575,GO:0005622,GO:0005623,GO:0005737,GO:0006139,GO:0006396,GO:0006397,GO:0006464,GO:0006479,GO:0006725,GO:0006807,GO:0008150,GO:0008152,GO:0008168,GO:0008170,GO:0008213,GO:0008276,GO:0008757,GO:0009987,GO:0010467,GO:0016070,GO:0016071,GO:0016273,GO:0016274,GO:0016740,GO:0016741,GO:0018193,GO:0018195,GO:0018216,GO:0019538,GO:0019918,GO:0032259,GO:0034641,GO:0035243,GO:…	ko:K19737
TRINITY_DN10344_c0_g1_i4	575	14	GFG38354.1	GFG38354.1 hypothetical protein Cfor_05699 [Coptotermes formosanus]	7.6e-12	Coptotermes formosanus	Arthropoda	#N/A	#N/A	#N/A
TRINITY_DN10344_c0_g1_i5	2574	298	KAG8287996.1	KAG8287996.1 protein-arginine omega-N symmetric methyltransferase activity protein [Homalodisca vitripennis]	3.56e-199	Homalodisca vitripennis	Arthropoda	protein#N/Aarginine omega#N/AN symmetric methyltransferase activity	GO:0003674,GO:0003824,GO:0005575,GO:0005622,GO:0005623,GO:0005737,GO:0006139,GO:0006396,GO:0006397,GO:0006464,GO:0006479,GO:0006725,GO:0006807,GO:0008150,GO:0008152,GO:0008168,GO:0008170,GO:0008213,GO:0008276,GO:0008757,GO:0009987,GO:0010467,GO:0016070,GO:0016071,GO:0016273,GO:0016274,GO:0016740,GO:0016741,GO:0018193,GO:0018195,GO:0018216,GO:0019538,GO:0019918,GO:0032259,GO:0034641,GO:0035243,GO:…	ko:K19737
TRINITY_DN103451_c0_g1_i1	244	4	GBN45023.1	GBN45023.1 hypothetical protein AVEN_56218-1 [Araneus ventricosus]	2.02e-15	Araneus ventricosus	Arthropoda	#N/A	#N/A	#N/A
TRINITY_DN103464_c0_g1_i1	298	12	XP_024871166.1	XP_024871166.1 uncharacterized protein LOC112454162 [Temnothorax curvispinosus]	8.49e-08	Temnothorax curvispinosus	Arthropoda	#N/A	#N/A	#N/A
TRINITY_DN10346_c0_g1_i4	2310	330	KAG8318428.1	KAG8318428.1 Pentatricopeptide repeat-containing protein 1, mitochondrial [Homalodisca vitripennis]	4.47e-195	Homalodisca vitripennis	Arthropoda	Pentatricopeptide repeat#N/Acontaining protein 1	GO:0000049,GO:0003674,GO:0003676,GO:0003723,GO:0003824,GO:0004518,GO:0004519,GO:0005488,GO:0005575,GO:0005622,GO:0005623,GO:0005737,GO:0005739,GO:0005759,GO:0006139,GO:0006396,GO:0006399,GO:0006725,GO:0006807,GO:0008033,GO:0008150,GO:0008152,GO:0009451,GO:0009987,GO:0010467,GO:0016070,GO:0016787,GO:0016788,GO:0031123,GO:0031974,GO:0034470,GO:0034641,GO:0034660,GO:0042780,GO:0043170,GO:0043226,GO:…	ko:K02130,ko:K17710
TRINITY_DN10346_c0_g1_i6	2538	324	KAG8318428.1	KAG8318428.1 Pentatricopeptide repeat-containing protein 1, mitochondrial [Homalodisca vitripennis]	6.9e-206	Homalodisca vitripennis	Arthropoda	Pentacotripeptide#N/Arepeat region of PRORP	GO:0000049,GO:0003674,GO:0003676,GO:0003723,GO:0003824,GO:0004518,GO:0004519,GO:0005488,GO:0005575,GO:0005622,GO:0005623,GO:0005737,GO:0005739,GO:0005759,GO:0006139,GO:0006396,GO:0006399,GO:0006725,GO:0006807,GO:0008033,GO:0008150,GO:0008152,GO:0009451,GO:0009987,GO:0010467,GO:0016070,GO:0016787,GO:0016788,GO:0031123,GO:0031974,GO:0034470,GO:0034641,GO:0034660,GO:0042780,GO:0043170,GO:0043226,GO:…	ko:K02130,ko:K17710
TRINITY_DN10346_c0_g1_i8	2831	464	KAG8318428.1	KAG8318428.1 Pentatricopeptide repeat-containing protein 1, mitochondrial [Homalodisca vitripennis]	8.02e-230	Homalodisca vitripennis	Arthropoda	Pentacotripeptide#N/Arepeat region of PRORP	GO:0000049,GO:0003674,GO:0003676,GO:0003723,GO:0003824,GO:0004518,GO:0004519,GO:0005488,GO:0005575,GO:0005622,GO:0005623,GO:0005737,GO:0005739,GO:0005759,GO:0006139,GO:0006396,GO:0006399,GO:0006725,GO:0006807,GO:0008033,GO:0008150,GO:0008152,GO:0009451,GO:0009987,GO:0010467,GO:0016070,GO:0016787,GO:0016788,GO:0031123,GO:0031974,GO:0034470,GO:0034641,GO:0034660,GO:0042780,GO:0043170,GO:0043226,GO:…	ko:K02130,ko:K17710
TRINITY_DN10348_c0_g2_i1	5984	1080	XP_014282477.1	XP_014282477.1 phosphatidylinositol 5-phosphate 4-kinase type-2 alpha [Halyomorpha halys]	4.34e-236	Halyomorpha halys	Arthropoda	Phosphatidylinositol#N/A4#N/Aphosphate 5#N/AKinase	GO:0001558,GO:0003674,GO:0003824,GO:0005575,GO:0005622,GO:0005623,GO:0005737,GO:0005768,GO:0005769,GO:0005886,GO:0006629,GO:0006644,GO:0006650,GO:0006793,GO:0006796,GO:0008150,GO:0008152,GO:0009966,GO:0009987,GO:0010646,GO:0012505,GO:0016020,GO:0016301,GO:0016307,GO:0016308,GO:0016309,GO:0016310,GO:0016740,GO:0016772,GO:0016773,GO:0019637,GO:0023051,GO:0030100,GO:0030258,GO:0030307,GO:0031410,GO:…	ko:K00889,ko:K00920
TRINITY_DN10348_c0_g2_i23	5887	1064	XP_014282477.1	XP_014282477.1 phosphatidylinositol 5-phosphate 4-kinase type-2 alpha [Halyomorpha halys]	2.3e-236	Halyomorpha halys	Arthropoda	Phosphatidylinositol#N/A4#N/Aphosphate 5#N/AKinase	GO:0001558,GO:0003674,GO:0003824,GO:0005575,GO:0005622,GO:0005623,GO:0005737,GO:0005768,GO:0005769,GO:0005886,GO:0006629,GO:0006644,GO:0006650,GO:0006793,GO:0006796,GO:0008150,GO:0008152,GO:0009966,GO:0009987,GO:0010646,GO:0012505,GO:0016020,GO:0016301,GO:0016307,GO:0016308,GO:0016309,GO:0016310,GO:0016740,GO:0016772,GO:0016773,GO:0019637,GO:0023051,GO:0030100,GO:0030258,GO:0030307,GO:0031410,GO:…	ko:K00889,ko:K00920
TRINITY_DN10348_c0_g2_i7	883	114	RZF31950.1	RZF31950.1 hypothetical protein LSTR_LSTR012420 [Laodelphax striatellus]	3.13e-71	Laodelphax striatellus	Arthropoda	Phosphatidylinositol#N/A4#N/Aphosphate 5#N/AKinase	GO:0001558,GO:0003674,GO:0003824,GO:0005575,GO:0005622,GO:0005623,GO:0005737,GO:0005768,GO:0005769,GO:0005886,GO:0006629,GO:0006644,GO:0006650,GO:0006793,GO:0006796,GO:0008150,GO:0008152,GO:0009966,GO:0009987,GO:0010646,GO:0012505,GO:0016020,GO:0016301,GO:0016307,GO:0016308,GO:0016309,GO:0016310,GO:0016740,GO:0016772,GO:0016773,GO:0019637,GO:0023051,GO:0030100,GO:0030258,GO:0030307,GO:0031410,GO:…	ko:K00889,ko:K00920
TRINITY_DN1034_c0_g1_i5	1297	3512	KAG8287328.1	KAG8287328.1 hypothetical protein J6590_041572 [Homalodisca vitripennis]	3.29e-47	Homalodisca vitripennis	Arthropoda	#N/A	#N/A	#N/A
TRINITY_DN1034_c0_g2_i1	2104	2614	KAG8287328.1	KAG8287328.1 hypothetical protein J6590_041572 [Homalodisca vitripennis]	2.33e-45	Homalodisca vitripennis	Arthropoda	#N/A	#N/A	#N/A
TRINITY_DN103507_c0_g1_i1	292	4	KAG8320297.1	KAG8320297.1 hypothetical protein J6590_108240 [Homalodisca vitripennis]	3e-10	Homalodisca vitripennis	Arthropoda	#N/A	#N/A	#N/A
TRINITY_DN10351_c0_g1_i2	1739	312	KAG8267659.1	KAG8267659.1 Glu-AdT subunit A [Homalodisca vitripennis]	1.36e-228	Homalodisca vitripennis	Arthropoda	Allows the formation of correctly charged Gln#N/AtRNA(Gln) through the transamidation of misacylated Glu#N/AtRNA(Gln) in the mitochondria. The reaction takes place in the presence of glutamine and ATP through an activated gamma#N/Aphospho#N/AGlu#N/A tRNA(Gln)	GO:0000003,GO:0003006,GO:0003674,GO:0003824,GO:0005575,GO:0005622,GO:0005623,GO:0005737,GO:0005739,GO:0006082,GO:0006139,GO:0006399,GO:0006412,GO:0006518,GO:0006520,GO:0006725,GO:0006807,GO:0006996,GO:0007049,GO:0007276,GO:0007281,GO:0007292,GO:0008150,GO:0008152,GO:0009058,GO:0009059,GO:0009987,GO:0010467,GO:0016043,GO:0016070,GO:0016874,GO:0016879,GO:0016884,GO:0019538,GO:0019752,GO:0019953,GO:…	ko:K02433
TRINITY_DN103521_c0_g1_i2	430	18	GBM55996.1	GBM55996.1 hypothetical protein AVEN_45143-1 [Araneus ventricosus]	8.37e-46	Araneus ventricosus	Arthropoda	#N/A	#N/A	#N/A
TRINITY_DN103521_c0_g1_i3	379	26	GBM55996.1	GBM55996.1 hypothetical protein AVEN_45143-1 [Araneus ventricosus]	2.88e-52	Araneus ventricosus	Arthropoda	Belongs to the helicase family	#N/A	ko:K07466,ko:K15255
TRINITY_DN103555_c0_g2_i3	551	18	XP_008481823.2	XP_008481823.2 uncharacterized protein K02A2.6-like [Diaphorina citri]	1.17e-31	Diaphorina citri	Arthropoda	K02A2.6#N/Alike	#N/A	#N/A
TRINITY_DN103564_c0_g1_i1	226	8	KAG8274918.1	KAG8274918.1 hypothetical protein J6590_097457 [Homalodisca vitripennis]	6.28e-14	Homalodisca vitripennis	Arthropoda	#N/A	#N/A	#N/A
TRINITY_DN10356_c0_g1_i1	1882	894	KAG8267842.1	KAG8267842.1 H/ACA ribonucleoprotein complex subunit dkc1 [Homalodisca vitripennis]	1.01e-249	Homalodisca vitripennis	Arthropoda	H ACA ribonucleoprotein complex subunit 4	GO:0000003,GO:0000154,GO:0000454,GO:0000455,GO:0000495,GO:0000723,GO:0001522,GO:0001650,GO:0003006,GO:0003674,GO:0003676,GO:0003720,GO:0003723,GO:0003824,GO:0003964,GO:0005488,GO:0005575,GO:0005622,GO:0005623,GO:0005634,GO:0005654,GO:0005697,GO:0005730,GO:0005732,GO:0006139,GO:0006259,GO:0006278,GO:0006364,GO:0006396,GO:0006403,GO:0006725,GO:0006807,GO:0006996,GO:0007004,GO:0007275,GO:0007276,GO:…	ko:K11131
TRINITY_DN10356_c0_g2_i1	1987	590	KAG8282485.1	KAG8282485.1 hypothetical protein J6590_036452 [Homalodisca vitripennis]	3.74e-93	Homalodisca vitripennis	Arthropoda	septate junction assembly	GO:0001885,GO:0002064,GO:0002065,GO:0002066,GO:0003158,GO:0003674,GO:0005488,GO:0005515,GO:0005575,GO:0005623,GO:0005886,GO:0005887,GO:0005911,GO:0005918,GO:0005920,GO:0007043,GO:0007275,GO:0007494,GO:0007496,GO:0008150,GO:0009888,GO:0009987,GO:0016020,GO:0016021,GO:0016043,GO:0016327,GO:0019991,GO:0022607,GO:0030054,GO:0030154,GO:0030855,GO:0031224,GO:0031226,GO:0032501,GO:0032502,GO:0034329,GO:…	#N/A
TRINITY_DN10356_c0_g2_i3	302	6	KAG8282485.1	KAG8282485.1 hypothetical protein J6590_036452 [Homalodisca vitripennis]	5.14e-38	Homalodisca vitripennis	Arthropoda	#N/A	#N/A	#N/A
TRINITY_DN103575_c0_g1_i1	618	40	KAG8318355.1	KAG8318355.1 putative tRNA pseudouridine synthase Pus10 [Homalodisca vitripennis]	2.51e-73	Homalodisca vitripennis	Arthropoda	It is involved in the biological process described with pseudouridine synthesis	GO:0001522,GO:0003674,GO:0003824,GO:0006139,GO:0006396,GO:0006399,GO:0006400,GO:0006725,GO:0006807,GO:0008033,GO:0008150,GO:0008152,GO:0009451,GO:0009982,GO:0009987,GO:0010467,GO:0016070,GO:0016853,GO:0016866,GO:0031119,GO:0034470,GO:0034641,GO:0034660,GO:0043170,GO:0043412,GO:0044237,GO:0044238,GO:0046483,GO:0071704,GO:0090304,GO:1901360	ko:K07583
TRINITY_DN103587_c0_g1_i1	336	10	KAG8271738.1	KAG8271738.1 hypothetical protein J6590_056214 [Homalodisca vitripennis]	2.5e-10	Homalodisca vitripennis	Arthropoda	#N/A	#N/A	#N/A
TRINITY_DN10358_c0_g2_i1	1304	552	RZF46857.1	RZF46857.1 hypothetical protein LSTR_LSTR008238 [Laodelphax striatellus]	1.18e-184	Laodelphax striatellus	Arthropoda	Component of the Mediator complex, a coactivator involved in regulated gene transcription of nearly all RNA polymerase II#N/Adependent genes. Mediator functions as a bridge to convey information from gene#N/Aspecific regulatory proteins to the basal RNA polymerase II transcription machinery. Mediator is recruited to promoters by direct interactions with regulatory proteins and serves as a scaffol…	GO:0000079,GO:0000151,GO:0000307,GO:0001932,GO:0001934,GO:0002009,GO:0002165,GO:0003002,GO:0003674,GO:0003712,GO:0003824,GO:0004672,GO:0004674,GO:0005488,GO:0005515,GO:0005575,GO:0005622,GO:0005623,GO:0005634,GO:0005654,GO:0006139,GO:0006351,GO:0006352,GO:0006355,GO:0006357,GO:0006366,GO:0006367,GO:0006396,GO:0006464,GO:0006468,GO:0006725,GO:0006793,GO:0006796,GO:0006807,GO:0007275,GO:0007389,GO:…	ko:K15161
TRINITY_DN1035_c0_g1_i1	1613	6518	PSN52741.1	PSN52741.1 hypothetical protein C0J52_06157 [Blattella germanica]	7.61e-143	Blattella germanica	Arthropoda	Metal ion binding	GO:0003674,GO:0003824,GO:0004175,GO:0004222,GO:0005488,GO:0005575,GO:0005622,GO:0005623,GO:0005634,GO:0005654,GO:0005737,GO:0005739,GO:0005740,GO:0005743,GO:0005746,GO:0005750,GO:0005751,GO:0006091,GO:0006119,GO:0006122,GO:0006139,GO:0006163,GO:0006508,GO:0006605,GO:0006626,GO:0006627,GO:0006725,GO:0006753,GO:0006793,GO:0006796,GO:0006807,GO:0006810,GO:0006839,GO:0006886,GO:0006996,GO:0007005,GO:…	ko:K00415,ko:K16830
TRINITY_DN103600_c0_g1_i1	1482	284	KAG8318655.1	KAG8318655.1 GPN-loop GTPase 1 [Homalodisca vitripennis]	5.93e-228	Homalodisca vitripennis	Arthropoda	Conserved hypothetical ATP binding protein	GO:0003674,GO:0003824,GO:0003924,GO:0005488,GO:0005515,GO:0005575,GO:0005622,GO:0005623,GO:0005634,GO:0005654,GO:0005737,GO:0005739,GO:0005829,GO:0016462,GO:0016787,GO:0016817,GO:0016818,GO:0017111,GO:0031974,GO:0031981,GO:0043226,GO:0043227,GO:0043229,GO:0043231,GO:0043233,GO:0044422,GO:0044424,GO:0044428,GO:0044444,GO:0044446,GO:0044464,GO:0070013	ko:K06883
TRINITY_DN10360_c0_g1_i2	420	16	XP_024875226.1	XP_024875226.1 uncharacterized protein LOC112456728 [Temnothorax curvispinosus]	1.06e-41	Temnothorax curvispinosus	Arthropoda	#N/A	#N/A	#N/A
TRINITY_DN10360_c1_g2_i1	1524	110	XP_034192452.1	XP_034192452.1 uncharacterized protein LOC117609839 [Osmia lignaria]	9.95e-122	Osmia lignaria	Arthropoda	U5 snRNA binding	#N/A	#N/A
TRINITY_DN103621_c0_g1_i1	1514	144	KAG8247443.1	KAG8247443.1 hypothetical protein J6590_108787 [Homalodisca vitripennis]	4.77e-37	Homalodisca vitripennis	Arthropoda	#N/A	#N/A	#N/A
TRINITY_DN103632_c0_g1_i2	407	6	PSN52621.1	PSN52621.1 hypothetical protein C0J52_14591 [Blattella germanica]	1.33e-22	Blattella germanica	Arthropoda	#N/A	#N/A	#N/A
TRINITY_DN103632_c0_g1_i3	668	32	PSN58349.1	PSN58349.1 hypothetical protein C0J52_11549, partial [Blattella germanica]	1.14e-20	Blattella germanica	Arthropoda	#N/A	#N/A	#N/A
TRINITY_DN103657_c0_g1_i1	422	34	XP_039286659.1	XP_039286659.1 uncharacterized protein LOC120351909 [Nilaparvata lugens]	6.05e-44	Nilaparvata lugens	Arthropoda	#N/A	#N/A	#N/A
TRINITY_DN10365_c0_g1_i2	911	252	PSN53220.1	PSN53220.1 hypothetical protein C0J52_07994 [Blattella germanica]	3.13e-82	Blattella germanica	Arthropoda	methyltransferase activity	GO:0000226,GO:0003674,GO:0003824,GO:0005575,GO:0005622,GO:0005623,GO:0005634,GO:0005654,GO:0005737,GO:0005829,GO:0006325,GO:0006464,GO:0006479,GO:0006480,GO:0006807,GO:0006996,GO:0007010,GO:0007017,GO:0007049,GO:0007051,GO:0007059,GO:0008150,GO:0008152,GO:0008168,GO:0008213,GO:0008276,GO:0009987,GO:0016043,GO:0016569,GO:0016570,GO:0016571,GO:0016740,GO:0016741,GO:0018011,GO:0018012,GO:0018013,GO:…	ko:K14317,ko:K16219
TRINITY_DN10365_c1_g1_i4	2701	628	RZF40599.1	RZF40599.1 hypothetical protein LSTR_LSTR007482 [Laodelphax striatellus]	0	Laodelphax striatellus	Arthropoda	Trafficking protein particle complex subunit	GO:0000045,GO:0000407,GO:0003674,GO:0005085,GO:0005088,GO:0005488,GO:0005515,GO:0005575,GO:0005622,GO:0005623,GO:0005737,GO:0005794,GO:0005829,GO:0006810,GO:0006888,GO:0006914,GO:0006996,GO:0007030,GO:0007033,GO:0008104,GO:0008150,GO:0008152,GO:0009056,GO:0009987,GO:0010256,GO:0012505,GO:0016043,GO:0016192,GO:0016236,GO:0017016,GO:0017112,GO:0017137,GO:0019899,GO:0022607,GO:0030008,GO:0030242,GO:…	ko:K20305
TRINITY_DN103678_c0_g1_i1	578	28	GFG37963.1	GFG37963.1 hypothetical protein Cfor_04257 [Coptotermes formosanus]	6.47e-13	Coptotermes formosanus	Arthropoda	DDE superfamily endonuclease	#N/A	#N/A
TRINITY_DN10367_c0_g1_i6	4867	1554	PNF38432.1	PNF38432.1 Exportin-7 [Cryptotermes secundus]	0	Cryptotermes secundus	Arthropoda	Ran GTPase binding. It is involved in the biological process described with intracellular protein transport	GO:0000166,GO:0001882,GO:0001883,GO:0003674,GO:0005049,GO:0005488,GO:0005515,GO:0005525,GO:0005575,GO:0005622,GO:0005623,GO:0005634,GO:0005635,GO:0005643,GO:0005737,GO:0006606,GO:0006611,GO:0006810,GO:0006886,GO:0006913,GO:0008104,GO:0008150,GO:0008536,GO:0012505,GO:0015031,GO:0015833,GO:0017016,GO:0017038,GO:0017076,GO:0019001,GO:0019899,GO:0031267,GO:0031967,GO:0031975,GO:0032549,GO:0032550,GO:…	ko:K18460
TRINITY_DN10368_c0_g1_i1	2055	180	KAG8275527.1	KAG8275527.1 neurexin protein binding [Homalodisca vitripennis]	0	Homalodisca vitripennis	Arthropoda	Carboxylesterase family	GO:0001505,GO:0001941,GO:0003674,GO:0003824,GO:0005575,GO:0005622,GO:0005623,GO:0005737,GO:0005783,GO:0005788,GO:0008104,GO:0008150,GO:0009987,GO:0010646,GO:0010648,GO:0012505,GO:0016043,GO:0016787,GO:0016788,GO:0023051,GO:0023057,GO:0030424,GO:0030425,GO:0031974,GO:0032879,GO:0033036,GO:0034613,GO:0036477,GO:0042995,GO:0043005,GO:0043113,GO:0043226,GO:0043227,GO:0043229,GO:0043231,GO:0043233,GO:…	ko:K07378,ko:K12298,ko:K15743
TRINITY_DN103690_c0_g1_i1	1051	116	RZF40764.1	RZF40764.1 hypothetical protein LSTR_LSTR011281 [Laodelphax striatellus]	1.92e-75	Laodelphax striatellus	Arthropoda	SURF4 family	GO:0000139,GO:0000323,GO:0001775,GO:0002119,GO:0002164,GO:0002252,GO:0002263,GO:0002274,GO:0002275,GO:0002283,GO:0002366,GO:0002376,GO:0002443,GO:0002444,GO:0002446,GO:0005575,GO:0005622,GO:0005623,GO:0005737,GO:0005764,GO:0005765,GO:0005766,GO:0005773,GO:0005774,GO:0005783,GO:0005789,GO:0005793,GO:0005794,GO:0005886,GO:0006810,GO:0006887,GO:0006890,GO:0006955,GO:0006996,GO:0007030,GO:0007275,GO:…	ko:K20369
TRINITY_DN103698_c0_g1_i1	211	6	KAG8331897.1	KAG8331897.1 hypothetical protein J6590_032598 [Homalodisca vitripennis]	8.95e-24	Homalodisca vitripennis	Arthropoda	#N/A	#N/A	#N/A
TRINITY_DN1036_c0_g1_i2	875	1578	KAG8303395.1	KAG8303395.1 hypothetical protein J6590_010430 [Homalodisca vitripennis]	1.86e-116	Homalodisca vitripennis	Arthropoda	EF#N/Ahand domain	GO:0000003,GO:0000278,GO:0000281,GO:0000902,GO:0000904,GO:0000910,GO:0001667,GO:0001700,GO:0001725,GO:0001736,GO:0001738,GO:0001894,GO:0002009,GO:0002064,GO:0002065,GO:0002066,GO:0002165,GO:0002682,GO:0003002,GO:0003006,GO:0003008,GO:0003012,GO:0003381,GO:0003382,GO:0003383,GO:0003384,GO:0003674,GO:0005198,GO:0005488,GO:0005515,GO:0005575,GO:0005576,GO:0005622,GO:0005623,GO:0005737,GO:0005819,GO:…	ko:K12755,ko:K12757
TRINITY_DN103703_c0_g1_i1	498	34	KAG8328548.1	KAG8328548.1 hypothetical protein J6590_107933, partial [Homalodisca vitripennis]	4.25e-06	Homalodisca vitripennis	Arthropoda	#N/A	#N/A	#N/A
TRINITY_DN10372_c0_g2_i1	668	34	XP_025831267.1	XP_025831267.1 uncharacterized protein LOC112904716 [Agrilus planipennis]	4.89e-51	Agrilus planipennis	Arthropoda	nucleic acid binding	#N/A	#N/A
TRINITY_DN10372_c0_g4_i1	995	56	XP_025833280.1	XP_025833280.1 uncharacterized protein LOC112905329 [Agrilus planipennis]	2e-102	Agrilus planipennis	Arthropoda	nucleic acid binding	#N/A	#N/A
TRINITY_DN10372_c0_g5_i1	333	10	XP_029054648.1	XP_029054648.1 uncharacterized protein LOC114881933 [Osmia bicornis bicornis]	2.54e-36	Osmia bicornis bicornis	Arthropoda	nucleic acid binding	#N/A	#N/A
TRINITY_DN103732_c0_g1_i1	1353	88	XP_022185791.1	XP_022185791.1 tetratricopeptide repeat protein 39C [Nilaparvata lugens]	3.07e-148	Nilaparvata lugens	Arthropoda	Protein of unknown function (DUF3808)	GO:0006996,GO:0007275,GO:0007368,GO:0007389,GO:0007423,GO:0007507,GO:0008150,GO:0009653,GO:0009790,GO:0009799,GO:0009855,GO:0009887,GO:0009987,GO:0016043,GO:0022607,GO:0030030,GO:0030031,GO:0032474,GO:0032501,GO:0032502,GO:0042471,GO:0042472,GO:0043583,GO:0044085,GO:0044782,GO:0048513,GO:0048562,GO:0048568,GO:0048598,GO:0048731,GO:0048839,GO:0048840,GO:0048856,GO:0060271,GO:0061371,GO:0070925,GO:…	#N/A
TRINITY_DN103732_c0_g2_i1	1597	122	KAG8257940.1	KAG8257940.1 Tetratricopeptide repeat protein 39C [Homalodisca vitripennis]	1.89e-99	Homalodisca vitripennis	Arthropoda	Protein of unknown function (DUF3808)	GO:0006996,GO:0007275,GO:0007368,GO:0007389,GO:0007423,GO:0007507,GO:0008150,GO:0009653,GO:0009790,GO:0009799,GO:0009855,GO:0009887,GO:0009987,GO:0016043,GO:0022607,GO:0030030,GO:0030031,GO:0032474,GO:0032501,GO:0032502,GO:0042471,GO:0042472,GO:0043583,GO:0044085,GO:0044782,GO:0048513,GO:0048562,GO:0048568,GO:0048598,GO:0048731,GO:0048839,GO:0048840,GO:0048856,GO:0060271,GO:0061371,GO:0070925,GO:…	#N/A
TRINITY_DN10375_c0_g1_i2	354	192	GBM49730.1	GBM49730.1 hypothetical protein AVEN_175949-1 [Araneus ventricosus]	3.05e-05	Araneus ventricosus	Arthropoda	#N/A	#N/A	#N/A
TRINITY_DN103760_c0_g1_i1	233	8	PSN52685.1	PSN52685.1 Acetyl-CoA carboxylase [Blattella germanica]	2.24e-34	Blattella germanica	Arthropoda	#N/A	#N/A	#N/A
TRINITY_DN103766_c0_g1_i1	427	24	KAG8292324.1	KAG8292324.1 hypothetical protein J6590_042560 [Homalodisca vitripennis]	9.44e-76	Homalodisca vitripennis	Arthropoda	transporter activity. It is involved in the biological process described with transport	#N/A	#N/A
TRINITY_DN103766_c0_g3_i2	539	22	KAG8292324.1	KAG8292324.1 hypothetical protein J6590_042560 [Homalodisca vitripennis]	4.68e-89	Homalodisca vitripennis	Arthropoda	CRAL/TRIO domain	#N/A	#N/A
TRINITY_DN10378_c1_g1_i1	278	8	KAG8282413.1	KAG8282413.1 hypothetical protein J6590_037783 [Homalodisca vitripennis]	6.61e-15	Homalodisca vitripennis	Arthropoda	#N/A	#N/A	#N/A
TRINITY_DN1037_c0_g1_i12	1549	72	XP_039276762.1	XP_039276762.1 tigger transposable element-derived protein 6-like isoform X2 [Nilaparvata lugens]	1.43e-77	Nilaparvata lugens	Arthropoda	Encoded by	#N/A	#N/A
TRINITY_DN103811_c0_g2_i1	1264	70	KAG8315780.1	KAG8315780.1 hypothetical protein J6590_064409 [Homalodisca vitripennis]	7.65e-140	Homalodisca vitripennis	Arthropoda	#N/A	#N/A	#N/A
TRINITY_DN103825_c0_g2_i1	1580	746	RZF36620.1	RZF36620.1 hypothetical protein LSTR_LSTR007323 [Laodelphax striatellus]	2.64e-98	Laodelphax striatellus	Arthropoda	Catalyzes the third of the four reactions of the long#N/A chain fatty acids elongation cycle. This endoplasmic reticulum#N/A bound enzymatic process, allows the addition of two carbons to the chain of long#N/A and very long#N/Achain fatty acids VLCFAs per cycle. This enzyme catalyzes the dehydration of the 3#N/Ahydroxyacyl#N/ACoA intermediate into trans#N/A2,3#N/Aenoyl#N/ACoA, within each cycle o…	GO:0000038,GO:0003674,GO:0003824,GO:0005488,GO:0005515,GO:0005575,GO:0005622,GO:0005623,GO:0005737,GO:0005783,GO:0005789,GO:0006082,GO:0006139,GO:0006163,GO:0006164,GO:0006629,GO:0006631,GO:0006633,GO:0006637,GO:0006643,GO:0006665,GO:0006725,GO:0006732,GO:0006753,GO:0006790,GO:0006793,GO:0006796,GO:0006807,GO:0008150,GO:0008152,GO:0008610,GO:0009058,GO:0009108,GO:0009117,GO:0009150,GO:0009152,GO:…	ko:K10703
TRINITY_DN10383_c0_g1_i2	2621	1742	XP_023717900.1	XP_023717900.1 serine/threonine-protein phosphatase alpha-2 isoform [Cryptotermes secundus]	3.68e-229	Cryptotermes secundus	Arthropoda	serine threonine#N/Aprotein phosphatase	GO:0000003,GO:0000070,GO:0000164,GO:0000226,GO:0000278,GO:0000280,GO:0000819,GO:0000902,GO:0000904,GO:0001763,GO:0002009,GO:0003006,GO:0003008,GO:0003674,GO:0003824,GO:0004721,GO:0004722,GO:0005488,GO:0005515,GO:0005521,GO:0005575,GO:0005622,GO:0005623,GO:0005634,GO:0005635,GO:0005654,GO:0005694,GO:0005700,GO:0005730,GO:0005737,GO:0005739,GO:0005740,GO:0005741,GO:0005829,GO:0005886,GO:0005911,GO:…	ko:K06269
TRINITY_DN103846_c0_g1_i2	636	24	KAG8281228.1	KAG8281228.1 hypothetical protein J6590_062841 [Homalodisca vitripennis]	2.13e-31	Homalodisca vitripennis	Arthropoda	#N/A	#N/A	#N/A
TRINITY_DN10384_c0_g1_i1	825	42	KAG8334358.1	KAG8334358.1 hypothetical protein J6590_092289 [Homalodisca vitripennis]	9.3e-66	Homalodisca vitripennis	Arthropoda	#N/A	#N/A	#N/A
TRINITY_DN10384_c0_g1_i2	280	4	KAG8277941.1	KAG8277941.1 hypothetical protein J6590_031989 [Homalodisca vitripennis]	5.66e-09	Homalodisca vitripennis	Arthropoda	#N/A	#N/A	#N/A
TRINITY_DN10384_c0_g2_i1	381	26	KAG8277941.1	KAG8277941.1 hypothetical protein J6590_031989 [Homalodisca vitripennis]	5.49e-44	Homalodisca vitripennis	Arthropoda	carboxylic ester hydrolase activity	#N/A	ko:K01050
TRINITY_DN10384_c0_g3_i1	479	28	KAG8277941.1	KAG8277941.1 hypothetical protein J6590_031989 [Homalodisca vitripennis]	8.71e-68	Homalodisca vitripennis	Arthropoda	alpha/beta hydrolase fold	#N/A	ko:K01044,ko:K01049,ko:K01050,ko:K07378
TRINITY_DN103867_c1_g1_i1	689	40	KAG8265607.1	KAG8265607.1 hypothetical protein J6590_091251 [Homalodisca vitripennis]	1.52e-15	Homalodisca vitripennis	Arthropoda	#N/A	#N/A	#N/A
TRINITY_DN103867_c1_g2_i1	668	56	KAG8265607.1	KAG8265607.1 hypothetical protein J6590_091251 [Homalodisca vitripennis]	1.42e-21	Homalodisca vitripennis	Arthropoda	#N/A	#N/A	#N/A
TRINITY_DN103877_c0_g1_i1	318	12	KAG8294380.1	KAG8294380.1 hypothetical protein J6590_104197 [Homalodisca vitripennis]	1.1e-07	Homalodisca vitripennis	Arthropoda	#N/A	#N/A	#N/A
TRINITY_DN10387_c1_g1_i1	2340	472	KAG8293736.1	KAG8293736.1 Coiled-coil domain-containing protein 97 [Homalodisca vitripennis]	1.5e-152	Homalodisca vitripennis	Arthropoda	Vacuolar protein sorting#N/Aassociated protein	GO:0000323,GO:0001664,GO:0002791,GO:0002793,GO:0003674,GO:0005102,GO:0005215,GO:0005488,GO:0005515,GO:0005575,GO:0005622,GO:0005623,GO:0005737,GO:0005764,GO:0005768,GO:0005769,GO:0005770,GO:0005773,GO:0005829,GO:0006508,GO:0006624,GO:0006807,GO:0006810,GO:0006839,GO:0006886,GO:0006897,GO:0006915,GO:0006996,GO:0007005,GO:0007033,GO:0007034,GO:0007040,GO:0007041,GO:0007154,GO:0007165,GO:0007166,GO:…	ko:K18468
TRINITY_DN10387_c1_g1_i4	723	72	KAG8293737.1	KAG8293737.1 hypothetical protein J6590_010724 [Homalodisca vitripennis]	6.81e-29	Homalodisca vitripennis	Arthropoda	#N/A	#N/A	#N/A
TRINITY_DN10389_c0_g1_i1	1091	1154	KAG8307793.1	KAG8307793.1 hypothetical protein J6590_013490 [Homalodisca vitripennis]	1.08e-78	Homalodisca vitripennis	Arthropoda	Trypsin#N/Alike serine protease	#N/A	#N/A
TRINITY_DN10389_c0_g2_i1	1128	1732	KAG8307793.1	KAG8307793.1 hypothetical protein J6590_013490 [Homalodisca vitripennis]	8.02e-79	Homalodisca vitripennis	Arthropoda	Trypsin#N/Alike serine protease	#N/A	#N/A
TRINITY_DN103901_c0_g1_i2	2051	1460	KDR21247.1	KDR21247.1 hypothetical protein L798_04038 [Zootermopsis nevadensis]	9.14e-62	Zootermopsis nevadensis	Arthropoda	#N/A	#N/A	#N/A
TRINITY_DN10392_c0_g2_i8	2588	418	KAG8287515.1	KAG8287515.1 RNA-binding protein 45 [Homalodisca vitripennis]	4.43e-109	Homalodisca vitripennis	Arthropoda	RNA#N/Abinding protein	GO:0003674,GO:0003676,GO:0003723,GO:0003729,GO:0005488,GO:0005575,GO:0005622,GO:0005623,GO:0005634,GO:0005737,GO:0007275,GO:0007399,GO:0008150,GO:0032501,GO:0032502,GO:0043226,GO:0043227,GO:0043229,GO:0043231,GO:0044424,GO:0044464,GO:0048731,GO:0048856,GO:0097159,GO:1901363	#N/A
TRINITY_DN10395_c0_g1_i1	355	20	KAG8330381.1	KAG8330381.1 MAGUK p55 sub member 6 [Homalodisca vitripennis]	2.41e-27	Homalodisca vitripennis	Arthropoda	#N/A	#N/A	#N/A
TRINITY_DN10395_c0_g1_i2	2620	1256	GFG33358.1	GFG33358.1 hypothetical protein Cfor_01818 [Coptotermes formosanus]	1.22e-269	Coptotermes formosanus	Arthropoda	Belongs to the MAGUK family	GO:0003008,GO:0003674,GO:0003824,GO:0004385,GO:0005488,GO:0005515,GO:0005575,GO:0005622,GO:0005623,GO:0005856,GO:0005886,GO:0005911,GO:0005918,GO:0006139,GO:0006163,GO:0006725,GO:0006753,GO:0006793,GO:0006796,GO:0006807,GO:0007043,GO:0007154,GO:0007165,GO:0007166,GO:0007267,GO:0007268,GO:0007275,GO:0007424,GO:0008150,GO:0008152,GO:0009058,GO:0009116,GO:0009117,GO:0009119,GO:0009123,GO:0009126,GO:…	#N/A
TRINITY_DN10396_c0_g1_i2	4200	1320	KAG8296706.1	KAG8296706.1 PHD and RING finger domain-containing protein 1 [Homalodisca vitripennis]	4.25e-41	Homalodisca vitripennis	Arthropoda	#N/A	#N/A	#N/A
TRINITY_DN10397_c0_g1_i5	755	80	KAG8317857.1	KAG8317857.1 Nuclear pore complex protein Nup98-Nup96 [Homalodisca vitripennis]	7.77e-20	Homalodisca vitripennis	Arthropoda	#N/A	#N/A	#N/A
TRINITY_DN10397_c0_g1_i6	5974	2344	XP_021935871.1	XP_021935871.1 nuclear pore complex protein Nup98-Nup96 [Zootermopsis nevadensis]	0	Zootermopsis nevadensis	Arthropoda	It is involved in the biological process described with transport	GO:0000003,GO:0000070,GO:0000278,GO:0000280,GO:0000578,GO:0000775,GO:0000776,GO:0000785,GO:0000819,GO:0000972,GO:0000973,GO:0002164,GO:0002230,GO:0002376,GO:0002520,GO:0002682,GO:0002697,GO:0002831,GO:0003002,GO:0003006,GO:0003674,GO:0003676,GO:0003677,GO:0003682,GO:0003712,GO:0003713,GO:0003723,GO:0003729,GO:0005048,GO:0005198,GO:0005215,GO:0005488,GO:0005515,GO:0005575,GO:0005622,GO:0005623,GO:…	ko:K14297
TRINITY_DN10397_c0_g2_i1	3589	1646	RZF39799.1	RZF39799.1 hypothetical protein LSTR_LSTR000447 [Laodelphax striatellus]	1.2e-292	Laodelphax striatellus	Arthropoda	Glycosyl hydrolase family 47	GO:0003674,GO:0003824,GO:0004553,GO:0004559,GO:0004571,GO:0005575,GO:0005622,GO:0005623,GO:0005737,GO:0005783,GO:0006464,GO:0006491,GO:0006508,GO:0006511,GO:0006516,GO:0006517,GO:0006807,GO:0006950,GO:0006986,GO:0007154,GO:0007165,GO:0007275,GO:0007568,GO:0008150,GO:0008152,GO:0008340,GO:0009056,GO:0009057,GO:0009100,GO:0009893,GO:0009894,GO:0009896,GO:0009987,GO:0010033,GO:0010243,GO:0010259,GO:…	ko:K10085
TRINITY_DN10397_c0_g2_i2	548	34	KAG8331234.1	KAG8331234.1 ER degradation-enhancing alpha-mannosidase-like protein 2 [Homalodisca vitripennis]	2.71e-32	Homalodisca vitripennis	Arthropoda	#N/A	#N/A	#N/A
TRINITY_DN10398_c0_g1_i12	675	32	KAG7309606.1	KAG7309606.1 hypothetical protein JYU34_004074 [Plutella xylostella]	7.53e-06	Plutella xylostella	Arthropoda	#N/A	#N/A	#N/A
TRINITY_DN10398_c0_g1_i3	2877	902	PNF42349.1	PNF42349.1 hypothetical protein B7P43_G03677 [Cryptotermes secundus]	2.3e-79	Cryptotermes secundus	Arthropoda	Reverse transcriptase (RNA#N/Adependent DNA polymerase)	#N/A	ko:K10577
TRINITY_DN10399_c0_g1_i3	2239	498	KAG8288971.1	KAG8288971.1 hypothetical protein J6590_007723 [Homalodisca vitripennis]	1.47e-73	Homalodisca vitripennis	Arthropoda	#N/A	#N/A	#N/A
TRINITY_DN10399_c0_g2_i2	1670	168	KAG8330786.1	KAG8330786.1 ubinuclein [Homalodisca vitripennis]	5.18e-67	Homalodisca vitripennis	Arthropoda	#N/A	#N/A	#N/A
TRINITY_DN10399_c0_g2_i5	1121	92	PSN54691.1	PSN54691.1 hypothetical protein C0J52_01072 [Blattella germanica]	5.3e-52	Blattella germanica	Arthropoda	#N/A	#N/A	#N/A
TRINITY_DN10399_c0_g2_i7	365	24	KAG8232247.1	KAG8232247.1 hypothetical protein J437_LFUL011800, partial [Ladona fulva]	1.37e-05	Ladona fulva	Arthropoda	#N/A	#N/A	#N/A
TRINITY_DN10399_c0_g2_i9	3617	484	KAG8330786.1	KAG8330786.1 ubinuclein [Homalodisca vitripennis]	2.44e-131	Homalodisca vitripennis	Arthropoda	#N/A	#N/A	#N/A
TRINITY_DN1039_c0_g1_i2	1538	874	KAG8277313.1	KAG8277313.1 hypothetical protein J6590_044855 [Homalodisca vitripennis]	3.34e-145	Homalodisca vitripennis	Arthropoda	Tetraspanin family	GO:0005575,GO:0005623,GO:0005886,GO:0005887,GO:0007154,GO:0007165,GO:0007166,GO:0008150,GO:0009987,GO:0016020,GO:0016021,GO:0023052,GO:0031224,GO:0031226,GO:0044425,GO:0044459,GO:0044464,GO:0050789,GO:0050794,GO:0050896,GO:0051716,GO:0065007,GO:0071944	ko:K06497
TRINITY_DN1039_c0_g2_i5	4334	388	KAG8282729.1	KAG8282729.1 YEATS domain-containing protein 2 [Homalodisca vitripennis]	4.75e-54	Homalodisca vitripennis	Arthropoda	#N/A	#N/A	#N/A
TRINITY_DN1039_c0_g2_i7	6315	654	KAG8282731.1	KAG8282731.1 YEATS domain-containing protein 2 [Homalodisca vitripennis]	7.93e-59	Homalodisca vitripennis	Arthropoda	gamma#N/Aglutamylaminecyclotransferase activity	GO:0003674,GO:0003824,GO:0005198,GO:0006807,GO:0007275,GO:0007507,GO:0008150,GO:0008152,GO:0008307,GO:0009056,GO:0016829,GO:0016840,GO:0016842,GO:0032501,GO:0032502,GO:0042219,GO:0048513,GO:0048731,GO:0048856,GO:0061929,GO:0071704,GO:0072359,GO:1901564,GO:1901565,GO:1901575	ko:K19761
TRINITY_DN103_c0_g2_i11	14998	25922	KAG8238905.1	KAG8238905.1 hypothetical protein J437_LFUL017477 [Ladona fulva]	3.88e-259	Ladona fulva	Arthropoda	#N/A	#N/A	#N/A
TRINITY_DN103_c0_g2_i2	1357	378	KAG8236630.1	KAG8236630.1 hypothetical protein J437_LFUL016463 [Ladona fulva]	1.31e-80	Ladona fulva	Arthropoda	#N/A	#N/A	#N/A
TRINITY_DN103_c0_g3_i1	2085	1350	KAG8236630.1	KAG8236630.1 hypothetical protein J437_LFUL016463 [Ladona fulva]	2.05e-107	Ladona fulva	Arthropoda	#N/A	#N/A	#N/A
TRINITY_DN103_c0_g4_i1	5997	2376	KAG8238905.1	KAG8238905.1 hypothetical protein J437_LFUL017477 [Ladona fulva]	1.02e-270	Ladona fulva	Arthropoda	#N/A	#N/A	#N/A
TRINITY_DN103_c0_g4_i2	5963	3156	KAG8238905.1	KAG8238905.1 hypothetical protein J437_LFUL017477 [Ladona fulva]	7.58e-266	Ladona fulva	Arthropoda	#N/A	#N/A	#N/A
TRINITY_DN103_c1_g1_i1	292	100	XP_014476714.1	XP_014476714.1 PREDICTED: uncharacterized protein LOC106745535 [Dinoponera quadriceps]	1.56e-20	Dinoponera quadriceps	Arthropoda	#N/A	#N/A	#N/A
TRINITY_DN104001_c0_g1_i1	2767	296	KAG8337107.1	KAG8337107.1 Serine/threonine-protein kinase N2 [Homalodisca vitripennis]	0	Homalodisca vitripennis	Arthropoda	#N/A	#N/A	#N/A
TRINITY_DN10400_c0_g1_i7	4931	4010	XP_021934342.1	XP_021934342.1 E3 ubiquitin-protein ligase UBR5 isoform X3 [Zootermopsis nevadensis]	0	Zootermopsis nevadensis	Arthropoda	ubiquitin#N/Aprotein	GO:0000003,GO:0000209,GO:0000280,GO:0000910,GO:0001654,GO:0001817,GO:0001818,GO:0002009,GO:0002165,GO:0002791,GO:0002792,GO:0003006,GO:0003674,GO:0003824,GO:0004842,GO:0005488,GO:0005515,GO:0005575,GO:0005622,GO:0005623,GO:0005634,GO:0005654,GO:0005737,GO:0005829,GO:0006282,GO:0006464,GO:0006508,GO:0006511,GO:0006807,GO:0006950,GO:0006974,GO:0006996,GO:0006997,GO:0007049,GO:0007112,GO:0007140,GO:…	ko:K10593
TRINITY_DN10400_c0_g2_i1	1132	118	KAG8295977.1	KAG8295977.1 Threonylcarbamoyladenosine tRNA methylthiotransferase [Homalodisca vitripennis]	5.2e-146	Homalodisca vitripennis	Arthropoda	Uncharacterized protein family UPF0004	GO:0002064,GO:0002065,GO:0002066,GO:0002067,GO:0002068,GO:0003309,GO:0003323,GO:0003674,GO:0003824,GO:0005575,GO:0005622,GO:0005623,GO:0005737,GO:0005783,GO:0005789,GO:0005791,GO:0006139,GO:0006396,GO:0006399,GO:0006400,GO:0006412,GO:0006518,GO:0006725,GO:0006807,GO:0007275,GO:0008033,GO:0008150,GO:0008152,GO:0009058,GO:0009059,GO:0009451,GO:0009888,GO:0009987,GO:0010467,GO:0012505,GO:0016020,GO:…	ko:K15865,ko:K20280
TRINITY_DN10400_c0_g2_i2	1864	310	KAG8295977.1	KAG8295977.1 Threonylcarbamoyladenosine tRNA methylthiotransferase [Homalodisca vitripennis]	0	Homalodisca vitripennis	Arthropoda	Uncharacterized protein family UPF0004	GO:0002064,GO:0002065,GO:0002066,GO:0002067,GO:0002068,GO:0003309,GO:0003323,GO:0003674,GO:0003824,GO:0005575,GO:0005622,GO:0005623,GO:0005737,GO:0005783,GO:0005789,GO:0005791,GO:0006139,GO:0006396,GO:0006399,GO:0006400,GO:0006412,GO:0006518,GO:0006725,GO:0006807,GO:0007275,GO:0008033,GO:0008150,GO:0008152,GO:0009058,GO:0009059,GO:0009451,GO:0009888,GO:0009987,GO:0010467,GO:0012505,GO:0016020,GO:…	ko:K15865,ko:K20280
TRINITY_DN10400_c1_g1_i1	1461	152	XP_028129127.1	XP_028129127.1 uncharacterized protein LOC114325299 [Diabrotica virgifera virgifera]	1.18e-72	Diabrotica virgifera virgifera	Arthropoda	#N/A	#N/A	#N/A
TRINITY_DN104014_c0_g1_i1	1642	178	KAG8245152.1	KAG8245152.1 hypothetical protein J6590_009228 [Homalodisca vitripennis]	1.1e-258	Homalodisca vitripennis	Arthropoda	Catalyzes the reduction of fatty acyl#N/ACoA to fatty alcohols	GO:0003674,GO:0003824,GO:0005575,GO:0005622,GO:0005623,GO:0005737,GO:0005777,GO:0006139,GO:0006163,GO:0006637,GO:0006725,GO:0006732,GO:0006753,GO:0006790,GO:0006793,GO:0006796,GO:0006807,GO:0008150,GO:0008152,GO:0009058,GO:0009117,GO:0009150,GO:0009259,GO:0009987,GO:0010025,GO:0010166,GO:0016491,GO:0016620,GO:0016903,GO:0019637,GO:0019693,GO:0033865,GO:0033875,GO:0034032,GO:0034641,GO:0035336,GO:…	ko:K13356
TRINITY_DN10401_c0_g1_i1	676	40	KAG8337416.1	KAG8337416.1 Ropporin-1-like protein [Homalodisca vitripennis]	4.3e-104	Homalodisca vitripennis	Arthropoda	sperm capacitation	GO:0000003,GO:0001932,GO:0003006,GO:0003341,GO:0003351,GO:0005575,GO:0005622,GO:0005623,GO:0005737,GO:0005929,GO:0006928,GO:0007017,GO:0007018,GO:0007276,GO:0007281,GO:0007283,GO:0007286,GO:0008150,GO:0009987,GO:0019220,GO:0019222,GO:0019953,GO:0021700,GO:0022412,GO:0022414,GO:0030154,GO:0030317,GO:0031323,GO:0031399,GO:0031514,GO:0032268,GO:0032501,GO:0032502,GO:0032504,GO:0040011,GO:0042325,GO:…	#N/A
TRINITY_DN10402_c0_g1_i1	4486	2048	PNF35856.1	PNF35856.1 putative RNA-directed DNA polymerase from transposon X-element, partial [Cryptotermes secundus]	5.95e-225	Cryptotermes secundus	Arthropoda	Reverse transcriptase (RNA#N/Adependent DNA polymerase)	#N/A	ko:K00699,ko:K06515
TRINITY_DN104034_c0_g1_i1	1508	132	KAG8321061.1	KAG8321061.1 Pleckstrin y domain-containing A member 5, variant 2 [Homalodisca vitripennis]	6.91e-119	Homalodisca vitripennis	Arthropoda	#N/A	GO:0003008,GO:0007600,GO:0008150,GO:0019233,GO:0032501,GO:0050877	#N/A
TRINITY_DN104036_c0_g1_i1	255	4	KAG5894212.1	KAG5894212.1 hypothetical protein JTB14_038382 [Gonioctena quinquepunctata]	2.23e-10	Gonioctena quinquepunctata	Arthropoda	#N/A	#N/A	#N/A
TRINITY_DN10403_c0_g1_i11	2273	584	RZF48078.1	RZF48078.1 hypothetical protein LSTR_LSTR002144 [Laodelphax striatellus]	1.52e-214	Laodelphax striatellus	Arthropoda	Rab#N/AGTPase#N/ATBC domain	GO:0003674,GO:0005096,GO:0005488,GO:0005515,GO:0005575,GO:0005622,GO:0005623,GO:0005737,GO:0005829,GO:0006412,GO:0006414,GO:0006417,GO:0006451,GO:0006518,GO:0006807,GO:0006810,GO:0006886,GO:0008047,GO:0008104,GO:0008150,GO:0008152,GO:0009058,GO:0009059,GO:0009889,GO:0009987,GO:0010467,GO:0010468,GO:0010556,GO:0010608,GO:0012505,GO:0015031,GO:0015833,GO:0016020,GO:0017016,GO:0017137,GO:0019222,GO:…	#N/A
TRINITY_DN10403_c0_g1_i4	3374	592	XP_039297397.1	XP_039297397.1 uncharacterized protein LOC120354393 [Nilaparvata lugens]	4.16e-11	Nilaparvata lugens	Arthropoda	#N/A	#N/A	#N/A
TRINITY_DN10403_c0_g1_i8	3290	498	XP_039297397.1	XP_039297397.1 uncharacterized protein LOC120354393 [Nilaparvata lugens]	4.75e-16	Nilaparvata lugens	Arthropoda	#N/A	#N/A	#N/A
TRINITY_DN10404_c0_g1_i1	782	36	KAG8298608.1	KAG8298608.1 ribosome biogenesis protein tsr1 [Homalodisca vitripennis]	7.39e-87	Homalodisca vitripennis	Arthropoda	It is involved in the biological process described with ribosome biogenesis	GO:0000166,GO:0000462,GO:0000469,GO:0000478,GO:0000479,GO:0001882,GO:0001883,GO:0003674,GO:0003676,GO:0003723,GO:0003824,GO:0003924,GO:0005488,GO:0005525,GO:0005575,GO:0005622,GO:0005623,GO:0005634,GO:0005654,GO:0005730,GO:0005737,GO:0005829,GO:0006139,GO:0006364,GO:0006396,GO:0006725,GO:0006807,GO:0008150,GO:0008152,GO:0009987,GO:0010467,GO:0016070,GO:0016072,GO:0016462,GO:0016787,GO:0016817,GO:…	ko:K14799
TRINITY_DN10404_c0_g1_i3	2972	806	KAG8298608.1	KAG8298608.1 ribosome biogenesis protein tsr1 [Homalodisca vitripennis]	0	Homalodisca vitripennis	Arthropoda	It is involved in the biological process described with ribosome biogenesis	GO:0000166,GO:0000462,GO:0000469,GO:0000478,GO:0000479,GO:0001882,GO:0001883,GO:0003674,GO:0003676,GO:0003723,GO:0003824,GO:0003924,GO:0005488,GO:0005525,GO:0005575,GO:0005622,GO:0005623,GO:0005634,GO:0005654,GO:0005730,GO:0005737,GO:0005829,GO:0006139,GO:0006364,GO:0006396,GO:0006725,GO:0006807,GO:0008150,GO:0008152,GO:0009987,GO:0010467,GO:0016070,GO:0016072,GO:0016462,GO:0016787,GO:0016817,GO:…	ko:K14799
TRINITY_DN10404_c0_g3_i1	278	8	KAG8320398.1	KAG8320398.1 SUMO1 sentrin specific peptidase 8 [Homalodisca vitripennis]	9.17e-13	Homalodisca vitripennis	Arthropoda	#N/A	#N/A	#N/A
TRINITY_DN10404_c0_g6_i1	386	26	PNF42349.1	PNF42349.1 hypothetical protein B7P43_G03677 [Cryptotermes secundus]	9.34e-24	Cryptotermes secundus	Arthropoda	Reverse transcriptase (RNA#N/Adependent DNA polymerase)	#N/A	ko:K10577
TRINITY_DN10404_c0_g7_i1	483	36	KAG8285201.1	KAG8285201.1 hypothetical protein J6590_085924 [Homalodisca vitripennis]	2.64e-16	Homalodisca vitripennis	Arthropoda	#N/A	#N/A	#N/A
TRINITY_DN104057_c0_g1_i1	388	20	XP_027238244.1	XP_027238244.1 E3 ubiquitin-protein ligase SH3RF3-like [Penaeus vannamei]	2.15e-22	Penaeus vannamei	Arthropoda	#N/A	#N/A	#N/A
TRINITY_DN10405_c0_g1_i4	2890	330	KAE9529165.1	KAE9529165.1 hypothetical protein AGLY_011961 [Aphis glycines]	3.59e-258	Aphis glycines	Arthropoda	hAT family C#N/Aterminal dimerisation region	#N/A	#N/A
TRINITY_DN10405_c0_g1_i9	1805	182	XP_025412488.1	XP_025412488.1 uncharacterized protein LOC112684959 [Sipha flava]	1.21e-61	Sipha flava	Arthropoda	#N/A	#N/A	#N/A
TRINITY_DN10405_c1_g1_i3	2094	254	KAF2894175.1	KAF2894175.1 hypothetical protein ILUMI_11998 [Ignelater luminosus]	2.78e-190	Ignelater luminosus	Arthropoda	DNA polymerase type B, organellar and viral	#N/A	#N/A
TRINITY_DN10405_c1_g1_i5	1916	232	XP_030757090.1	XP_030757090.1 uncharacterized protein LOC115882961 [Sitophilus oryzae]	5.88e-237	Sitophilus oryzae	Arthropoda	#N/A	#N/A	#N/A
TRINITY_DN10405_c2_g1_i9	1441	142	KAG7164038.1	KAG7164038.1 hypothetical protein Hamer_G029312 [Homarus americanus]	4.76e-93	Homarus americanus	Arthropoda	#N/A	#N/A	#N/A
TRINITY_DN104062_c0_g1_i1	595	64	XP_015516911.1	XP_015516911.1 PREDICTED: barrier-to-autointegration factor [Neodiprion lecontei]	1.19e-23	Neodiprion lecontei	Arthropoda	#N/A	#N/A	#N/A
TRINITY_DN104065_c0_g1_i1	333	14	XP_022914464.1	XP_022914464.1 uncharacterized protein LOC111424955 [Onthophagus taurus]	7.58e-19	Onthophagus taurus	Arthropoda	#N/A	#N/A	#N/A
TRINITY_DN10407_c0_g1_i1	657	46	XP_026283123.1	XP_026283123.1 CWF19-like protein 2 [Frankliniella occidentalis]	7.44e-39	Frankliniella occidentalis	Arthropoda	Protein similar to CwfJ C#N/Aterminus 2	GO:0000375,GO:0000377,GO:0000398,GO:0005575,GO:0005622,GO:0005623,GO:0005634,GO:0005681,GO:0005684,GO:0006139,GO:0006396,GO:0006397,GO:0006725,GO:0006807,GO:0008150,GO:0008152,GO:0008380,GO:0009987,GO:0010467,GO:0016070,GO:0016071,GO:0032991,GO:0034641,GO:0043170,GO:0043226,GO:0043227,GO:0043229,GO:0043231,GO:0044237,GO:0044238,GO:0044422,GO:0044424,GO:0044428,GO:0044446,GO:0044464,GO:0045292,GO:…	#N/A
TRINITY_DN10407_c1_g1_i8	2119	220	KAG8313114.1	KAG8313114.1 hypothetical protein J6590_010208 [Homalodisca vitripennis]	1.38e-45	Homalodisca vitripennis	Arthropoda	#N/A	#N/A	#N/A
TRINITY_DN104081_c0_g1_i1	226	6	PSN44130.1	PSN44130.1 hypothetical protein C0J52_13840 [Blattella germanica]	6.28e-05	Blattella germanica	Arthropoda	#N/A	#N/A	#N/A
TRINITY_DN10408_c0_g1_i2	1742	1096	XP_033216263.1	XP_033216263.1 xaa-Pro dipeptidase isoform X4 [Belonocnema treatae]	2.25e-214	Belonocnema treatae	Arthropoda	manganese ion binding	GO:0003674,GO:0003824,GO:0004177,GO:0004180,GO:0004181,GO:0005575,GO:0005622,GO:0005623,GO:0005634,GO:0005654,GO:0006082,GO:0006508,GO:0006520,GO:0006807,GO:0008150,GO:0008152,GO:0008233,GO:0008235,GO:0008237,GO:0008238,GO:0008239,GO:0009987,GO:0016787,GO:0019538,GO:0019752,GO:0031974,GO:0031981,GO:0043170,GO:0043226,GO:0043227,GO:0043229,GO:0043231,GO:0043233,GO:0043436,GO:0044237,GO:0044238,GO:…	ko:K06106,ko:K14213
TRINITY_DN10408_c0_g1_i3	3770	1380	KAG8288699.1	KAG8288699.1 hypothetical protein J6590_013987 [Homalodisca vitripennis]	0	Homalodisca vitripennis	Arthropoda	manganese ion binding	GO:0003674,GO:0003824,GO:0004177,GO:0004180,GO:0004181,GO:0005575,GO:0005622,GO:0005623,GO:0005634,GO:0005654,GO:0006082,GO:0006508,GO:0006520,GO:0006807,GO:0008150,GO:0008152,GO:0008233,GO:0008235,GO:0008237,GO:0008238,GO:0008239,GO:0009987,GO:0016787,GO:0019538,GO:0019752,GO:0031974,GO:0031981,GO:0043170,GO:0043226,GO:0043227,GO:0043229,GO:0043231,GO:0043233,GO:0043436,GO:0044237,GO:0044238,GO:…	ko:K06106,ko:K14213
TRINITY_DN10408_c0_g2_i1	1510	348	XP_023714730.1	XP_023714730.1 cyclin-dependent kinase 10 [Cryptotermes secundus]	2.82e-238	Cryptotermes secundus	Arthropoda	Serine/Threonine protein kinases, catalytic domain	GO:0000375,GO:0000377,GO:0000398,GO:0001932,GO:0001934,GO:0003674,GO:0003824,GO:0004672,GO:0004674,GO:0004693,GO:0005575,GO:0005622,GO:0005623,GO:0005634,GO:0005654,GO:0005815,GO:0005856,GO:0005929,GO:0006139,GO:0006396,GO:0006397,GO:0006464,GO:0006468,GO:0006725,GO:0006793,GO:0006796,GO:0006807,GO:0007089,GO:0007346,GO:0008150,GO:0008152,GO:0008285,GO:0008380,GO:0009893,GO:0009966,GO:0009967,GO:…	ko:K02449
TRINITY_DN10408_c0_g3_i2	1996	1820	KAG8246929.1	KAG8246929.1 Coatomer subunit delta [Homalodisca vitripennis]	1.57e-306	Homalodisca vitripennis	Arthropoda	The coatomer is a cytosolic protein complex that binds to dilysine motifs and reversibly associates with Golgi non#N/A clathrin#N/Acoated vesicles, which further mediate biosynthetic protein transport from the ER, via the Golgi up to the trans Golgi network. Coatomer complex is required for budding from Golgi membranes, and is essential for the retrograde Golgi#N/Ato#N/AER transport of dilysine#N…	GO:0000139,GO:0002164,GO:0002165,GO:0002168,GO:0002790,GO:0005575,GO:0005622,GO:0005623,GO:0005737,GO:0005783,GO:0005789,GO:0005794,GO:0005798,GO:0005829,GO:0006810,GO:0006886,GO:0006888,GO:0006890,GO:0006891,GO:0007275,GO:0007399,GO:0007417,GO:0007420,GO:0007424,GO:0007431,GO:0007435,GO:0007436,GO:0007610,GO:0007626,GO:0008104,GO:0008150,GO:0008344,GO:0009306,GO:0009653,GO:0009791,GO:0009886,GO:…	ko:K06258,ko:K20471
TRINITY_DN10409_c0_g1_i1	1203	100	XP_023701781.1	XP_023701781.1 mucin-6 isoform X5 [Cryptotermes secundus]	1.43e-61	Cryptotermes secundus	Arthropoda	#N/A	#N/A	#N/A
TRINITY_DN10409_c0_g1_i2	1976	306	XP_033606221.1	XP_033606221.1 mucin-6 isoform X3 [Cryptotermes secundus]	6.37e-62	Cryptotermes secundus	Arthropoda	RNA recognition motif	GO:0000003,GO:0003674,GO:0003676,GO:0003723,GO:0003729,GO:0003730,GO:0005488,GO:0005575,GO:0005622,GO:0005623,GO:0005634,GO:0005737,GO:0006417,GO:0006446,GO:0007049,GO:0007276,GO:0007283,GO:0007610,GO:0007617,GO:0007618,GO:0008150,GO:0008315,GO:0008494,GO:0009889,GO:0009891,GO:0009892,GO:0009893,GO:0009894,GO:0009895,GO:0009987,GO:0010468,GO:0010556,GO:0010557,GO:0010604,GO:0010605,GO:0010608,GO:…	#N/A
TRINITY_DN10409_c0_g1_i3	1204	110	KAG8316612.1	KAG8316612.1 hypothetical protein J6590_046658, partial [Homalodisca vitripennis]	1.03e-71	Homalodisca vitripennis	Arthropoda	RNA recognition motif	GO:0000003,GO:0003674,GO:0003676,GO:0003723,GO:0003729,GO:0003730,GO:0005488,GO:0005575,GO:0005622,GO:0005623,GO:0005634,GO:0005737,GO:0006417,GO:0006446,GO:0007049,GO:0007276,GO:0007283,GO:0007610,GO:0007617,GO:0007618,GO:0008150,GO:0008315,GO:0008494,GO:0009889,GO:0009891,GO:0009892,GO:0009893,GO:0009894,GO:0009895,GO:0009987,GO:0010468,GO:0010556,GO:0010557,GO:0010604,GO:0010605,GO:0010608,GO:…	#N/A
TRINITY_DN10409_c0_g1_i5	1909	250	PNF39516.1	PNF39516.1 hypothetical protein B7P43_G11034 [Cryptotermes secundus]	7.16e-61	Cryptotermes secundus	Arthropoda	RNA recognition motif	GO:0000003,GO:0003674,GO:0003676,GO:0003723,GO:0003729,GO:0003730,GO:0005488,GO:0005575,GO:0005622,GO:0005623,GO:0005634,GO:0005737,GO:0006417,GO:0006446,GO:0007049,GO:0007276,GO:0007283,GO:0007610,GO:0007617,GO:0007618,GO:0008150,GO:0008315,GO:0008494,GO:0009889,GO:0009891,GO:0009892,GO:0009893,GO:0009894,GO:0009895,GO:0009987,GO:0010468,GO:0010556,GO:0010557,GO:0010604,GO:0010605,GO:0010608,GO:…	#N/A
TRINITY_DN10409_c0_g2_i1	1810	658	XP_039283153.1	XP_039283153.1 transmembrane protein 192 isoform X2 [Nilaparvata lugens]	3.29e-41	Nilaparvata lugens	Arthropoda	#N/A	#N/A	#N/A
TRINITY_DN1040_c0_g1_i5	9152	1954	CAD7403703.1	CAD7403703.1 unnamed protein product, partial [Timema cristinae]	9.89e-12	Timema cristinae	Arthropoda	#N/A	#N/A	#N/A
TRINITY_DN104102_c0_g2_i2	2257	1042	XP_021929911.1	XP_021929911.1 sphingosine-1-phosphate lyase [Zootermopsis nevadensis]	8.67e-240	Zootermopsis nevadensis	Arthropoda	carboxy#N/Alyase activity. It is involved in the biological process described with carboxylic acid metabolic process	GO:0000003,GO:0001501,GO:0001553,GO:0001568,GO:0001570,GO:0001655,GO:0001667,GO:0001822,GO:0001944,GO:0002376,GO:0002520,GO:0003006,GO:0003674,GO:0003824,GO:0005575,GO:0005622,GO:0005623,GO:0005737,GO:0005783,GO:0005789,GO:0006082,GO:0006629,GO:0006631,GO:0006643,GO:0006665,GO:0006672,GO:0006807,GO:0006915,GO:0006928,GO:0006950,GO:0006952,GO:0007154,GO:0007165,GO:0007166,GO:0007167,GO:0007169,GO:…	ko:K01634,ko:K20704
TRINITY_DN104109_c0_g1_i1	315	14	KAG8323747.1	KAG8323747.1 SUMO1 sentrin specific peptidase 8 [Homalodisca vitripennis]	2.74e-29	Homalodisca vitripennis	Arthropoda	Sentrin#N/Aspecific protease 8	GO:0000338,GO:0003674,GO:0003824,GO:0004175,GO:0005575,GO:0005622,GO:0005623,GO:0005634,GO:0005737,GO:0005829,GO:0006464,GO:0006508,GO:0006807,GO:0008150,GO:0008152,GO:0008233,GO:0008234,GO:0009987,GO:0010941,GO:0010942,GO:0016579,GO:0016787,GO:0016926,GO:0018193,GO:0018205,GO:0019538,GO:0019783,GO:0019784,GO:0036211,GO:0042981,GO:0043065,GO:0043067,GO:0043068,GO:0043170,GO:0043226,GO:0043227,GO:…	ko:K08597
TRINITY_DN10410_c0_g2_i2	5263	900	KAG8336018.1	KAG8336018.1 hypothetical protein J6590_054067 [Homalodisca vitripennis]	0	Homalodisca vitripennis	Arthropoda	#N/A	#N/A	#N/A
TRINITY_DN10410_c0_g3_i1	1055	62	XP_022826960.1	XP_022826960.1 uncharacterized protein LOC111356723 [Spodoptera litura]	1.06e-06	Spodoptera litura	Arthropoda	#N/A	#N/A	#N/A
TRINITY_DN104115_c0_g1_i2	1627	244	KAG8336739.1	KAG8336739.1 hypothetical protein J6590_039819 [Homalodisca vitripennis]	1.51e-144	Homalodisca vitripennis	Arthropoda	Lipase	#N/A	#N/A
TRINITY_DN104115_c0_g1_i4	1605	172	KAG8336739.1	KAG8336739.1 hypothetical protein J6590_039819 [Homalodisca vitripennis]	9.88e-144	Homalodisca vitripennis	Arthropoda	Lipase	#N/A	#N/A
TRINITY_DN10411_c2_g1_i3	874	104	KAG8261937.1	KAG8261937.1 hypothetical protein J6590_108828 [Homalodisca vitripennis]	2.08e-11	Homalodisca vitripennis	Arthropoda	#N/A	#N/A	#N/A
TRINITY_DN10411_c3_g2_i5	5082	1202	XP_022190415.2	XP_022190415.2 protein CREBRF homolog [Nilaparvata lugens]	5.34e-174	Nilaparvata lugens	Arthropoda	sequence#N/Aspecific DNA binding. It is involved in the biological process described with regulation of transcription, DNA#N/Atemplated	GO:0000003,GO:0000122,GO:0000976,GO:0000977,GO:0000981,GO:0001012,GO:0001067,GO:0001228,GO:0001959,GO:0001961,GO:0003674,GO:0003676,GO:0003677,GO:0003690,GO:0003700,GO:0005488,GO:0005515,GO:0005575,GO:0005622,GO:0005623,GO:0005634,GO:0005654,GO:0005737,GO:0005829,GO:0006139,GO:0006351,GO:0006355,GO:0006357,GO:0006366,GO:0006725,GO:0006807,GO:0006950,GO:0006986,GO:0007154,GO:0007165,GO:0007610,GO:…	ko:K21554
TRINITY_DN104135_c0_g1_i1	258	8	KAG8259427.1	KAG8259427.1 hypothetical protein J6590_108757 [Homalodisca vitripennis]	4.3e-08	Homalodisca vitripennis	Arthropoda	#N/A	#N/A	#N/A
TRINITY_DN10413_c2_g1_i6	5349	1922	KAG8327227.1	KAG8327227.1 e3 ubiquitin-protein ligase [Homalodisca vitripennis]	1.08e-279	Homalodisca vitripennis	Arthropoda	Zinc ion binding	GO:0000139,GO:0000209,GO:0000323,GO:0002376,GO:0002495,GO:0002504,GO:0003674,GO:0003824,GO:0004842,GO:0005102,GO:0005488,GO:0005515,GO:0005575,GO:0005622,GO:0005623,GO:0005737,GO:0005764,GO:0005765,GO:0005768,GO:0005769,GO:0005770,GO:0005773,GO:0005774,GO:0005783,GO:0005789,GO:0005794,GO:0005802,GO:0005886,GO:0006464,GO:0006807,GO:0006955,GO:0008150,GO:0008152,GO:0008270,GO:0009889,GO:0009890,GO:…	ko:K10656
TRINITY_DN104145_c0_g1_i1	1817	216	KAG8338279.1	KAG8338279.1 putative glycerol kinase 5 [Homalodisca vitripennis]	8.75e-207	Homalodisca vitripennis	Arthropoda	FGGY family of carbohydrate kinases, C#N/Aterminal domain	GO:0003674,GO:0003824,GO:0004370,GO:0005575,GO:0005622,GO:0005623,GO:0005737,GO:0005739,GO:0005975,GO:0006066,GO:0006071,GO:0006072,GO:0006629,GO:0006638,GO:0006639,GO:0006641,GO:0006793,GO:0006796,GO:0008150,GO:0008152,GO:0009058,GO:0009987,GO:0016301,GO:0016310,GO:0016740,GO:0016772,GO:0016773,GO:0019400,GO:0019637,GO:0019751,GO:0043226,GO:0043227,GO:0043229,GO:0043231,GO:0044237,GO:0044238,GO:…	ko:K19583
TRINITY_DN104152_c0_g1_i1	605	42	KAG8294386.1	KAG8294386.1 SUMO1 sentrin specific peptidase 8 [Homalodisca vitripennis]	8.99e-24	Homalodisca vitripennis	Arthropoda	#N/A	#N/A	#N/A
TRINITY_DN104159_c0_g1_i1	375	10	RXG62016.1	RXG62016.1 hypothetical protein Avbf_05729 [Armadillidium vulgare]	1.51e-06	Armadillidium vulgare	Arthropoda	#N/A	#N/A	#N/A
TRINITY_DN10415_c0_g1_i3	2017	726	KAG8333527.1	KAG8333527.1 hypothetical protein J6590_000677 [Homalodisca vitripennis]	2.45e-47	Homalodisca vitripennis	Arthropoda	#N/A	#N/A	#N/A
TRINITY_DN10416_c0_g1_i8	5502	1980	KAG8323326.1	KAG8323326.1 Serine/threonine-protein phosphatase 4 regulatory subunit 4 [Homalodisca vitripennis]	6.99e-126	Homalodisca vitripennis	Arthropoda	#N/A	#N/A	#N/A
TRINITY_DN10416_c0_g2_i2	1161	158	KAG8259964.1	KAG8259964.1 hypothetical protein J6590_108364 [Homalodisca vitripennis]	8.56e-90	Homalodisca vitripennis	Arthropoda	#N/A	#N/A	#N/A
TRINITY_DN10416_c0_g3_i1	1174	106	KAG8259964.1	KAG8259964.1 hypothetical protein J6590_108364 [Homalodisca vitripennis]	1.61e-29	Homalodisca vitripennis	Arthropoda	#N/A	#N/A	#N/A
TRINITY_DN104174_c0_g1_i2	423	20	VVC37613.1	VVC37613.1 Reverse transcriptase domain [Cinara cedri]	4.45e-16	Cinara cedri	Arthropoda	#N/A	#N/A	#N/A
TRINITY_DN104177_c0_g1_i1	268	4	KAB0797485.1	KAB0797485.1 hypothetical protein PPYR_08478, partial [Photinus pyralis]	1.51e-27	Photinus pyralis	Arthropoda	#N/A	#N/A	#N/A
TRINITY_DN10417_c0_g1_i2	5051	746	XP_039289527.1	XP_039289527.1 F-box/LRR-repeat protein 6 [Nilaparvata lugens]	1.28e-236	Nilaparvata lugens	Arthropoda	F#N/Abox#N/Alike	GO:0000151,GO:0003674,GO:0003824,GO:0004842,GO:0005488,GO:0005515,GO:0005575,GO:0005622,GO:0005623,GO:0005634,GO:0005654,GO:0006464,GO:0006508,GO:0006511,GO:0006807,GO:0008150,GO:0008152,GO:0009056,GO:0009057,GO:0009893,GO:0009894,GO:0009896,GO:0009987,GO:0010498,GO:0010604,GO:0016567,GO:0016740,GO:0019005,GO:0019222,GO:0019538,GO:0019787,GO:0019904,GO:0019941,GO:0030162,GO:0030163,GO:0031146,GO:…	ko:K10272
TRINITY_DN10417_c0_g2_i3	9508	1638	KAG8314664.1	KAG8314664.1 hypothetical protein J6590_087502 [Homalodisca vitripennis]	8.2e-93	Homalodisca vitripennis	Arthropoda	Excises uracil residues from the DNA which can arise as a result of misincorporation of dUMP residues by DNA polymerase or due to deamination of cytosine	GO:0003674,GO:0003824,GO:0004844,GO:0006139,GO:0006259,GO:0006281,GO:0006284,GO:0006285,GO:0006725,GO:0006807,GO:0006950,GO:0006974,GO:0008150,GO:0008152,GO:0009987,GO:0016787,GO:0016798,GO:0016799,GO:0019104,GO:0033554,GO:0034641,GO:0043170,GO:0044237,GO:0044238,GO:0044260,GO:0046483,GO:0050896,GO:0051716,GO:0071704,GO:0090304,GO:0097506,GO:0097510,GO:0140097,GO:1901360	ko:K03648
TRINITY_DN10417_c2_g1_i2	497	18	KAG8319314.1	KAG8319314.1 hypothetical protein J6590_094453 [Homalodisca vitripennis]	1.43e-21	Homalodisca vitripennis	Arthropoda	#N/A	#N/A	#N/A
TRINITY_DN10418_c0_g3_i1	4629	1054	XP_039289601.1	XP_039289601.1 trafficking protein particle complex subunit 10 [Nilaparvata lugens]	0	Nilaparvata lugens	Arthropoda	Trafficking protein particle complex subunit	GO:0003674,GO:0005085,GO:0005088,GO:0005488,GO:0005515,GO:0005575,GO:0005622,GO:0005623,GO:0005737,GO:0005768,GO:0005794,GO:0005829,GO:0006810,GO:0006888,GO:0006891,GO:0006900,GO:0006901,GO:0006903,GO:0006996,GO:0008150,GO:0009987,GO:0012505,GO:0016043,GO:0016050,GO:0016192,GO:0016197,GO:0016482,GO:0017016,GO:0017112,GO:0017137,GO:0019899,GO:0022607,GO:0030008,GO:0031267,GO:0031410,GO:0031982,GO:…	ko:K20307
TRINITY_DN10418_c0_g4_i2	1410	302	XP_018916701.1	XP_018916701.1 PREDICTED: lipoyl synthase, mitochondrial [Bemisia tabaci]	6.54e-208	Bemisia tabaci	Arthropoda	Catalyzes the radical#N/Amediated insertion of two sulfur atoms into the C#N/A6 and C#N/A8 positions of the octanoyl moiety bound to the lipoyl domains of lipoate#N/Adependent enzymes, thereby converting the octanoylated domains into lipoylated derivatives	GO:0001838,GO:0001841,GO:0001843,GO:0002009,GO:0002237,GO:0003674,GO:0003824,GO:0005575,GO:0005622,GO:0005623,GO:0005737,GO:0005739,GO:0005759,GO:0006082,GO:0006464,GO:0006629,GO:0006631,GO:0006633,GO:0006732,GO:0006790,GO:0006807,GO:0006950,GO:0006952,GO:0006954,GO:0006979,GO:0007275,GO:0007399,GO:0008150,GO:0008152,GO:0008610,GO:0009058,GO:0009106,GO:0009107,GO:0009108,GO:0009249,GO:0009605,GO:…	ko:K03644
TRINITY_DN104192_c0_g1_i1	362	24	KAG8275758.1	KAG8275758.1 hypothetical protein J6590_079959 [Homalodisca vitripennis]	1.07e-30	Homalodisca vitripennis	Arthropoda	#N/A	#N/A	#N/A
TRINITY_DN104194_c0_g1_i1	2201	352	RZF35167.1	RZF35167.1 hypothetical protein LSTR_LSTR007869 [Laodelphax striatellus]	1.31e-157	Laodelphax striatellus	Arthropoda	Fatty acid desaturase	GO:0000003,GO:0000278,GO:0000281,GO:0000910,GO:0001101,GO:0001676,GO:0002376,GO:0003674,GO:0003824,GO:0004768,GO:0005488,GO:0005506,GO:0005575,GO:0005622,GO:0005623,GO:0005634,GO:0005730,GO:0005737,GO:0005783,GO:0005789,GO:0006082,GO:0006139,GO:0006163,GO:0006164,GO:0006629,GO:0006631,GO:0006633,GO:0006636,GO:0006637,GO:0006638,GO:0006639,GO:0006641,GO:0006723,GO:0006725,GO:0006732,GO:0006753,GO:…	ko:K00507,ko:K15331
TRINITY_DN104204_c0_g1_i1	413	22	GBN45023.1	GBN45023.1 hypothetical protein AVEN_56218-1 [Araneus ventricosus]	4.35e-31	Araneus ventricosus	Arthropoda	#N/A	#N/A	#N/A
TRINITY_DN10420_c0_g1_i1	1550	332	KAG8279287.1	KAG8279287.1 hypothetical protein J6590_004095 [Homalodisca vitripennis]	6.1e-280	Homalodisca vitripennis	Arthropoda	Belongs to the glycosyl hydrolase 1 family	GO:0000016,GO:0001666,GO:0003674,GO:0003824,GO:0004553,GO:0004565,GO:0005575,GO:0005622,GO:0005623,GO:0005737,GO:0005783,GO:0005829,GO:0005886,GO:0005887,GO:0005903,GO:0006629,GO:0006643,GO:0006664,GO:0006665,GO:0006672,GO:0006677,GO:0006687,GO:0006807,GO:0006950,GO:0007584,GO:0007586,GO:0008150,GO:0008152,GO:0008422,GO:0009056,GO:0009605,GO:0009628,GO:0009636,GO:0009719,GO:0009725,GO:0009743,GO:…	ko:K01229,ko:K05350
TRINITY_DN104216_c0_g1_i1	809	42	KAG8259244.1	KAG8259244.1 hypothetical protein J6590_014713 [Homalodisca vitripennis]	7.24e-42	Homalodisca vitripennis	Arthropoda	zinc finger	#N/A	#N/A
TRINITY_DN10421_c0_g1_i1	484	22	KAG0725614.1	KAG0725614.1 hypothetical protein GWK47_038274 [Chionoecetes opilio]	3.57e-29	Chionoecetes opilio	Arthropoda	#N/A	#N/A	#N/A
TRINITY_DN10421_c0_g2_i2	1704	202	KAG8174049.1	KAG8174049.1 hypothetical protein JTE90_029200 [Oedothorax gibbosus]	3.96e-38	Oedothorax gibbosus	Arthropoda	#N/A	#N/A	#N/A
TRINITY_DN104222_c0_g1_i1	370	16	KAG8326031.1	KAG8326031.1 hypothetical protein J6590_051362 [Homalodisca vitripennis]	2.91e-08	Homalodisca vitripennis	Arthropoda	#N/A	#N/A	#N/A
TRINITY_DN10423_c1_g1_i1	4210	780	XP_039294590.1	XP_039294590.1 uncharacterized protein LOC111060193 isoform X2 [Nilaparvata lugens]	7.06e-93	Nilaparvata lugens	Arthropoda	SprT#N/Alike zinc ribbon domain	GO:0000003,GO:0000280,GO:0000793,GO:0005575,GO:0005622,GO:0005623,GO:0005634,GO:0005694,GO:0006139,GO:0006259,GO:0006304,GO:0006725,GO:0006807,GO:0006996,GO:0007049,GO:0007059,GO:0008150,GO:0008152,GO:0009987,GO:0016043,GO:0022402,GO:0022414,GO:0034641,GO:0035510,GO:0043170,GO:0043226,GO:0043227,GO:0043228,GO:0043229,GO:0043231,GO:0043232,GO:0043412,GO:0044237,GO:0044238,GO:0044260,GO:0044424,GO:…	#N/A
TRINITY_DN10423_c1_g2_i1	844	80	XP_039300398.1	XP_039300398.1 uncharacterized protein LOC120355776 [Nilaparvata lugens]	7.24e-64	Nilaparvata lugens	Arthropoda	#N/A	#N/A	#N/A
TRINITY_DN104241_c0_g1_i4	3350	658	KAG8247299.1	KAG8247299.1 Tetratricopeptide repeat protein 19, mitochondrial [Homalodisca vitripennis]	3.65e-181	Homalodisca vitripennis	Arthropoda	Tetratricopeptide repeat	GO:0000278,GO:0000281,GO:0000910,GO:0005575,GO:0005622,GO:0005623,GO:0005737,GO:0005739,GO:0005740,GO:0005743,GO:0005813,GO:0005815,GO:0005856,GO:0006996,GO:0007005,GO:0007049,GO:0007610,GO:0007626,GO:0007630,GO:0007632,GO:0007634,GO:0008150,GO:0008344,GO:0009314,GO:0009416,GO:0009628,GO:0009987,GO:0015630,GO:0016020,GO:0016043,GO:0017004,GO:0017062,GO:0019866,GO:0022402,GO:0022607,GO:0030496,GO:…	ko:K18169
TRINITY_DN104243_c0_g1_i1	334	16	KAG8272894.1	KAG8272894.1 Cyclin-dependent kinase-like 1 [Homalodisca vitripennis]	4.69e-56	Homalodisca vitripennis	Arthropoda	#N/A	#N/A	#N/A
TRINITY_DN10424_c0_g1_i6	3646	998	KAG8243673.1	KAG8243673.1 Glycerophosphocholine phosphodiesterase [Homalodisca vitripennis]	7.88e-167	Homalodisca vitripennis	Arthropoda	Glycerophosphodiester phosphodiesterase activity. It is involved in the biological process described with	GO:0000902,GO:0003674,GO:0003824,GO:0004620,GO:0004622,GO:0005575,GO:0005623,GO:0005886,GO:0005887,GO:0006066,GO:0006576,GO:0006629,GO:0006644,GO:0006650,GO:0006793,GO:0006796,GO:0006807,GO:0007154,GO:0007165,GO:0007186,GO:0007275,GO:0007399,GO:0008081,GO:0008150,GO:0008152,GO:0008889,GO:0009056,GO:0009308,GO:0009395,GO:0009653,GO:0009987,GO:0016020,GO:0016021,GO:0016042,GO:0016043,GO:0016298,GO:…	ko:K01126,ko:K19179
TRINITY_DN104254_c0_g1_i1	263	8	KAG8269015.1	KAG8269015.1 hypothetical protein J6590_011642 [Homalodisca vitripennis]	1.18e-13	Homalodisca vitripennis	Arthropoda	#N/A	#N/A	#N/A
TRINITY_DN10425_c0_g1_i2	1620	280	KAG8307379.1	KAG8307379.1 Folliculin-interacting protein 1 [Homalodisca vitripennis]	2.77e-161	Homalodisca vitripennis	Arthropoda	#N/A	#N/A	#N/A
TRINITY_DN10425_c0_g1_i5	1476	182	KAG8307379.1	KAG8307379.1 Folliculin-interacting protein 1 [Homalodisca vitripennis]	3.38e-142	Homalodisca vitripennis	Arthropoda	Folliculin interacting protein	GO:0000122,GO:0001932,GO:0001934,GO:0003674,GO:0004857,GO:0005488,GO:0005515,GO:0005575,GO:0005622,GO:0005623,GO:0005737,GO:0006355,GO:0006357,GO:0006464,GO:0006468,GO:0006793,GO:0006796,GO:0006807,GO:0006915,GO:0006950,GO:0006974,GO:0006996,GO:0007005,GO:0007154,GO:0007165,GO:0008150,GO:0008152,GO:0008219,GO:0008630,GO:0009889,GO:0009890,GO:0009892,GO:0009893,GO:0009987,GO:0010468,GO:0010556,GO:…	ko:K20400,ko:K20401
TRINITY_DN10425_c0_g1_i7	2760	592	KAG8307381.1	KAG8307381.1 Folliculin-interacting protein 1 [Homalodisca vitripennis]	6.24e-177	Homalodisca vitripennis	Arthropoda	Folliculin#N/Ainteracting protein C#N/Aterminus	GO:0000122,GO:0001775,GO:0001932,GO:0001934,GO:0002327,GO:0002376,GO:0002520,GO:0002521,GO:0002682,GO:0002902,GO:0002904,GO:0003674,GO:0004857,GO:0005085,GO:0005488,GO:0005515,GO:0005575,GO:0005622,GO:0005623,GO:0005737,GO:0006355,GO:0006357,GO:0006464,GO:0006468,GO:0006793,GO:0006796,GO:0006807,GO:0006915,GO:0006950,GO:0006974,GO:0006996,GO:0007005,GO:0007154,GO:0007165,GO:0007275,GO:0008150,GO:…	ko:K20400,ko:K20401
TRINITY_DN10426_c0_g3_i1	1145	230	XP_021917248.1	XP_021917248.1 PIH1 domain-containing protein 1 isoform X1 [Zootermopsis nevadensis]	4.3e-87	Zootermopsis nevadensis	Arthropoda	pre#N/ARNA processing PIH1/Nop17	GO:0000491,GO:0000492,GO:0000976,GO:0001013,GO:0001046,GO:0001047,GO:0001067,GO:0001163,GO:0001164,GO:0001188,GO:0001932,GO:0001934,GO:0003674,GO:0003676,GO:0003677,GO:0003690,GO:0005488,GO:0005515,GO:0005575,GO:0005622,GO:0005623,GO:0005634,GO:0005730,GO:0005737,GO:0006139,GO:0006325,GO:0006338,GO:0006351,GO:0006352,GO:0006355,GO:0006356,GO:0006360,GO:0006361,GO:0006364,GO:0006396,GO:0006403,GO:…	ko:K12302
TRINITY_DN10427_c0_g1_i10	2613	666	XP_022905894.1	XP_022905894.1 uncharacterized protein LOC111417759 [Onthophagus taurus]	1.16e-65	Onthophagus taurus	Arthropoda	#N/A	#N/A	#N/A
TRINITY_DN10427_c0_g1_i9	218	4	XP_023944838.1	XP_023944838.1 uncharacterized protein LOC112050734 [Bicyclus anynana]	6.66e-07	Bicyclus anynana	Arthropoda	#N/A	#N/A	#N/A
TRINITY_DN10427_c1_g1_i3	2096	380	XP_022190679.2	XP_022190679.2 ras and EF-hand domain-containing protein homolog [Nilaparvata lugens]	4.85e-212	Nilaparvata lugens	Arthropoda	Rab subfamily of small GTPases	GO:0000166,GO:0001882,GO:0001883,GO:0003674,GO:0005488,GO:0005515,GO:0005525,GO:0005575,GO:0005622,GO:0005623,GO:0005737,GO:0005829,GO:0008150,GO:0009987,GO:0016043,GO:0017076,GO:0019001,GO:0019003,GO:0022607,GO:0032549,GO:0032550,GO:0032553,GO:0032555,GO:0032561,GO:0035639,GO:0036094,GO:0042802,GO:0043167,GO:0043168,GO:0043933,GO:0044085,GO:0044424,GO:0044444,GO:0044464,GO:0048471,GO:0051259,GO:…	ko:K17199
TRINITY_DN104285_c0_g1_i1	4712	476	KAG8290845.1	KAG8290845.1 dolichyl-P-Man:Man(7)GlcNAc(2)-PP-dolichol alpha-1,6-mannosyltransferase [Homalodisca vitripennis]	8.29e-287	Homalodisca vitripennis	Arthropoda	Alg9#N/Alike mannosyltransferase family	GO:0000009,GO:0000030,GO:0003674,GO:0003824,GO:0005575,GO:0005622,GO:0005623,GO:0005737,GO:0005783,GO:0005789,GO:0006457,GO:0006464,GO:0006486,GO:0006487,GO:0006488,GO:0006490,GO:0006629,GO:0006807,GO:0008150,GO:0008152,GO:0009058,GO:0009059,GO:0009100,GO:0009101,GO:0009987,GO:0012505,GO:0016020,GO:0016740,GO:0016757,GO:0016758,GO:0019538,GO:0031984,GO:0034645,GO:0036211,GO:0042175,GO:0043170,GO:…	ko:K01873,ko:K03847
TRINITY_DN104285_c0_g1_i13	4772	570	KAG8290845.1	KAG8290845.1 dolichyl-P-Man:Man(7)GlcNAc(2)-PP-dolichol alpha-1,6-mannosyltransferase [Homalodisca vitripennis]	1.96e-283	Homalodisca vitripennis	Arthropoda	Alg9#N/Alike mannosyltransferase family	GO:0000009,GO:0000030,GO:0003674,GO:0003824,GO:0005575,GO:0005622,GO:0005623,GO:0005737,GO:0005783,GO:0005789,GO:0006457,GO:0006464,GO:0006486,GO:0006487,GO:0006488,GO:0006490,GO:0006629,GO:0006807,GO:0008150,GO:0008152,GO:0009058,GO:0009059,GO:0009100,GO:0009101,GO:0009987,GO:0012505,GO:0016020,GO:0016740,GO:0016757,GO:0016758,GO:0019538,GO:0031984,GO:0034645,GO:0036211,GO:0042175,GO:0043170,GO:…	ko:K01873,ko:K03847
TRINITY_DN104285_c0_g1_i2	4637	462	KAG8290845.1	KAG8290845.1 dolichyl-P-Man:Man(7)GlcNAc(2)-PP-dolichol alpha-1,6-mannosyltransferase [Homalodisca vitripennis]	4.07e-287	Homalodisca vitripennis	Arthropoda	Alg9#N/Alike mannosyltransferase family	GO:0000009,GO:0000030,GO:0003674,GO:0003824,GO:0005575,GO:0005622,GO:0005623,GO:0005737,GO:0005783,GO:0005789,GO:0006457,GO:0006464,GO:0006486,GO:0006487,GO:0006488,GO:0006490,GO:0006629,GO:0006807,GO:0008150,GO:0008152,GO:0009058,GO:0009059,GO:0009100,GO:0009101,GO:0009987,GO:0012505,GO:0016020,GO:0016740,GO:0016757,GO:0016758,GO:0019538,GO:0031984,GO:0034645,GO:0036211,GO:0042175,GO:0043170,GO:…	ko:K01873,ko:K03847
TRINITY_DN10428_c0_g1_i3	457	20	KAG8291260.1	KAG8291260.1 hypothetical protein J6590_108839 [Homalodisca vitripennis]	3.22e-11	Homalodisca vitripennis	Arthropoda	#N/A	#N/A	#N/A
TRINITY_DN10428_c0_g1_i5	604	30	GFV44171.1	GFV44171.1 HTH_48 domain-containing protein [Trichonephila clavipes]	2.24e-31	Trichonephila clavipes	Arthropoda	#N/A	#N/A	#N/A
TRINITY_DN10428_c0_g1_i6	661	34	GFV22644.1	GFV22644.1 histone-lysine N-methyltransferase SETMAR [Trichonephila clavipes]	7.61e-70	Trichonephila clavipes	Arthropoda	#N/A	#N/A	#N/A
TRINITY_DN10428_c1_g1_i2	533	8	GFX31131.1	GFX31131.1 uncharacterized protein TNCV_2026341 [Trichonephila clavipes]	7.11e-26	Trichonephila clavipes	Arthropoda	#N/A	#N/A	#N/A
TRINITY_DN104298_c0_g1_i1	312	10	XP_025415773.1	XP_025415773.1 zinc finger BED domain-containing protein 5-like [Sipha flava]	6.63e-17	Sipha flava	Arthropoda	#N/A	#N/A	#N/A
TRINITY_DN1042_c0_g1_i2	1350	1804	ABD98761.1	ABD98761.1 putative elongation factor 1 delta [Graphocephala atropunctata]	6.39e-87	Graphocephala atropunctata	Arthropoda	Belongs to the EF#N/A1#N/Abeta EF#N/A1#N/Adelta family	GO:0001650,GO:0003674,GO:0003676,GO:0003677,GO:0003723,GO:0003746,GO:0005488,GO:0005515,GO:0005575,GO:0005622,GO:0005623,GO:0005634,GO:0005730,GO:0005737,GO:0005829,GO:0005853,GO:0006139,GO:0006351,GO:0006412,GO:0006414,GO:0006518,GO:0006725,GO:0006807,GO:0008134,GO:0008135,GO:0008150,GO:0008152,GO:0009058,GO:0009059,GO:0009299,GO:0009314,GO:0009628,GO:0009987,GO:0010212,GO:0010467,GO:0010941,GO:…	ko:K15410
TRINITY_DN1042_c0_g1_i3	1203	2928	ABD98761.1	ABD98761.1 putative elongation factor 1 delta [Graphocephala atropunctata]	3.8e-118	Graphocephala atropunctata	Arthropoda	EF#N/A1 guanine nucleotide exchange domain	GO:0001650,GO:0003674,GO:0003676,GO:0003677,GO:0003723,GO:0003746,GO:0005488,GO:0005515,GO:0005575,GO:0005622,GO:0005623,GO:0005634,GO:0005730,GO:0005737,GO:0005829,GO:0005853,GO:0006139,GO:0006351,GO:0006412,GO:0006414,GO:0006518,GO:0006725,GO:0006807,GO:0008134,GO:0008135,GO:0008150,GO:0008152,GO:0009058,GO:0009059,GO:0009299,GO:0009314,GO:0009628,GO:0009987,GO:0010212,GO:0010467,GO:0010941,GO:…	ko:K15410
TRINITY_DN10430_c0_g1_i2	2104	384	KAG8333291.1	KAG8333291.1 hypothetical protein J6590_006070 [Homalodisca vitripennis]	2.07e-137	Homalodisca vitripennis	Arthropoda	#N/A	#N/A	#N/A
TRINITY_DN104318_c0_g1_i1	361	14	KAG8243397.1	KAG8243397.1 hypothetical protein J6590_045248 [Homalodisca vitripennis]	2.77e-39	Homalodisca vitripennis	Arthropoda	#N/A	#N/A	#N/A
TRINITY_DN104348_c0_g1_i1	417	20	KAG8322288.1	KAG8322288.1 hypothetical protein J6590_026542 [Homalodisca vitripennis]	1.2e-72	Homalodisca vitripennis	Arthropoda	activity. It is involved in the biological process described with protein glycosylation	GO:0003674,GO:0003824,GO:0016740,GO:0016757	#N/A
TRINITY_DN10434_c0_g1_i7	1828	936	XP_039280664.1	XP_039280664.1 mannose-P-dolichol utilization defect 1 protein homolog [Nilaparvata lugens]	2.59e-100	Nilaparvata lugens	Arthropoda	Repeated motif present between transmembrane helices in cystinosin, yeast ERS1p, mannose#N/AP#N/Adolichol utilization defect 1, and other hypothetical proteins.	GO:0005575,GO:0005622,GO:0005623,GO:0005737,GO:0005783,GO:0005789,GO:0005975,GO:0006457,GO:0006464,GO:0006486,GO:0006487,GO:0006488,GO:0006490,GO:0006629,GO:0006807,GO:0008150,GO:0008152,GO:0009058,GO:0009059,GO:0009100,GO:0009101,GO:0009311,GO:0009312,GO:0009987,GO:0012505,GO:0016020,GO:0016021,GO:0016051,GO:0019538,GO:0031224,GO:0031984,GO:0034645,GO:0036211,GO:0042175,GO:0043170,GO:0043226,GO:…	ko:K09660
TRINITY_DN10434_c0_g1_i8	349	22	KAG8332057.1	KAG8332057.1 Mannose-P-dolichol utilization defect 1 protein [Homalodisca vitripennis]	1.18e-36	Homalodisca vitripennis	Arthropoda	#N/A	#N/A	#N/A
TRINITY_DN104350_c0_g1_i1	372	20	XP_039310328.1	XP_039310328.1 uncharacterized protein LOC105198959 isoform X2 [Solenopsis invicta]	1.2e-07	Solenopsis invicta	Arthropoda	#N/A	#N/A	#N/A
TRINITY_DN10435_c0_g1_i4	1866	448	PNF33922.1	PNF33922.1 hypothetical protein B7P43_G06007 [Cryptotermes secundus]	4.49e-108	Cryptotermes secundus	Arthropoda	#N/A	#N/A	#N/A
TRINITY_DN104364_c0_g1_i1	317	14	KAG0719703.1	KAG0719703.1 hypothetical protein GWK47_049956 [Chionoecetes opilio]	2.86e-10	Chionoecetes opilio	Arthropoda	#N/A	#N/A	#N/A
TRINITY_DN10436_c0_g1_i4	6208	932	KAG8316893.1	KAG8316893.1 Spg11p [Homalodisca vitripennis]	2.26e-233	Homalodisca vitripennis	Arthropoda	#N/A	#N/A	#N/A
TRINITY_DN10436_c0_g2_i2	1021	54	XP_017298972.2	XP_017298972.2 spatacsin [Diaphorina citri]	6.52e-37	Diaphorina citri	Arthropoda	Spatacsin C#N/Aterminus	GO:0000902,GO:0000904,GO:0001845,GO:0005575,GO:0005622,GO:0005623,GO:0005634,GO:0005730,GO:0005737,GO:0005829,GO:0005886,GO:0006810,GO:0006897,GO:0006906,GO:0006909,GO:0006928,GO:0006996,GO:0007017,GO:0007018,GO:0007033,GO:0007040,GO:0007154,GO:0007267,GO:0007268,GO:0007275,GO:0007399,GO:0007409,GO:0007610,GO:0007626,GO:0008088,GO:0008150,GO:0009653,GO:0009987,GO:0010646,GO:0010970,GO:0016020,GO:…	ko:K19026
TRINITY_DN10436_c0_g2_i3	477	12	XP_017298972.2	XP_017298972.2 spatacsin [Diaphorina citri]	2.56e-16	Diaphorina citri	Arthropoda	#N/A	#N/A	#N/A
TRINITY_DN1043_c0_g1_i1	765	578	KAG8297326.1	KAG8297326.1 hypothetical protein J6590_037549 [Homalodisca vitripennis]	3.28e-22	Homalodisca vitripennis	Arthropoda	#N/A	#N/A	#N/A
TRINITY_DN10440_c0_g2_i2	2959	720	KAG8321324.1	KAG8321324.1 hypothetical protein J6590_048669 [Homalodisca vitripennis]	1.33e-54	Homalodisca vitripennis	Arthropoda	#N/A	#N/A	#N/A
TRINITY_DN104414_c0_g1_i1	1235	134	XP_014247883.1	XP_014247883.1 cleavage and polyadenylation specificity factor subunit 5 isoform X2 [Cimex lectularius]	3.31e-112	Cimex lectularius	Arthropoda	Nucleotide hydrolase	GO:0000375,GO:0000377,GO:0000398,GO:0002682,GO:0002684,GO:0003674,GO:0003676,GO:0003682,GO:0003723,GO:0003729,GO:0005488,GO:0005515,GO:0005575,GO:0005622,GO:0005623,GO:0005634,GO:0005654,GO:0005737,GO:0005813,GO:0005815,GO:0005847,GO:0005849,GO:0005856,GO:0006139,GO:0006351,GO:0006353,GO:0006366,GO:0006369,GO:0006378,GO:0006379,GO:0006396,GO:0006397,GO:0006725,GO:0006807,GO:0008150,GO:0008152,GO:…	ko:K14397
TRINITY_DN104414_c0_g1_i3	1103	170	XP_018912662.1	XP_018912662.1 PREDICTED: cleavage and polyadenylation specificity factor subunit 5 isoform X1 [Bemisia tabaci]	2.94e-147	Bemisia tabaci	Arthropoda	hydrolase activity. It is involved in the biological process described with mRNA polyadenylation	GO:0000375,GO:0000377,GO:0000398,GO:0002682,GO:0002684,GO:0003674,GO:0003676,GO:0003682,GO:0003723,GO:0003729,GO:0005488,GO:0005515,GO:0005575,GO:0005622,GO:0005623,GO:0005634,GO:0005654,GO:0005737,GO:0005813,GO:0005815,GO:0005847,GO:0005849,GO:0005856,GO:0006139,GO:0006351,GO:0006353,GO:0006366,GO:0006369,GO:0006378,GO:0006379,GO:0006396,GO:0006397,GO:0006725,GO:0006807,GO:0008150,GO:0008152,GO:…	ko:K14397
TRINITY_DN104417_c0_g1_i1	375	14	GBL98512.1	GBL98512.1 hypothetical protein AVEN_111632-1 [Araneus ventricosus]	3.45e-55	Araneus ventricosus	Arthropoda	#N/A	#N/A	#N/A
TRINITY_DN10441_c0_g1_i1	4833	1002	KAG8243260.1	KAG8243260.1 hypothetical protein J6590_048405 [Homalodisca vitripennis]	0	Homalodisca vitripennis	Arthropoda	#N/A	#N/A	#N/A
TRINITY_DN10442_c0_g1_i6	2268	408	XP_018909589.1	XP_018909589.1 PREDICTED: tRNA-dihydrouridine(47) synthase [NAD(P)(+)]-like [Bemisia tabaci]	3.07e-227	Bemisia tabaci	Arthropoda	Metal ion binding. It is involved in the biological process described with oxidation#N/Areduction process	GO:0002943,GO:0003674,GO:0003824,GO:0006139,GO:0006396,GO:0006399,GO:0006400,GO:0006725,GO:0006807,GO:0008033,GO:0008150,GO:0008152,GO:0009451,GO:0009987,GO:0010467,GO:0016070,GO:0016491,GO:0016627,GO:0017150,GO:0034470,GO:0034641,GO:0034660,GO:0043170,GO:0043412,GO:0044237,GO:0044238,GO:0046483,GO:0055114,GO:0071704,GO:0090304,GO:0140098,GO:0140101,GO:1901360	ko:K05544
TRINITY_DN10442_c0_g1_i9	2151	294	XP_018909589.1	XP_018909589.1 PREDICTED: tRNA-dihydrouridine(47) synthase [NAD(P)(+)]-like [Bemisia tabaci]	2.08e-196	Bemisia tabaci	Arthropoda	Metal ion binding. It is involved in the biological process described with oxidation#N/Areduction process	GO:0002943,GO:0003674,GO:0003824,GO:0006139,GO:0006396,GO:0006399,GO:0006400,GO:0006725,GO:0006807,GO:0008033,GO:0008150,GO:0008152,GO:0009451,GO:0009987,GO:0010467,GO:0016070,GO:0016491,GO:0016627,GO:0017150,GO:0034470,GO:0034641,GO:0034660,GO:0043170,GO:0043412,GO:0044237,GO:0044238,GO:0046483,GO:0055114,GO:0071704,GO:0090304,GO:0140098,GO:0140101,GO:1901360	ko:K05544
TRINITY_DN10442_c0_g2_i1	393	22	KAG8286093.1	KAG8286093.1 hypothetical protein J6590_067615 [Homalodisca vitripennis]	1.35e-35	Homalodisca vitripennis	Arthropoda	#N/A	#N/A	#N/A
TRINITY_DN10442_c0_g3_i1	1853	200	GFG30002.1	GFG30002.1 hypothetical protein Cfor_00594 [Coptotermes formosanus]	6.84e-186	Coptotermes formosanus	Arthropoda	Metal ion binding. It is involved in the biological process described with oxidation#N/Areduction process	GO:0002943,GO:0003674,GO:0003824,GO:0006139,GO:0006396,GO:0006399,GO:0006400,GO:0006725,GO:0006807,GO:0008033,GO:0008150,GO:0008152,GO:0009451,GO:0009987,GO:0010467,GO:0016070,GO:0016491,GO:0016627,GO:0017150,GO:0034470,GO:0034641,GO:0034660,GO:0043170,GO:0043412,GO:0044237,GO:0044238,GO:0046483,GO:0055114,GO:0071704,GO:0090304,GO:0140098,GO:0140101,GO:1901360	ko:K05544
TRINITY_DN10442_c0_g4_i1	762	46	KAG8286093.1	KAG8286093.1 hypothetical protein J6590_067615 [Homalodisca vitripennis]	8.65e-39	Homalodisca vitripennis	Arthropoda	#N/A	#N/A	#N/A
TRINITY_DN104430_c0_g1_i2	2175	418	XP_039294170.1	XP_039294170.1 atypical kinase COQ8B, mitochondrial isoform X1 [Nilaparvata lugens]	1.23e-258	Nilaparvata lugens	Arthropoda	ABC1 family	GO:0000166,GO:0001655,GO:0001822,GO:0002064,GO:0003674,GO:0003824,GO:0004672,GO:0005488,GO:0005575,GO:0005622,GO:0005623,GO:0005737,GO:0005739,GO:0006091,GO:0006119,GO:0006122,GO:0006139,GO:0006163,GO:0006464,GO:0006468,GO:0006725,GO:0006732,GO:0006733,GO:0006743,GO:0006744,GO:0006753,GO:0006793,GO:0006796,GO:0006807,GO:0007275,GO:0007399,GO:0007417,GO:0007420,GO:0008150,GO:0008152,GO:0009058,GO:…	ko:K08869
TRINITY_DN104430_c0_g3_i1	431	72	XP_018916802.1	XP_018916802.1 PREDICTED: aarF domain-containing protein kinase 4 [Bemisia tabaci]	4.41e-15	Bemisia tabaci	Arthropoda	#N/A	#N/A	#N/A
TRINITY_DN104430_c0_g4_i1	1027	60	XP_014272285.1	XP_014272285.1 TOX high mobility group box family member 3-like isoform X4 [Halyomorpha halys]	4.46e-107	Halyomorpha halys	Arthropoda	high mobility group	GO:0000976,GO:0000977,GO:0000978,GO:0000981,GO:0000987,GO:0001012,GO:0001067,GO:0003674,GO:0003676,GO:0003677,GO:0003682,GO:0003690,GO:0003700,GO:0005488,GO:0005515,GO:0006355,GO:0006357,GO:0007154,GO:0007165,GO:0008150,GO:0009889,GO:0009891,GO:0009893,GO:0009987,GO:0010468,GO:0010556,GO:0010557,GO:0010604,GO:0010628,GO:0010941,GO:0019219,GO:0019222,GO:0019722,GO:0019932,GO:0023052,GO:0031323,GO:…	#N/A
TRINITY_DN10443_c0_g1_i1	911	438	CAD7442949.1	CAD7442949.1 unnamed protein product [Timema bartmani]	2.88e-98	Timema bartmani	Arthropoda	Belongs to the small GTPase superfamily. Rho family	GO:0000003,GO:0001667,GO:0002064,GO:0002065,GO:0002066,GO:0002252,GO:0002376,GO:0002520,GO:0003006,GO:0003674,GO:0003824,GO:0003924,GO:0006582,GO:0006725,GO:0006928,GO:0006950,GO:0006952,GO:0006955,GO:0007275,GO:0007276,GO:0007281,GO:0007292,GO:0007297,GO:0007298,GO:0007498,GO:0007516,GO:0008150,GO:0008152,GO:0009790,GO:0009888,GO:0009987,GO:0010631,GO:0016462,GO:0016477,GO:0016787,GO:0016817,GO:…	ko:K04392
TRINITY_DN104455_c0_g1_i1	773	56	KAG8277017.1	KAG8277017.1 hypothetical protein J6590_051918 [Homalodisca vitripennis]	6.18e-53	Homalodisca vitripennis	Arthropoda	Ligand#N/Agated ion channel	GO:0003674,GO:0005215,GO:0005216,GO:0005575,GO:0006810,GO:0006811,GO:0008150,GO:0009593,GO:0015075,GO:0015267,GO:0015276,GO:0015318,GO:0016020,GO:0016021,GO:0022803,GO:0022834,GO:0022836,GO:0022838,GO:0022839,GO:0022857,GO:0031224,GO:0034220,GO:0042221,GO:0044425,GO:0050896,GO:0051179,GO:0051234,GO:0051606,GO:0055085	ko:K00232
TRINITY_DN104455_c0_g1_i2	495	26	KAG8277017.1	KAG8277017.1 hypothetical protein J6590_051918 [Homalodisca vitripennis]	2.74e-63	Homalodisca vitripennis	Arthropoda	Ligated ion channel L#N/Aglutamate#N/A and glycine#N/Abinding site	GO:0003674,GO:0005215,GO:0005216,GO:0005575,GO:0006810,GO:0006811,GO:0008150,GO:0009593,GO:0015075,GO:0015267,GO:0015276,GO:0015318,GO:0016020,GO:0016021,GO:0022803,GO:0022834,GO:0022836,GO:0022838,GO:0022839,GO:0022857,GO:0031224,GO:0034220,GO:0042221,GO:0044425,GO:0050896,GO:0051179,GO:0051234,GO:0051606,GO:0055085	ko:K00232
TRINITY_DN104462_c0_g1_i1	2023	326	RZF40005.1	RZF40005.1 hypothetical protein LSTR_LSTR002408 [Laodelphax striatellus]	0	Laodelphax striatellus	Arthropoda	ATP binding. It is involved in the biological process described with protein phosphorylation	GO:0000003,GO:0000139,GO:0002090,GO:0002092,GO:0003674,GO:0005102,GO:0005488,GO:0005515,GO:0005575,GO:0005622,GO:0005623,GO:0005737,GO:0005768,GO:0005794,GO:0005802,GO:0006810,GO:0006897,GO:0006898,GO:0007034,GO:0007041,GO:0007154,GO:0007165,GO:0007166,GO:0007267,GO:0008150,GO:0008152,GO:0008333,GO:0009893,GO:0009966,GO:0009968,GO:0009987,GO:0010008,GO:0010604,GO:0010646,GO:0010648,GO:0012505,GO:…	ko:K17541
TRINITY_DN104462_c0_g2_i1	399	8	XP_018915596.1	XP_018915596.1 PREDICTED: SCY1-like protein 2 isoform X1 [Bemisia tabaci]	1.01e-23	Bemisia tabaci	Arthropoda	#N/A	#N/A	#N/A
TRINITY_DN104464_c0_g2_i1	336	8	KAF2900916.1	KAF2900916.1 hypothetical protein ILUMI_05270 [Ignelater luminosus]	6.1e-09	Ignelater luminosus	Arthropoda	#N/A	#N/A	#N/A
TRINITY_DN104464_c0_g3_i1	451	20	XP_039312212.1	XP_039312212.1 uncharacterized protein LOC105198269 [Solenopsis invicta]	4.03e-11	Solenopsis invicta	Arthropoda	#N/A	#N/A	#N/A
TRINITY_DN10446_c0_g1_i2	2385	342	KAG8273966.1	KAG8273966.1 hypothetical protein J6590_011516 [Homalodisca vitripennis]	2.58e-306	Homalodisca vitripennis	Arthropoda	WIF domain	GO:0000003,GO:0000902,GO:0000904,GO:0001501,GO:0001558,GO:0001664,GO:0001709,GO:0001932,GO:0001934,GO:0002009,GO:0003002,GO:0003006,GO:0003008,GO:0003674,GO:0004888,GO:0005102,GO:0005109,GO:0005488,GO:0005515,GO:0005575,GO:0005622,GO:0005623,GO:0005634,GO:0005737,GO:0005886,GO:0005887,GO:0006928,GO:0006935,GO:0007154,GO:0007165,GO:0007166,GO:0007267,GO:0007275,GO:0007389,GO:0007399,GO:0007409,GO:…	ko:K05128
TRINITY_DN10446_c0_g1_i3	746	38	KYM77023.1	KYM77023.1 hypothetical protein ALC53_12559 [Atta colombica]	3.27e-07	Atta colombica	Arthropoda	#N/A	#N/A	#N/A
TRINITY_DN10446_c0_g1_i4	1083	152	XP_039292867.1	XP_039292867.1 potassium voltage-gated channel subfamily H member 6 isoform X10 [Nilaparvata lugens]	1.84e-96	Nilaparvata lugens	Arthropoda	Motif C#N/Aterminal to PAS motifs (likely to contribute to PAS structural domain)	#N/A	#N/A
TRINITY_DN104472_c0_g1_i1	1260	708	XP_039295620.1	XP_039295620.1 circadian clock-controlled protein daywake [Nilaparvata lugens]	1.62e-90	Nilaparvata lugens	Arthropoda	Juvenile hormone binding protein domains in insects.	GO:0000003,GO:0005575,GO:0005576,GO:0005615,GO:0007623,GO:0008150,GO:0032501,GO:0032504,GO:0044421,GO:0048511	#N/A
TRINITY_DN104475_c0_g1_i1	312	4	KAG8330224.1	KAG8330224.1 hypothetical protein J6590_068322 [Homalodisca vitripennis]	1.73e-09	Homalodisca vitripennis	Arthropoda	#N/A	#N/A	#N/A
TRINITY_DN10447_c0_g1_i4	4412	1336	XP_021923305.1	XP_021923305.1 etoposide-induced protein 2.4 homolog isoform X3 [Zootermopsis nevadensis]	9.82e-133	Zootermopsis nevadensis	Arthropoda	Etoposide#N/Ainduced protein 2.4	GO:0001558,GO:0003008,GO:0005575,GO:0005622,GO:0005623,GO:0005737,GO:0005783,GO:0005794,GO:0005829,GO:0006914,GO:0006915,GO:0006950,GO:0006974,GO:0007154,GO:0007165,GO:0008150,GO:0008152,GO:0008219,GO:0008630,GO:0009056,GO:0009314,GO:0009411,GO:0009416,GO:0009628,GO:0009892,GO:0009894,GO:0009895,GO:0009966,GO:0009967,GO:0009987,GO:0010225,GO:0010506,GO:0010507,GO:0010639,GO:0010646,GO:0010647,GO:…	ko:K10134
TRINITY_DN104483_c0_g1_i1	890	56	KAG8329312.1	KAG8329312.1 hypothetical protein J6590_089599 [Homalodisca vitripennis]	6.56e-62	Homalodisca vitripennis	Arthropoda	#N/A	#N/A	#N/A
TRINITY_DN104487_c0_g1_i1	270	6	KAG8278685.1	KAG8278685.1 hypothetical protein J6590_108741 [Homalodisca vitripennis]	2.1e-22	Homalodisca vitripennis	Arthropoda	#N/A	#N/A	#N/A
TRINITY_DN10448_c0_g1_i5	5668	2488	XP_022193755.2	XP_022193755.2 zinc finger FYVE domain-containing protein 16 isoform X1 [Nilaparvata lugens]	0	Nilaparvata lugens	Arthropoda	Domain of unknown function (DUF3480)	GO:0001709,GO:0003674,GO:0003824,GO:0005488,GO:0005515,GO:0005543,GO:0005545,GO:0005575,GO:0005622,GO:0005623,GO:0005737,GO:0005768,GO:0005769,GO:0005829,GO:0006508,GO:0006807,GO:0006810,GO:0006897,GO:0007154,GO:0007165,GO:0007166,GO:0007167,GO:0007178,GO:0007179,GO:0008150,GO:0008152,GO:0008157,GO:0008233,GO:0008236,GO:0008289,GO:0008356,GO:0008593,GO:0009719,GO:0009966,GO:0009987,GO:0010008,GO:…	ko:K04679
TRINITY_DN104508_c1_g1_i2	1659	70	XP_039300500.1	XP_039300500.1 uncharacterized protein LOC120355837 [Nilaparvata lugens]	4.41e-148	Nilaparvata lugens	Arthropoda	Protein of unknown function (DUF1295)	#N/A	#N/A
TRINITY_DN104508_c1_g1_i3	2774	146	GBN23353.1	GBN23353.1 hypothetical protein AVEN_228722-1 [Araneus ventricosus]	1.33e-182	Araneus ventricosus	Arthropoda	#N/A	#N/A	#N/A
TRINITY_DN104508_c1_g1_i4	1753	150	RZF46394.1	RZF46394.1 hypothetical protein LSTR_LSTR007927 [Laodelphax striatellus]	2.22e-180	Laodelphax striatellus	Arthropoda	Protein of unknown function (DUF1295)	#N/A	#N/A
TRINITY_DN104508_c1_g1_i5	3316	240	GBN23353.1	GBN23353.1 hypothetical protein AVEN_228722-1 [Araneus ventricosus]	1.18e-180	Araneus ventricosus	Arthropoda	#N/A	#N/A	#N/A
TRINITY_DN104508_c1_g5_i1	2374	342	KAG8281912.1	KAG8281912.1 Sodium- and chloride-dependent GABA transporter 1 [Homalodisca vitripennis]	0	Homalodisca vitripennis	Arthropoda	Sodium:neurotransmitter symporter family	GO:0003008,GO:0003333,GO:0003674,GO:0005215,GO:0005283,GO:0005326,GO:0005328,GO:0005332,GO:0005342,GO:0005343,GO:0005416,GO:0005575,GO:0005623,GO:0005886,GO:0005887,GO:0006810,GO:0006811,GO:0006812,GO:0006814,GO:0006820,GO:0006836,GO:0006865,GO:0007154,GO:0007267,GO:0007268,GO:0007610,GO:0007611,GO:0007612,GO:0008028,GO:0008150,GO:0008324,GO:0008509,GO:0008514,GO:0009410,GO:0009605,GO:0009612,GO:…	ko:K05034
TRINITY_DN104516_c0_g1_i1	247	6	GBO19891.1	GBO19891.1 hypothetical protein AVEN_240191-1 [Araneus ventricosus]	4.97e-21	Araneus ventricosus	Arthropoda	#N/A	#N/A	#N/A
TRINITY_DN10453_c0_g1_i2	2155	496	KAG8247878.1	KAG8247878.1 hypothetical protein J6590_052296 [Homalodisca vitripennis]	1.62e-116	Homalodisca vitripennis	Arthropoda	7 transmembrane receptor (Secretin family)	#N/A	ko:K04599
TRINITY_DN104546_c0_g1_i1	393	24	KAG8311305.1	KAG8311305.1 hypothetical protein J6590_045629 [Homalodisca vitripennis]	2.02e-65	Homalodisca vitripennis	Arthropoda	The transhydrogenation between NADH and NADP is coupled to respiration and ATP hydrolysis and functions as a proton pump across the membrane	GO:0000166,GO:0003674,GO:0003824,GO:0005488,GO:0005515,GO:0005575,GO:0005623,GO:0005886,GO:0005887,GO:0006139,GO:0006725,GO:0006732,GO:0006733,GO:0006739,GO:0006740,GO:0006753,GO:0006793,GO:0006796,GO:0006807,GO:0008150,GO:0008152,GO:0008746,GO:0008750,GO:0009117,GO:0009987,GO:0016020,GO:0016021,GO:0016491,GO:0016651,GO:0016652,GO:0019362,GO:0019637,GO:0031224,GO:0031226,GO:0034641,GO:0036094,GO:…	ko:K00324
TRINITY_DN104546_c0_g2_i1	459	12	ROT65789.1	ROT65789.1 hypothetical protein C7M84_016236 [Penaeus vannamei]	6.06e-05	Penaeus vannamei	Arthropoda	#N/A	#N/A	#N/A
TRINITY_DN10454_c0_g1_i5	1348	206	KAG8265588.1	KAG8265588.1 hypothetical protein J6590_091734 [Homalodisca vitripennis]	2.69e-126	Homalodisca vitripennis	Arthropoda	#N/A	#N/A	#N/A
TRINITY_DN104550_c0_g1_i1	1675	134	XP_039299968.1	XP_039299968.1 putative nuclease HARBI1 [Nilaparvata lugens]	3.66e-126	Nilaparvata lugens	Arthropoda	DDE superfamily endonuclease	#N/A	ko:K13443
TRINITY_DN10455_c0_g1_i1	2419	338	KAG8312858.1	KAG8312858.1 hypothetical protein J6590_013195 [Homalodisca vitripennis]	3.85e-90	Homalodisca vitripennis	Arthropoda	WWE domain	GO:0000209,GO:0001666,GO:0001678,GO:0003674,GO:0003824,GO:0004842,GO:0005488,GO:0005575,GO:0005622,GO:0005623,GO:0005634,GO:0005654,GO:0005737,GO:0005829,GO:0005886,GO:0006464,GO:0006508,GO:0006511,GO:0006807,GO:0006950,GO:0008150,GO:0008152,GO:0008270,GO:0009056,GO:0009057,GO:0009628,GO:0009743,GO:0009746,GO:0009749,GO:0009966,GO:0009967,GO:0009987,GO:0010033,GO:0010646,GO:0010647,GO:0010941,GO:…	ko:K15700
TRINITY_DN10455_c0_g1_i2	1056	220	KAG8312858.1	KAG8312858.1 hypothetical protein J6590_013195 [Homalodisca vitripennis]	1.73e-108	Homalodisca vitripennis	Arthropoda	WWE domain	GO:0000209,GO:0001666,GO:0001678,GO:0003674,GO:0003824,GO:0004842,GO:0005488,GO:0005575,GO:0005622,GO:0005623,GO:0005634,GO:0005654,GO:0005737,GO:0005829,GO:0005886,GO:0006464,GO:0006508,GO:0006511,GO:0006807,GO:0006950,GO:0008150,GO:0008152,GO:0008270,GO:0009056,GO:0009057,GO:0009628,GO:0009743,GO:0009746,GO:0009749,GO:0009966,GO:0009967,GO:0009987,GO:0010033,GO:0010646,GO:0010647,GO:0010941,GO:…	ko:K15700
TRINITY_DN10455_c1_g1_i1	2400	502	KAG8257760.1	KAG8257760.1 hypothetical protein J6590_041828 [Homalodisca vitripennis]	0	Homalodisca vitripennis	Arthropoda	PHR domain	GO:0000003,GO:0000902,GO:0000904,GO:0001558,GO:0001932,GO:0001933,GO:0003008,GO:0003674,GO:0003824,GO:0004842,GO:0005085,GO:0005488,GO:0005515,GO:0005575,GO:0005622,GO:0005623,GO:0005634,GO:0005737,GO:0005856,GO:0005886,GO:0006464,GO:0006807,GO:0006928,GO:0006935,GO:0007275,GO:0007399,GO:0007409,GO:0007411,GO:0007417,GO:0007420,GO:0007610,GO:0008037,GO:0008038,GO:0008045,GO:0008150,GO:0008152,GO:…	ko:K10693
TRINITY_DN10455_c1_g2_i1	2350	412	KAG8257760.1	KAG8257760.1 hypothetical protein J6590_041828 [Homalodisca vitripennis]	0	Homalodisca vitripennis	Arthropoda	PHR domain	GO:0000003,GO:0000902,GO:0000904,GO:0001558,GO:0001932,GO:0001933,GO:0003008,GO:0003674,GO:0003824,GO:0004842,GO:0005085,GO:0005488,GO:0005515,GO:0005575,GO:0005622,GO:0005623,GO:0005634,GO:0005737,GO:0005856,GO:0005886,GO:0006464,GO:0006807,GO:0006928,GO:0006935,GO:0007275,GO:0007399,GO:0007409,GO:0007411,GO:0007417,GO:0007420,GO:0007610,GO:0008037,GO:0008038,GO:0008045,GO:0008150,GO:0008152,GO:…	ko:K10693
TRINITY_DN10455_c1_g2_i3	2287	376	KAG8257760.1	KAG8257760.1 hypothetical protein J6590_041828 [Homalodisca vitripennis]	0	Homalodisca vitripennis	Arthropoda	PHR domain	GO:0000003,GO:0000902,GO:0000904,GO:0001558,GO:0001932,GO:0001933,GO:0003008,GO:0003674,GO:0003824,GO:0004842,GO:0005085,GO:0005488,GO:0005515,GO:0005575,GO:0005622,GO:0005623,GO:0005634,GO:0005737,GO:0005856,GO:0005886,GO:0006464,GO:0006807,GO:0006928,GO:0006935,GO:0007275,GO:0007399,GO:0007409,GO:0007411,GO:0007417,GO:0007420,GO:0007610,GO:0008037,GO:0008038,GO:0008045,GO:0008150,GO:0008152,GO:…	ko:K10693
TRINITY_DN104561_c0_g1_i1	608	56	KAF4531050.1	KAF4531050.1 hypothetical protein B566_EDAN017391 [Ephemera danica]	4.18e-16	Ephemera danica	Arthropoda	#N/A	#N/A	#N/A
TRINITY_DN10457_c0_g1_i3	522	20	KAG8303224.1	KAG8303224.1 hypothetical protein J6590_108811 [Homalodisca vitripennis]	1.5e-22	Homalodisca vitripennis	Arthropoda	#N/A	#N/A	#N/A
TRINITY_DN10457_c0_g2_i1	1145	166	KAG8285201.1	KAG8285201.1 hypothetical protein J6590_085924 [Homalodisca vitripennis]	1.78e-50	Homalodisca vitripennis	Arthropoda	#N/A	#N/A	#N/A
TRINITY_DN10457_c0_g3_i1	1415	148	KAG8303224.1	KAG8303224.1 hypothetical protein J6590_108811 [Homalodisca vitripennis]	1.89e-109	Homalodisca vitripennis	Arthropoda	Reverse transcriptase (RNA#N/Adependent DNA polymerase)	#N/A	ko:K10577
TRINITY_DN10457_c0_g3_i3	1475	250	KAG8303224.1	KAG8303224.1 hypothetical protein J6590_108811 [Homalodisca vitripennis]	1.03e-112	Homalodisca vitripennis	Arthropoda	Reverse transcriptase (RNA#N/Adependent DNA polymerase)	#N/A	#N/A
TRINITY_DN10458_c0_g1_i10	2842	368	XP_021939191.1	XP_021939191.1 LIM domain-binding protein 2 isoform X2 [Zootermopsis nevadensis]	6.02e-251	Zootermopsis nevadensis	Arthropoda	Lim domain binding	GO:0000228,GO:0000785,GO:0000790,GO:0000902,GO:0000904,GO:0000972,GO:0000976,GO:0000988,GO:0000989,GO:0001067,GO:0001085,GO:0001102,GO:0001158,GO:0001654,GO:0001702,GO:0001894,GO:0001942,GO:0001952,GO:0002009,GO:0002119,GO:0002164,GO:0002165,GO:0002262,GO:0002376,GO:0002520,GO:0002682,GO:0002683,GO:0003002,GO:0003674,GO:0003676,GO:0003677,GO:0003682,GO:0003690,GO:0003700,GO:0003712,GO:0003714,GO:…	ko:K15617
TRINITY_DN10458_c0_g1_i12	2773	400	XP_023710228.1	XP_023710228.1 LIM domain-binding protein 2 isoform X1 [Cryptotermes secundus]	1.86e-268	Cryptotermes secundus	Arthropoda	Lim domain binding	GO:0000228,GO:0000785,GO:0000790,GO:0000902,GO:0000904,GO:0000972,GO:0000976,GO:0000988,GO:0000989,GO:0001067,GO:0001085,GO:0001102,GO:0001158,GO:0001654,GO:0001702,GO:0001894,GO:0001942,GO:0001952,GO:0002009,GO:0002119,GO:0002164,GO:0002165,GO:0002262,GO:0002376,GO:0002520,GO:0002682,GO:0002683,GO:0003002,GO:0003674,GO:0003676,GO:0003677,GO:0003682,GO:0003690,GO:0003700,GO:0003712,GO:0003714,GO:…	ko:K15617
TRINITY_DN10458_c0_g1_i14	1755	198	XP_024082223.1	XP_024082223.1 LIM domain-binding protein 2 isoform X3 [Cimex lectularius]	2.76e-177	Cimex lectularius	Arthropoda	Lim domain binding	GO:0000228,GO:0000785,GO:0000790,GO:0000902,GO:0000904,GO:0000972,GO:0000976,GO:0000988,GO:0000989,GO:0001067,GO:0001085,GO:0001102,GO:0001158,GO:0001654,GO:0001702,GO:0001894,GO:0001942,GO:0001952,GO:0002009,GO:0002119,GO:0002164,GO:0002165,GO:0002262,GO:0002376,GO:0002520,GO:0002682,GO:0002683,GO:0003002,GO:0003674,GO:0003676,GO:0003677,GO:0003682,GO:0003690,GO:0003700,GO:0003712,GO:0003714,GO:…	ko:K15617
TRINITY_DN10458_c0_g1_i22	385	4	KAG8332783.1	KAG8332783.1 LIM domain-binding protein 2 [Homalodisca vitripennis]	1.56e-21	Homalodisca vitripennis	Arthropoda	#N/A	#N/A	#N/A
TRINITY_DN10459_c0_g2_i1	2426	1052	XP_001847855.1	XP_001847855.1 elongation factor G, mitochondrial [Culex quinquefasciatus]	0	Culex quinquefasciatus;Culex pipiens pallens	Arthropoda	Mitochondrial GTPase that catalyzes the GTP#N/Adependent ribosomal translocation step during translation elongation. During this step, the ribosome changes from the pre#N/Atranslocational (PRE) to the post#N/Atranslocational (POST) state as the newly formed A#N/A site#N/Abound peptidyl#N/AtRNA and P#N/Asite#N/Abound deacylated tRNA move to the P and E sites, respectively. Catalyzes the coordinate…	GO:0003674,GO:0003676,GO:0003723,GO:0003746,GO:0003824,GO:0003924,GO:0005488,GO:0005575,GO:0005622,GO:0005623,GO:0005634,GO:0005737,GO:0005739,GO:0005759,GO:0006412,GO:0006414,GO:0006518,GO:0006807,GO:0008135,GO:0008150,GO:0008152,GO:0009058,GO:0009059,GO:0009987,GO:0010467,GO:0016462,GO:0016787,GO:0016817,GO:0016818,GO:0017111,GO:0019538,GO:0031974,GO:0032543,GO:0034641,GO:0034645,GO:0043043,GO:…	ko:K02355
TRINITY_DN1045_c0_g1_i1	2483	2712	QBH74056.1	QBH74056.1 vacuolar ATP synthase subunit ac39 [Liposcelis bostrychophila]	1.19e-239	Liposcelis bostrychophila	Arthropoda	Subunit of the integral membrane V0 complex of vacuolar ATPase. Vacuolar ATPase is responsible for acidifying a variety of intracellular compartments in eukaryotic cells, thus providing most of the energy required for transport processes in the vacuolar system	GO:0000041,GO:0000220,GO:0000323,GO:0001654,GO:0001655,GO:0001763,GO:0001822,GO:0001947,GO:0002009,GO:0003002,GO:0003007,GO:0003143,GO:0003406,GO:0003674,GO:0003824,GO:0005215,GO:0005488,GO:0005575,GO:0005622,GO:0005623,GO:0005737,GO:0005764,GO:0005765,GO:0005768,GO:0005769,GO:0005773,GO:0005774,GO:0005886,GO:0006810,GO:0006811,GO:0006812,GO:0006826,GO:0006873,GO:0006875,GO:0006879,GO:0006885,GO:…	ko:K02146
TRINITY_DN104626_c0_g1_i1	271	8	KAG7307776.1	KAG7307776.1 hypothetical protein JYU34_006369 [Plutella xylostella]	1.04e-21	Plutella xylostella	Arthropoda	#N/A	#N/A	#N/A
TRINITY_DN10462_c0_g1_i1	1887	206	KAG8254040.1	KAG8254040.1 enhancer of mRNA decapping [Homalodisca vitripennis]	7.81e-212	Homalodisca vitripennis	Arthropoda	Enhancer of mRNA#N/Adecapping protein	GO:0000288,GO:0000291,GO:0000932,GO:0000956,GO:0003674,GO:0003676,GO:0003723,GO:0003729,GO:0003824,GO:0004518,GO:0004519,GO:0004521,GO:0004540,GO:0005488,GO:0005515,GO:0005575,GO:0005622,GO:0005623,GO:0005737,GO:0005829,GO:0006139,GO:0006401,GO:0006402,GO:0006725,GO:0006807,GO:0006996,GO:0008150,GO:0008152,GO:0009056,GO:0009057,GO:0009892,GO:0009987,GO:0010468,GO:0010605,GO:0010629,GO:0016043,GO:…	ko:K12615
TRINITY_DN10462_c0_g2_i1	1853	174	KAG8269724.1	KAG8269724.1 hypothetical protein J6590_101302, partial [Homalodisca vitripennis]	1.74e-255	Homalodisca vitripennis	Arthropoda	Natural resistance#N/Aassociated macrophage protein	GO:0000041,GO:0000165,GO:0000323,GO:0000902,GO:0000904,GO:0001562,GO:0001666,GO:0001775,GO:0001816,GO:0001817,GO:0001818,GO:0001819,GO:0001932,GO:0001934,GO:0002237,GO:0002250,GO:0002252,GO:0002262,GO:0002263,GO:0002274,GO:0002275,GO:0002283,GO:0002285,GO:0002286,GO:0002309,GO:0002366,GO:0002367,GO:0002369,GO:0002376,GO:0002440,GO:0002443,GO:0002444,GO:0002446,GO:0002449,GO:0002456,GO:0002460,GO:…	ko:K12347,ko:K21398
TRINITY_DN104642_c0_g1_i1	397	24	KAG8308306.1	KAG8308306.1 hypothetical protein J6590_002395 [Homalodisca vitripennis]	1.32e-20	Homalodisca vitripennis	Arthropoda	#N/A	#N/A	#N/A
TRINITY_DN10464_c0_g1_i2	2662	306	RZF32598.1	RZF32598.1 hypothetical protein LSTR_LSTR011045 [Laodelphax striatellus]	1.21e-148	Laodelphax striatellus	Arthropoda	DDE superfamily endonuclease	#N/A	#N/A
TRINITY_DN10464_c0_g2_i1	710	38	KAG8294022.1	KAG8294022.1 hypothetical protein J6590_003189 [Homalodisca vitripennis]	7.91e-57	Homalodisca vitripennis	Arthropoda	#N/A	#N/A	#N/A
TRINITY_DN104659_c0_g1_i1	229	8	KAG8287693.1	KAG8287693.1 hypothetical protein J6590_031807 [Homalodisca vitripennis]	7.67e-33	Homalodisca vitripennis	Arthropoda	#N/A	#N/A	#N/A
TRINITY_DN104663_c0_g1_i2	787	34	GBM96411.1	GBM96411.1 hypothetical protein AVEN_158383-1, partial [Araneus ventricosus]	3.52e-12	Araneus ventricosus	Arthropoda	#N/A	#N/A	#N/A
TRINITY_DN104663_c0_g2_i1	1901	126	GBO37667.1	GBO37667.1 hypothetical protein AVEN_171526-1 [Araneus ventricosus]	1.67e-36	Araneus ventricosus	Arthropoda	#N/A	#N/A	#N/A
TRINITY_DN10466_c0_g1_i2	1635	504	KAE8737733.1	KAE8737733.1 hypothetical protein FOCC_FOCC016801 [Frankliniella occidentalis]	9.25e-81	Frankliniella occidentalis	Arthropoda	Haloacid dehalogenase#N/Alike hydrolase	GO:0003674,GO:0003824,GO:0005575,GO:0005622,GO:0005623,GO:0005737,GO:0005829,GO:0006139,GO:0006213,GO:0006725,GO:0006793,GO:0006796,GO:0006807,GO:0006950,GO:0008150,GO:0008152,GO:0008655,GO:0009058,GO:0009116,GO:0009163,GO:0009611,GO:0009987,GO:0016311,GO:0016787,GO:0016788,GO:0016791,GO:0018130,GO:0019438,GO:0034404,GO:0034641,GO:0034654,GO:0042060,GO:0042578,GO:0043094,GO:0043097,GO:0043174,GO:…	ko:K17623
TRINITY_DN10466_c0_g2_i1	1043	66	RZF31896.1	RZF31896.1 hypothetical protein LSTR_LSTR016394, partial [Laodelphax striatellus]	7.41e-11	Laodelphax striatellus	Arthropoda	#N/A	#N/A	#N/A
TRINITY_DN104675_c0_g1_i1	265	4	KAG8282413.1	KAG8282413.1 hypothetical protein J6590_037783 [Homalodisca vitripennis]	7.34e-17	Homalodisca vitripennis	Arthropoda	#N/A	#N/A	#N/A
TRINITY_DN10467_c0_g1_i4	1098	192	KAG8264618.1	KAG8264618.1 hypothetical protein J6590_008554 [Homalodisca vitripennis]	4.54e-88	Homalodisca vitripennis	Arthropoda	Microsomal triglyceride transfer protein	GO:0000902,GO:0000904,GO:0001525,GO:0001568,GO:0001579,GO:0001944,GO:0002040,GO:0002790,GO:0003674,GO:0005215,GO:0005319,GO:0005488,GO:0005515,GO:0005548,GO:0005575,GO:0005622,GO:0005623,GO:0005737,GO:0005783,GO:0005788,GO:0005791,GO:0005794,GO:0005886,GO:0005902,GO:0005903,GO:0006464,GO:0006497,GO:0006629,GO:0006638,GO:0006639,GO:0006641,GO:0006807,GO:0006810,GO:0006811,GO:0006820,GO:0006869,GO:…	ko:K14463
TRINITY_DN10467_c0_g1_i7	3003	2074	XP_023713220.2	XP_023713220.2 microsomal triglyceride transfer protein large subunit isoform X1 [Cryptotermes secundus]	0	Cryptotermes secundus	Arthropoda	Microsomal triglyceride transfer protein	GO:0000902,GO:0000904,GO:0001525,GO:0001568,GO:0001579,GO:0001944,GO:0002040,GO:0002790,GO:0003674,GO:0005215,GO:0005319,GO:0005488,GO:0005515,GO:0005548,GO:0005575,GO:0005622,GO:0005623,GO:0005737,GO:0005783,GO:0005788,GO:0005791,GO:0005794,GO:0005886,GO:0005902,GO:0005903,GO:0006464,GO:0006497,GO:0006629,GO:0006638,GO:0006639,GO:0006641,GO:0006807,GO:0006810,GO:0006811,GO:0006820,GO:0006869,GO:…	ko:K14463
TRINITY_DN104680_c0_g1_i1	899	52	KAG8263962.1	KAG8263962.1 Protocadherin Fat 4 [Homalodisca vitripennis]	3.7e-58	Homalodisca vitripennis	Arthropoda	#N/A	#N/A	#N/A
TRINITY_DN104692_c0_g1_i1	349	10	KAG8244467.1	KAG8244467.1 hypothetical protein J6590_108270 [Homalodisca vitripennis]	3.69e-09	Homalodisca vitripennis	Arthropoda	#N/A	#N/A	#N/A
TRINITY_DN104697_c0_g1_i1	1181	114	KAG8307906.1	KAG8307906.1 hypothetical protein J6590_010343 [Homalodisca vitripennis]	2.48e-40	Homalodisca vitripennis	Arthropoda	ubiquitinyl hydrolase activity	#N/A	#N/A
TRINITY_DN1046_c0_g1_i1	6248	4702	XP_030755815.1	XP_030755815.1 uncharacterized protein LOC115882111 [Sitophilus oryzae]	7.82e-136	Sitophilus oryzae	Arthropoda	#N/A	#N/A	#N/A
TRINITY_DN1046_c1_g1_i4	4265	2000	XP_021928858.1	XP_021928858.1 glutamate--cysteine ligase catalytic subunit [Zootermopsis nevadensis]	0	Zootermopsis nevadensis	Arthropoda	Glutamate#N/Acysteine ligase activity. It is involved in the biological process described with glutathione biosynthetic process	GO:0000096,GO:0000166,GO:0000287,GO:0000302,GO:0000303,GO:0000305,GO:0000902,GO:0000904,GO:0001101,GO:0001678,GO:0002009,GO:0002165,GO:0003008,GO:0003013,GO:0003018,GO:0003254,GO:0003674,GO:0003824,GO:0004357,GO:0005488,GO:0005515,GO:0005575,GO:0005622,GO:0005623,GO:0005634,GO:0005737,GO:0005829,GO:0005975,GO:0005996,GO:0006082,GO:0006355,GO:0006518,GO:0006520,GO:0006534,GO:0006536,GO:0006575,GO:…	ko:K11204
TRINITY_DN104709_c0_g1_i1	1736	226	KAG8292704.1	KAG8292704.1 Metallopeptidase M20 [Homalodisca vitripennis]	6.22e-223	Homalodisca vitripennis	Arthropoda	Peptidase family M20/M25/M40	GO:0003674,GO:0003824,GO:0004180,GO:0005575,GO:0005622,GO:0005623,GO:0005634,GO:0005654,GO:0005737,GO:0005829,GO:0006508,GO:0006518,GO:0006575,GO:0006749,GO:0006750,GO:0006790,GO:0006807,GO:0008150,GO:0008152,GO:0008233,GO:0008238,GO:0009058,GO:0009987,GO:0016787,GO:0016805,GO:0019184,GO:0019538,GO:0031974,GO:0031981,GO:0034641,GO:0042398,GO:0043043,GO:0043170,GO:0043226,GO:0043227,GO:0043229,GO:…	ko:K08660
TRINITY_DN10470_c0_g1_i2	1087	180	XP_021929610.1	XP_021929610.1 S-adenosylhomocysteine hydrolase-like protein 1 isoform X6 [Zootermopsis nevadensis]	7.31e-172	Zootermopsis nevadensis	Arthropoda	adenosylhomocysteinase	GO:0000096,GO:0002028,GO:0003674,GO:0005488,GO:0005515,GO:0005575,GO:0005622,GO:0005623,GO:0005737,GO:0005783,GO:0005789,GO:0005829,GO:0005886,GO:0006082,GO:0006139,GO:0006378,GO:0006396,GO:0006397,GO:0006520,GO:0006534,GO:0006555,GO:0006575,GO:0006611,GO:0006725,GO:0006732,GO:0006790,GO:0006807,GO:0006810,GO:0006886,GO:0006913,GO:0007154,GO:0007165,GO:0007186,GO:0008016,GO:0008104,GO:0008150,GO:…	ko:K01251
TRINITY_DN10470_c0_g1_i4	1213	210	PSN47847.1	PSN47847.1 Adenosylhomocysteinase 3 [Blattella germanica]	2.05e-169	Blattella germanica	Arthropoda	adenosylhomocysteinase	GO:0000096,GO:0002028,GO:0003674,GO:0005488,GO:0005515,GO:0005575,GO:0005622,GO:0005623,GO:0005737,GO:0005783,GO:0005789,GO:0005829,GO:0005886,GO:0006082,GO:0006139,GO:0006378,GO:0006396,GO:0006397,GO:0006520,GO:0006534,GO:0006555,GO:0006575,GO:0006611,GO:0006725,GO:0006732,GO:0006790,GO:0006807,GO:0006810,GO:0006886,GO:0006913,GO:0007154,GO:0007165,GO:0007186,GO:0008016,GO:0008104,GO:0008150,GO:…	ko:K01251
TRINITY_DN10470_c0_g1_i5	1027	138	PNF35792.1	PNF35792.1 putative adenosylhomocysteinase 3, partial [Cryptotermes secundus]	1.57e-175	Cryptotermes secundus	Arthropoda	adenosylhomocysteinase	GO:0000096,GO:0002028,GO:0003674,GO:0005488,GO:0005515,GO:0005575,GO:0005622,GO:0005623,GO:0005737,GO:0005783,GO:0005789,GO:0005829,GO:0005886,GO:0006082,GO:0006139,GO:0006378,GO:0006396,GO:0006397,GO:0006520,GO:0006534,GO:0006555,GO:0006575,GO:0006611,GO:0006725,GO:0006732,GO:0006790,GO:0006807,GO:0006810,GO:0006886,GO:0006913,GO:0007154,GO:0007165,GO:0007186,GO:0008016,GO:0008104,GO:0008150,GO:…	ko:K01251
TRINITY_DN10470_c0_g1_i6	2121	910	XP_023705484.1	XP_023705484.1 adenosylhomocysteinase-like 1 isoform X3 [Cryptotermes secundus]	0	Cryptotermes secundus	Arthropoda	adenosylhomocysteinase	GO:0000096,GO:0002028,GO:0003674,GO:0005488,GO:0005515,GO:0005575,GO:0005622,GO:0005623,GO:0005737,GO:0005783,GO:0005789,GO:0005829,GO:0005886,GO:0006082,GO:0006139,GO:0006378,GO:0006396,GO:0006397,GO:0006520,GO:0006534,GO:0006555,GO:0006575,GO:0006611,GO:0006725,GO:0006732,GO:0006790,GO:0006807,GO:0006810,GO:0006886,GO:0006913,GO:0007154,GO:0007165,GO:0007186,GO:0008016,GO:0008104,GO:0008150,GO:…	ko:K01251
TRINITY_DN10470_c1_g1_i1	2026	122	KAG8244323.1	KAG8244323.1 Prolyl 4-hydroxylase, alpha polypeptide [Homalodisca vitripennis]	3.98e-90	Homalodisca vitripennis	Arthropoda	Prolyl 4#N/AHydroxylase alpha#N/Asubunit, N#N/Aterminal region	GO:0003674,GO:0003824,GO:0004656,GO:0005488,GO:0005515,GO:0005575,GO:0005622,GO:0005623,GO:0005634,GO:0005654,GO:0005737,GO:0005739,GO:0005783,GO:0005788,GO:0005829,GO:0006082,GO:0006091,GO:0006464,GO:0006520,GO:0006575,GO:0006807,GO:0007275,GO:0008150,GO:0008152,GO:0009055,GO:0009653,GO:0009790,GO:0009792,GO:0009987,GO:0010171,GO:0010172,GO:0012505,GO:0016043,GO:0016222,GO:0016491,GO:0016705,GO:…	ko:K00472
TRINITY_DN10470_c1_g1_i2	1661	118	KAG8244323.1	KAG8244323.1 Prolyl 4-hydroxylase, alpha polypeptide [Homalodisca vitripennis]	1.25e-93	Homalodisca vitripennis	Arthropoda	Prolyl 4#N/Ahydroxylase alpha subunit homologues.	GO:0003674,GO:0003824,GO:0004656,GO:0005488,GO:0005515,GO:0005575,GO:0005622,GO:0005623,GO:0005634,GO:0005654,GO:0005737,GO:0005739,GO:0005783,GO:0005788,GO:0005829,GO:0006082,GO:0006091,GO:0006464,GO:0006520,GO:0006575,GO:0006807,GO:0007275,GO:0008150,GO:0008152,GO:0009055,GO:0009653,GO:0009790,GO:0009792,GO:0009987,GO:0010171,GO:0010172,GO:0012505,GO:0016043,GO:0016222,GO:0016491,GO:0016705,GO:…	ko:K00472
TRINITY_DN104719_c0_g1_i1	1402	140	KAG8288947.1	KAG8288947.1 DNA topoisomerase 2-binding protein 1 [Homalodisca vitripennis]	3.5e-92	Homalodisca vitripennis	Arthropoda	#N/A	#N/A	#N/A
TRINITY_DN104719_c0_g2_i1	2163	158	PSN57820.1	PSN57820.1 hypothetical protein C0J52_04398 [Blattella germanica]	6.95e-213	Blattella germanica	Arthropoda	Oxidoreductase activity. It is involved in the biological process described with oxidation#N/Areduction process	GO:0003674,GO:0003824,GO:0005102,GO:0005488,GO:0005515,GO:0005575,GO:0005622,GO:0005623,GO:0005634,GO:0005635,GO:0005654,GO:0005737,GO:0005777,GO:0005782,GO:0005829,GO:0006576,GO:0006595,GO:0006596,GO:0006598,GO:0006605,GO:0006625,GO:0006807,GO:0006810,GO:0006886,GO:0006996,GO:0007031,GO:0008104,GO:0008150,GO:0008152,GO:0008215,GO:0008216,GO:0009056,GO:0009058,GO:0009308,GO:0009309,GO:0009310,GO:…	ko:K00308,ko:K12259
TRINITY_DN104719_c0_g2_i2	2284	210	XP_021921301.1	XP_021921301.1 spermine oxidase [Zootermopsis nevadensis]	3.78e-267	Zootermopsis nevadensis	Arthropoda	Oxidoreductase activity. It is involved in the biological process described with oxidation#N/Areduction process	GO:0003674,GO:0003824,GO:0005102,GO:0005488,GO:0005515,GO:0005575,GO:0005622,GO:0005623,GO:0005634,GO:0005635,GO:0005654,GO:0005737,GO:0005777,GO:0005782,GO:0005829,GO:0006576,GO:0006595,GO:0006596,GO:0006598,GO:0006605,GO:0006625,GO:0006807,GO:0006810,GO:0006886,GO:0006996,GO:0007031,GO:0008104,GO:0008150,GO:0008152,GO:0008215,GO:0008216,GO:0009056,GO:0009058,GO:0009308,GO:0009309,GO:0009310,GO:…	ko:K00308,ko:K12259
TRINITY_DN104719_c1_g1_i2	1309	346	RZF43648.1	RZF43648.1 hypothetical protein LSTR_LSTR009245 [Laodelphax striatellus]	3.65e-121	Laodelphax striatellus	Arthropoda	Adds multiple copies of isopentenyl pyrophosphate (IPP) to farnesyl pyrophosphate (FPP) to produce dehydrodolichyl diphosphate (Dedol#N/APP), a precursor of dolichol which is utilized as a sugar carrier in protein glycosylation in the endoplasmic reticulum (ER)	GO:0002094,GO:0003674,GO:0003824,GO:0004659,GO:0005575,GO:0005622,GO:0005623,GO:0005737,GO:0005783,GO:0005789,GO:0006066,GO:0006629,GO:0006720,GO:0008150,GO:0008152,GO:0008299,GO:0008610,GO:0009058,GO:0009987,GO:0012505,GO:0016020,GO:0016093,GO:0016094,GO:0016740,GO:0016765,GO:0031984,GO:0042175,GO:0043226,GO:0043227,GO:0043229,GO:0043231,GO:0044237,GO:0044238,GO:0044249,GO:0044255,GO:0044281,GO:…	ko:K11778
TRINITY_DN104719_c1_g3_i2	2166	326	KAG8288946.1	KAG8288946.1 DNA topoisomerase 2-binding protein 1 [Homalodisca vitripennis]	2.66e-86	Homalodisca vitripennis	Arthropoda	#N/A	#N/A	#N/A
TRINITY_DN104730_c0_g1_i1	278	4	KAG8278220.1	KAG8278220.1 hypothetical protein J6590_108337 [Homalodisca vitripennis]	6.62e-13	Homalodisca vitripennis	Arthropoda	#N/A	#N/A	#N/A
TRINITY_DN104735_c0_g1_i1	326	10	XP_025196827.1	XP_025196827.1 zinc finger MYM-type protein 1-like [Melanaphis sacchari]	2.94e-20	Melanaphis sacchari	Arthropoda	#N/A	#N/A	#N/A
TRINITY_DN104741_c0_g1_i1	374	14	GFV39704.1	GFV39704.1 uncharacterized protein TNCV_4330251 [Trichonephila clavipes]	2.64e-18	Trichonephila clavipes	Arthropoda	#N/A	#N/A	#N/A
TRINITY_DN104768_c0_g2_i1	640	40	GBP88599.1	GBP88599.1 hypothetical protein EVAR_25098_1 [Eumeta japonica]	1.4e-84	Eumeta japonica	Arthropoda	G#N/Aquadruplex DNA unwinding	#N/A	#N/A
TRINITY_DN104778_c0_g1_i1	560	40	GFQ85914.1	GFQ85914.1 hypothetical protein TNCT_499901 [Trichonephila clavata]	1.81e-08	Trichonephila clavata	Arthropoda	#N/A	#N/A	#N/A
TRINITY_DN10477_c0_g1_i1	2963	708	KAG8290792.1	KAG8290792.1 Leucine-rich repeat-containing protein 29 [Homalodisca vitripennis]	3.5e-222	Homalodisca vitripennis	Arthropoda	F#N/Abox lrr protein	GO:0000151,GO:0005575,GO:0005622,GO:0005623,GO:0006508,GO:0006511,GO:0006807,GO:0008150,GO:0008152,GO:0009056,GO:0009057,GO:0009987,GO:0010498,GO:0019005,GO:0019538,GO:0019941,GO:0030163,GO:0031146,GO:0031461,GO:0032991,GO:0043161,GO:0043170,GO:0043632,GO:0044237,GO:0044238,GO:0044248,GO:0044257,GO:0044260,GO:0044265,GO:0044267,GO:0044424,GO:0044464,GO:0051603,GO:0071704,GO:1901564,GO:1901565,GO:…	ko:K10275
TRINITY_DN10477_c0_g3_i1	1304	380	KAG8277166.1	KAG8277166.1 Ribonuclease H2 subunit B [Homalodisca vitripennis]	2.43e-190	Homalodisca vitripennis	Arthropoda	Ribonuclease H2 subunit	GO:0001701,GO:0003674,GO:0003824,GO:0004518,GO:0004519,GO:0004521,GO:0004523,GO:0004540,GO:0005575,GO:0005622,GO:0005623,GO:0005634,GO:0005654,GO:0006139,GO:0006401,GO:0006725,GO:0006753,GO:0006793,GO:0006796,GO:0006807,GO:0007275,GO:0007346,GO:0008150,GO:0008152,GO:0008284,GO:0009056,GO:0009057,GO:0009117,GO:0009259,GO:0009790,GO:0009792,GO:0009892,GO:0009987,GO:0010389,GO:0010468,GO:0010564,GO:…	ko:K10744
TRINITY_DN104794_c0_g1_i1	261	10	XP_031328245.1	XP_031328245.1 zinc finger MYM-type protein 1-like isoform X2 [Photinus pyralis]	3.18e-15	Photinus pyralis	Arthropoda	#N/A	#N/A	#N/A
TRINITY_DN10479_c0_g2_i2	1490	144	GBN23353.1	GBN23353.1 hypothetical protein AVEN_228722-1 [Araneus ventricosus]	7.01e-102	Araneus ventricosus	Arthropoda	nuclease activity	#N/A	#N/A
TRINITY_DN10479_c0_g3_i1	343	8	GBN23353.1	GBN23353.1 hypothetical protein AVEN_228722-1 [Araneus ventricosus]	4.24e-25	Araneus ventricosus	Arthropoda	#N/A	#N/A	#N/A
TRINITY_DN1047_c0_g1_i3	2251	696	KAG8307679.1	KAG8307679.1 ubiquitin protein ligase binding [Homalodisca vitripennis]	1.51e-52	Homalodisca vitripennis	Arthropoda	#N/A	#N/A	#N/A
TRINITY_DN1047_c0_g1_i5	2588	2554	KAG8307679.1	KAG8307679.1 ubiquitin protein ligase binding [Homalodisca vitripennis]	2.14e-50	Homalodisca vitripennis	Arthropoda	#N/A	#N/A	#N/A
TRINITY_DN104802_c0_g1_i1	695	56	XP_039294163.1	XP_039294163.1 dehydrogenase/reductase SDR family member 11 [Nilaparvata lugens]	1.54e-68	Nilaparvata lugens	Arthropoda	Belongs to the short#N/Achain dehydrogenases reductases (SDR) family	GO:0000253,GO:0003008,GO:0003674,GO:0003824,GO:0004303,GO:0004745,GO:0005575,GO:0005622,GO:0005623,GO:0005737,GO:0006629,GO:0006694,GO:0006714,GO:0006716,GO:0006718,GO:0006720,GO:0006721,GO:0006726,GO:0006807,GO:0007600,GO:0007606,GO:0007608,GO:0008150,GO:0008152,GO:0008202,GO:0008299,GO:0008610,GO:0009058,GO:0009059,GO:0009987,GO:0010817,GO:0016063,GO:0016106,GO:0016114,GO:0016229,GO:0016491,GO:…	ko:K15890
TRINITY_DN10480_c0_g1_i1	607	28	KAF6215241.1	KAF6215241.1 hypothetical protein GE061_009993, partial [Apolygus lucorum]	1.04e-98	Apolygus lucorum	Arthropoda	Fasciclin domain	GO:0005575,GO:0005576,GO:0005615,GO:0007155,GO:0008150,GO:0009987,GO:0016043,GO:0022610,GO:0030198,GO:0043062,GO:0044421,GO:0071840	ko:K19519
TRINITY_DN10481_c0_g1_i3	539	12	XP_039298417.1	XP_039298417.1 uncharacterized protein LOC120354788 [Nilaparvata lugens]	3.74e-18	Nilaparvata lugens	Arthropoda	#N/A	#N/A	#N/A
TRINITY_DN10481_c0_g1_i5	273	8	KAG8267572.1	KAG8267572.1 hypothetical protein J6590_048191 [Homalodisca vitripennis]	2.13e-07	Homalodisca vitripennis	Arthropoda	#N/A	#N/A	#N/A
TRINITY_DN10481_c0_g1_i9	1189	114	XP_033611417.1	XP_033611417.1 uncharacterized protein LOC111874618 [Cryptotermes secundus]	1.33e-31	Cryptotermes secundus	Arthropoda	#N/A	#N/A	#N/A
TRINITY_DN10483_c0_g1_i9	4715	518	RZF39608.1	RZF39608.1 hypothetical protein LSTR_LSTR001129 [Laodelphax striatellus]	0	Laodelphax striatellus	Arthropoda	Domain Homologous to E6#N/AAP Carboxyl Terminus with	GO:0003674,GO:0003824,GO:0004842,GO:0005575,GO:0005622,GO:0005623,GO:0005737,GO:0005829,GO:0006464,GO:0006508,GO:0006511,GO:0006807,GO:0008150,GO:0008152,GO:0009056,GO:0009057,GO:0009987,GO:0010941,GO:0016567,GO:0016740,GO:0019538,GO:0019787,GO:0019941,GO:0030163,GO:0032446,GO:0036211,GO:0042981,GO:0043066,GO:0043067,GO:0043069,GO:0043170,GO:0043412,GO:0043632,GO:0044237,GO:0044238,GO:0044248,GO:…	ko:K22370
TRINITY_DN104846_c0_g1_i1	569	28	KAG8267990.1	KAG8267990.1 hypothetical protein J6590_038010 [Homalodisca vitripennis]	2.81e-55	Homalodisca vitripennis	Arthropoda	#N/A	#N/A	#N/A
TRINITY_DN10484_c0_g1_i2	1685	568	KAG8336079.1	KAG8336079.1 hypothetical protein J6590_053302 [Homalodisca vitripennis]	2.36e-158	Homalodisca vitripennis	Arthropoda	nucleic acid binding	GO:0000976,GO:0000977,GO:0000978,GO:0000981,GO:0000982,GO:0000987,GO:0001012,GO:0001067,GO:0001077,GO:0001228,GO:0003674,GO:0003676,GO:0003677,GO:0003690,GO:0003700,GO:0005488,GO:0005575,GO:0005622,GO:0005623,GO:0005634,GO:0005654,GO:0005730,GO:0006139,GO:0006351,GO:0006355,GO:0006357,GO:0006366,GO:0006725,GO:0006807,GO:0007154,GO:0007165,GO:0008150,GO:0008152,GO:0009058,GO:0009059,GO:0009889,GO:…	#N/A
TRINITY_DN10484_c0_g1_i5	407	18	KAG8336079.1	KAG8336079.1 hypothetical protein J6590_053302 [Homalodisca vitripennis]	3.81e-18	Homalodisca vitripennis	Arthropoda	#N/A	#N/A	#N/A
TRINITY_DN10484_c0_g4_i1	2302	228	KAG8303190.1	KAG8303190.1 DNA topoisomerase 3-alpha [Homalodisca vitripennis]	0	Homalodisca vitripennis	Arthropoda	Introduces a single#N/Astrand break via transesterification at a target site in duplex DNA. Releases the supercoiling and torsional tension of DNA introduced during the DNA replication and transcription by transiently cleaving and rejoining one strand of the DNA duplex. The scissile phosphodiester is attacked by the catalytic tyrosine of the enzyme, resulting in the formation of a DNA#N/A(5'#N/Ap…	GO:0000002,GO:0000003,GO:0000724,GO:0000725,GO:0003674,GO:0003676,GO:0003677,GO:0003824,GO:0003916,GO:0003917,GO:0005488,GO:0005575,GO:0005622,GO:0005623,GO:0005634,GO:0005654,GO:0005737,GO:0005739,GO:0006139,GO:0006259,GO:0006260,GO:0006265,GO:0006281,GO:0006302,GO:0006310,GO:0006725,GO:0006807,GO:0006950,GO:0006974,GO:0006996,GO:0007005,GO:0007049,GO:0008150,GO:0008152,GO:0009058,GO:0009059,GO:…	ko:K03165
TRINITY_DN104851_c0_g1_i1	1052	276	KAG8283603.1	KAG8283603.1 hypothetical protein J6590_014124 [Homalodisca vitripennis]	1.07e-94	Homalodisca vitripennis	Arthropoda	Uncharacterized protein family UPF0016	GO:0000139,GO:0000323,GO:0005575,GO:0005622,GO:0005623,GO:0005737,GO:0005764,GO:0005765,GO:0005768,GO:0005769,GO:0005770,GO:0005773,GO:0005774,GO:0005794,GO:0005802,GO:0006464,GO:0006486,GO:0006487,GO:0006807,GO:0006810,GO:0006811,GO:0006812,GO:0006816,GO:0006873,GO:0006874,GO:0006875,GO:0006885,GO:0006996,GO:0007033,GO:0007040,GO:0008150,GO:0008152,GO:0009058,GO:0009059,GO:0009100,GO:0009101,GO:…	#N/A
TRINITY_DN104851_c0_g1_i4	1044	278	KAG8283603.1	KAG8283603.1 hypothetical protein J6590_014124 [Homalodisca vitripennis]	4.47e-85	Homalodisca vitripennis	Arthropoda	Uncharacterized protein family UPF0016	GO:0000139,GO:0000323,GO:0005575,GO:0005622,GO:0005623,GO:0005737,GO:0005764,GO:0005765,GO:0005768,GO:0005769,GO:0005770,GO:0005773,GO:0005774,GO:0005794,GO:0005802,GO:0006464,GO:0006486,GO:0006487,GO:0006807,GO:0006810,GO:0006811,GO:0006812,GO:0006816,GO:0006873,GO:0006874,GO:0006875,GO:0006885,GO:0006996,GO:0007033,GO:0007040,GO:0008150,GO:0008152,GO:0009058,GO:0009059,GO:0009100,GO:0009101,GO:…	#N/A
TRINITY_DN104855_c0_g1_i1	317	18	KAE9529165.1	KAE9529165.1 hypothetical protein AGLY_011961 [Aphis glycines]	1.07e-07	Aphis glycines	Arthropoda	#N/A	#N/A	#N/A
TRINITY_DN104868_c0_g1_i1	258	8	KAG5900435.1	KAG5900435.1 hypothetical protein JTB14_029321 [Gonioctena quinquepunctata]	4.96e-26	Gonioctena quinquepunctata	Arthropoda	#N/A	#N/A	#N/A
TRINITY_DN10486_c0_g1_i1	760	78	RZF32986.1	RZF32986.1 hypothetical protein LSTR_LSTR008699 [Laodelphax striatellus]	8.61e-94	Laodelphax striatellus	Arthropoda	Pfam:zf#N/ADHHC	GO:0001654,GO:0003674,GO:0003824,GO:0005575,GO:0005622,GO:0005623,GO:0005737,GO:0005794,GO:0006464,GO:0006497,GO:0006807,GO:0006950,GO:0006974,GO:0007154,GO:0007165,GO:0007166,GO:0007167,GO:0007169,GO:0007275,GO:0007399,GO:0007417,GO:0007420,GO:0007423,GO:0007507,GO:0008150,GO:0008152,GO:0008543,GO:0009058,GO:0009059,GO:0009719,GO:0009987,GO:0010033,GO:0012505,GO:0016409,GO:0016417,GO:0016740,GO:…	ko:K18932
TRINITY_DN10486_c0_g2_i1	639	28	XP_039282087.1	XP_039282087.1 palmitoyltransferase ZDHHC16 [Nilaparvata lugens]	9.39e-63	Nilaparvata lugens	Arthropoda	Pfam:zf#N/ADHHC	GO:0001654,GO:0003674,GO:0003824,GO:0005575,GO:0005622,GO:0005623,GO:0005737,GO:0005794,GO:0006464,GO:0006497,GO:0006807,GO:0006950,GO:0006974,GO:0007154,GO:0007165,GO:0007166,GO:0007167,GO:0007169,GO:0007275,GO:0007399,GO:0007417,GO:0007420,GO:0007423,GO:0007507,GO:0008150,GO:0008152,GO:0008543,GO:0009058,GO:0009059,GO:0009719,GO:0009987,GO:0010033,GO:0012505,GO:0016409,GO:0016417,GO:0016740,GO:…	ko:K18932
TRINITY_DN104872_c0_g2_i2	1670	134	KAG8317704.1	KAG8317704.1 ethionine resistance protein [Homalodisca vitripennis]	1.12e-77	Homalodisca vitripennis	Arthropoda	#N/A	#N/A	#N/A
TRINITY_DN104872_c0_g3_i1	527	22	XP_024216298.1	XP_024216298.1 trichohyalin [Halyomorpha halys]	9.16e-23	Halyomorpha halys	Arthropoda	RIM#N/Abinding protein of the cytomatrix active zone	GO:0000139,GO:0003674,GO:0005488,GO:0005515,GO:0005575,GO:0005576,GO:0005604,GO:0005605,GO:0005622,GO:0005623,GO:0005737,GO:0005783,GO:0005794,GO:0005829,GO:0005856,GO:0005886,GO:0006355,GO:0006464,GO:0006468,GO:0006793,GO:0006796,GO:0006807,GO:0006810,GO:0007154,GO:0007165,GO:0007249,GO:0007252,GO:0007275,GO:0007399,GO:0007416,GO:0008021,GO:0008104,GO:0008150,GO:0008152,GO:0008385,GO:0009889,GO:…	ko:K16072,ko:K19878
TRINITY_DN104879_c0_g1_i1	370	10	KAG8281843.1	KAG8281843.1 hypothetical protein J6590_050861 [Homalodisca vitripennis]	6.41e-10	Homalodisca vitripennis	Arthropoda	#N/A	#N/A	#N/A
TRINITY_DN104885_c0_g1_i1	303	8	XP_018913414.1	XP_018913414.1 PREDICTED: uncharacterized protein LOC109041500, partial [Bemisia tabaci]	3.31e-28	Bemisia tabaci	Arthropoda	#N/A	#N/A	#N/A
TRINITY_DN104886_c0_g1_i1	303	12	KAG8245794.1	KAG8245794.1 hypothetical protein J6590_099080 [Homalodisca vitripennis]	3.62e-47	Homalodisca vitripennis	Arthropoda	#N/A	#N/A	#N/A
TRINITY_DN104899_c0_g1_i1	733	38	KAF0762267.1	KAF0762267.1 broad-complex core protein isoforms 1/2/3/4/5-like isoform X3 [Aphis craccivora]	1.82e-11	Aphis craccivora	Arthropoda	#N/A	#N/A	#N/A
TRINITY_DN10490_c0_g3_i1	431	44	KAG8323124.1	KAG8323124.1 hypothetical protein J6590_009771 [Homalodisca vitripennis]	5.68e-37	Homalodisca vitripennis	Arthropoda	Short calmodulin#N/Abinding motif containing conserved Ile and Gln residues.	#N/A	#N/A
TRINITY_DN10490_c0_g4_i1	1064	270	KAG8271039.1	KAG8271039.1 hypothetical protein J6590_071417 [Homalodisca vitripennis]	1.7e-110	Homalodisca vitripennis	Arthropoda	Enoyl#N/A(Acyl carrier protein) reductase	#N/A	ko:K13370
TRINITY_DN10491_c0_g1_i1	294	4	XP_039291280.1	XP_039291280.1 uncharacterized protein LOC111052169 [Nilaparvata lugens]	3.68e-09	Nilaparvata lugens	Arthropoda	#N/A	#N/A	#N/A
TRINITY_DN10491_c0_g2_i2	1721	188	XP_039284265.1	XP_039284265.1 uncharacterized protein LOC120351362 isoform X1 [Nilaparvata lugens]	2.44e-48	Nilaparvata lugens	Arthropoda	#N/A	#N/A	#N/A
TRINITY_DN10491_c0_g2_i3	2570	202	XP_039291280.1	XP_039291280.1 uncharacterized protein LOC111052169 [Nilaparvata lugens]	1.15e-45	Nilaparvata lugens	Arthropoda	#N/A	#N/A	#N/A
TRINITY_DN104939_c0_g1_i1	688	192	KAG8288252.1	KAG8288252.1 Transcription initiation factor TFIID subunit 12 [Homalodisca vitripennis]	8.88e-96	Homalodisca vitripennis	Arthropoda	Transcription initiation factor TFIID subunit A	GO:0000123,GO:0000124,GO:0000125,GO:0000428,GO:0000988,GO:0000989,GO:0001076,GO:0001085,GO:0001102,GO:0001129,GO:0001132,GO:0003674,GO:0003676,GO:0003677,GO:0003712,GO:0003713,GO:0005488,GO:0005515,GO:0005575,GO:0005622,GO:0005623,GO:0005634,GO:0005654,GO:0005667,GO:0005669,GO:0006139,GO:0006325,GO:0006351,GO:0006352,GO:0006355,GO:0006357,GO:0006366,GO:0006367,GO:0006464,GO:0006473,GO:0006475,GO:…	ko:K03126
TRINITY_DN104940_c0_g1_i1	495	26	KAG8256240.1	KAG8256240.1 hypothetical protein J6590_073260 [Homalodisca vitripennis]	5.7e-07	Homalodisca vitripennis	Arthropoda	#N/A	#N/A	#N/A
TRINITY_DN10494_c0_g2_i1	1259	94	KAG6455752.1	KAG6455752.1 hypothetical protein O3G_MSEX009375 [Manduca sexta]	3.86e-55	Manduca sexta	Arthropoda	#N/A	#N/A	#N/A
TRINITY_DN10494_c0_g3_i1	853	250	KAG8283705.1	KAG8283705.1 proteasome (prosome, macropain) assembly chaperone 4 [Homalodisca vitripennis]	1.26e-51	Homalodisca vitripennis	Arthropoda	#N/A	#N/A	#N/A
TRINITY_DN10494_c0_g4_i2	4654	1292	KAG8301588.1	KAG8301588.1 hypothetical protein J6590_108638 [Homalodisca vitripennis]	3.38e-68	Homalodisca vitripennis	Arthropoda	#N/A	#N/A	#N/A
TRINITY_DN104956_c0_g2_i1	2496	340	KAG8293222.1	KAG8293222.1 NudC domain-containing protein 1 [Homalodisca vitripennis]	1.06e-160	Homalodisca vitripennis	Arthropoda	NudC domain containing 1	GO:0005575,GO:0005622,GO:0005623,GO:0005634,GO:0005654,GO:0005737,GO:0005829,GO:0031974,GO:0031981,GO:0043226,GO:0043227,GO:0043229,GO:0043231,GO:0043233,GO:0044422,GO:0044424,GO:0044428,GO:0044444,GO:0044446,GO:0044464,GO:0070013	#N/A
TRINITY_DN104956_c1_g3_i1	394	14	GFR26309.1	GFR26309.1 uncharacterized protein TNCT_539601 [Trichonephila clavata]	7.73e-11	Trichonephila clavata	Arthropoda	#N/A	#N/A	#N/A
TRINITY_DN10495_c0_g1_i3	3574	490	KAG8246930.1	KAG8246930.1 hypothetical protein J6590_073284 [Homalodisca vitripennis]	1.07e-177	Homalodisca vitripennis	Arthropoda	#N/A	#N/A	#N/A
TRINITY_DN104961_c0_g2_i1	282	8	KAG8271204.1	KAG8271204.1 hypothetical protein J6590_108210 [Homalodisca vitripennis]	1.94e-08	Homalodisca vitripennis	Arthropoda	#N/A	#N/A	#N/A
TRINITY_DN104969_c0_g1_i1	371	10	XP_025836570.1	XP_025836570.1 uncharacterized protein LOC112906526 [Agrilus planipennis]	2.55e-23	Agrilus planipennis	Arthropoda	nucleic acid binding	#N/A	#N/A
TRINITY_DN104969_c0_g2_i1	331	18	XP_017876324.1	XP_017876324.1 uncharacterized protein LOC108622755, partial [Ceratina calcarata]	1.47e-27	Ceratina calcarata	Arthropoda	#N/A	#N/A	#N/A
TRINITY_DN104969_c0_g3_i1	503	22	XP_033231540.1	XP_033231540.1 uncharacterized protein LOC117182559, partial [Belonocnema treatae]	3.72e-53	Belonocnema treatae	Arthropoda	nucleic acid binding	#N/A	#N/A
TRINITY_DN10496_c0_g2_i2	1656	654	KAG8293745.1	KAG8293745.1 rRNA (guanosine-2'-O-)-methyltransferase activity protein [Homalodisca vitripennis]	6.45e-100	Homalodisca vitripennis	Arthropoda	SpoU rRNA Methylase family	GO:0000154,GO:0000451,GO:0001510,GO:0003674,GO:0003824,GO:0005575,GO:0005622,GO:0005623,GO:0005737,GO:0005739,GO:0005759,GO:0006139,GO:0006364,GO:0006396,GO:0006725,GO:0006807,GO:0008150,GO:0008152,GO:0008168,GO:0008171,GO:0008173,GO:0008649,GO:0008757,GO:0009451,GO:0009987,GO:0010467,GO:0016070,GO:0016072,GO:0016435,GO:0016740,GO:0016741,GO:0022613,GO:0031167,GO:0031974,GO:0032259,GO:0034470,GO:…	ko:K20095
TRINITY_DN10496_c0_g3_i1	513	20	XP_002425934.1	XP_002425934.1 nuclear inhibitor of protein phosphatase-1, putative [Pediculus humanus corporis]	4.6e-82	Pediculus humanus corporis	Arthropoda	Forkhead associated domain	GO:0000902,GO:0000904,GO:0003674,GO:0003676,GO:0003723,GO:0003729,GO:0003824,GO:0004518,GO:0004540,GO:0004857,GO:0004864,GO:0004865,GO:0005488,GO:0005515,GO:0005575,GO:0005622,GO:0005623,GO:0005634,GO:0005654,GO:0005737,GO:0006139,GO:0006401,GO:0006725,GO:0006807,GO:0006928,GO:0006935,GO:0007275,GO:0007399,GO:0007409,GO:0007411,GO:0008150,GO:0008152,GO:0008157,GO:0008283,GO:0008995,GO:0009056,GO:…	ko:K13216
TRINITY_DN10496_c0_g5_i1	627	48	KAG8302919.1	KAG8302919.1 Nuclear inhibitor of protein phosphatase 1 [Homalodisca vitripennis]	1.96e-102	Homalodisca vitripennis	Arthropoda	Nuclear inhibitor of protein	GO:0000902,GO:0000904,GO:0003674,GO:0003676,GO:0003723,GO:0003729,GO:0003824,GO:0004518,GO:0004540,GO:0004857,GO:0004864,GO:0004865,GO:0005488,GO:0005515,GO:0005575,GO:0005622,GO:0005623,GO:0005634,GO:0005654,GO:0005737,GO:0006139,GO:0006401,GO:0006725,GO:0006807,GO:0006928,GO:0006935,GO:0007275,GO:0007399,GO:0007409,GO:0007411,GO:0008150,GO:0008152,GO:0008157,GO:0008283,GO:0008995,GO:0009056,GO:…	ko:K13216
TRINITY_DN104976_c0_g1_i1	278	4	KAG8324262.1	KAG8324262.1 hypothetical protein J6590_096458 [Homalodisca vitripennis]	5.25e-08	Homalodisca vitripennis	Arthropoda	#N/A	#N/A	#N/A
TRINITY_DN1049_c0_g1_i1	1908	2556	XP_042220670.1	XP_042220670.1 small integral membrane protein 14-like [Homarus americanus]	1.1e-30	Homarus americanus	Arthropoda	Protein of unknown function (DUF2615)	GO:0005575,GO:0005622,GO:0005623,GO:0005737,GO:0005783,GO:0012505,GO:0043226,GO:0043227,GO:0043229,GO:0043231,GO:0044424,GO:0044444,GO:0044464	#N/A
TRINITY_DN1049_c0_g1_i2	354	42	KAF5301944.1	KAF5301944.1 hypothetical protein FQR65_LT08679 [Abscondita terminalis]	2.75e-16	Abscondita terminalis	Arthropoda	#N/A	#N/A	#N/A
TRINITY_DN104_c0_g1_i13	18882	6760	XP_033609354.1	XP_033609354.1 obscurin isoform X3 [Cryptotermes secundus]	0	Cryptotermes secundus	Arthropoda	Rho guanyl#N/Anucleotide exchange factor activity. It is involved in the biological process described with protein phosphorylation	GO:0003674,GO:0005488,GO:0005515,GO:0005523,GO:0005575,GO:0005622,GO:0005623,GO:0005737,GO:0006996,GO:0007010,GO:0007525,GO:0007527,GO:0008092,GO:0008104,GO:0008150,GO:0009653,GO:0009987,GO:0010927,GO:0016043,GO:0019899,GO:0019900,GO:0019901,GO:0022607,GO:0030016,GO:0030017,GO:0030029,GO:0030036,GO:0030154,GO:0030239,GO:0031032,GO:0031430,GO:0031672,GO:0032502,GO:0032989,GO:0033036,GO:0033365,GO:…	ko:K08809,ko:K17341
TRINITY_DN104_c0_g1_i19	1570	210	KAG8318195.1	KAG8318195.1 calcium ion binding [Homalodisca vitripennis]	4.93e-43	Homalodisca vitripennis	Arthropoda	RhoGEF domain	#N/A	#N/A
TRINITY_DN104_c0_g1_i21	6517	854	KAG8318199.1	KAG8318199.1 calcium ion binding [Homalodisca vitripennis]	0	Homalodisca vitripennis	Arthropoda	Protein kinase; unclassified specificity.	GO:0003674,GO:0005488,GO:0005515,GO:0005523,GO:0005575,GO:0005622,GO:0005623,GO:0005737,GO:0006996,GO:0007010,GO:0007525,GO:0007527,GO:0008092,GO:0008104,GO:0008150,GO:0009653,GO:0009987,GO:0010927,GO:0016043,GO:0019899,GO:0019900,GO:0019901,GO:0022607,GO:0030016,GO:0030017,GO:0030029,GO:0030036,GO:0030154,GO:0030239,GO:0031032,GO:0031430,GO:0031672,GO:0032502,GO:0032989,GO:0033036,GO:0033365,GO:…	ko:K08809,ko:K17341
TRINITY_DN104_c0_g1_i26	1447	492	RZF43883.1	RZF43883.1 hypothetical protein LSTR_LSTR007219 [Laodelphax striatellus]	1.97e-186	Laodelphax striatellus	Arthropoda	Spectrin repeats	GO:0003674,GO:0005488,GO:0005515,GO:0005523,GO:0005575,GO:0005622,GO:0005623,GO:0005737,GO:0006996,GO:0007010,GO:0007525,GO:0007527,GO:0008092,GO:0008104,GO:0008150,GO:0009653,GO:0009987,GO:0010927,GO:0016043,GO:0019899,GO:0019900,GO:0019901,GO:0022607,GO:0030016,GO:0030017,GO:0030029,GO:0030036,GO:0030154,GO:0030239,GO:0031032,GO:0031430,GO:0031672,GO:0032502,GO:0032989,GO:0033036,GO:0033365,GO:…	ko:K12567
TRINITY_DN104_c0_g1_i33	12327	6960	PNF42105.1	PNF42105.1 Obscurin [Cryptotermes secundus]	0	Cryptotermes secundus	Arthropoda	Rho guanyl#N/Anucleotide exchange factor activity. It is involved in the biological process described with protein phosphorylation	GO:0003674,GO:0005488,GO:0005515,GO:0005523,GO:0005575,GO:0005622,GO:0005623,GO:0005737,GO:0006996,GO:0007010,GO:0007525,GO:0007527,GO:0008092,GO:0008104,GO:0008150,GO:0009653,GO:0009987,GO:0010927,GO:0016043,GO:0019899,GO:0019900,GO:0019901,GO:0022607,GO:0030016,GO:0030017,GO:0030029,GO:0030036,GO:0030154,GO:0030239,GO:0031032,GO:0031430,GO:0031672,GO:0032502,GO:0032989,GO:0033036,GO:0033365,GO:…	ko:K08809,ko:K17341
TRINITY_DN104_c0_g1_i36	18333	7234	XP_039276123.1	XP_039276123.1 LOW QUALITY PROTEIN: obscurin [Nilaparvata lugens]	0	Nilaparvata lugens	Arthropoda	Protein kinase; unclassified specificity.	GO:0003674,GO:0005488,GO:0005515,GO:0005523,GO:0005575,GO:0005622,GO:0005623,GO:0005737,GO:0006996,GO:0007010,GO:0007525,GO:0007527,GO:0008092,GO:0008104,GO:0008150,GO:0009653,GO:0009987,GO:0010927,GO:0016043,GO:0019899,GO:0019900,GO:0019901,GO:0022607,GO:0030016,GO:0030017,GO:0030029,GO:0030036,GO:0030154,GO:0030239,GO:0031032,GO:0031430,GO:0031672,GO:0032502,GO:0032989,GO:0033036,GO:0033365,GO:…	ko:K08809,ko:K17341
TRINITY_DN104_c0_g1_i55	17184	6870	XP_033609354.1	XP_033609354.1 obscurin isoform X3 [Cryptotermes secundus]	0	Cryptotermes secundus	Arthropoda	Rho guanyl#N/Anucleotide exchange factor activity. It is involved in the biological process described with protein phosphorylation	GO:0003674,GO:0005488,GO:0005515,GO:0005523,GO:0005575,GO:0005622,GO:0005623,GO:0005737,GO:0006996,GO:0007010,GO:0007525,GO:0007527,GO:0008092,GO:0008104,GO:0008150,GO:0009653,GO:0009987,GO:0010927,GO:0016043,GO:0019899,GO:0019900,GO:0019901,GO:0022607,GO:0030016,GO:0030017,GO:0030029,GO:0030036,GO:0030154,GO:0030239,GO:0031032,GO:0031430,GO:0031672,GO:0032502,GO:0032989,GO:0033036,GO:0033365,GO:…	ko:K08809,ko:K17341
TRINITY_DN104_c0_g1_i8	20004	7012	XP_039276123.1	XP_039276123.1 LOW QUALITY PROTEIN: obscurin [Nilaparvata lugens]	0	Nilaparvata lugens	Arthropoda	Rho guanyl#N/Anucleotide exchange factor activity. It is involved in the biological process described with protein phosphorylation	GO:0003674,GO:0005488,GO:0005515,GO:0005523,GO:0005575,GO:0005622,GO:0005623,GO:0005737,GO:0006996,GO:0007010,GO:0007525,GO:0007527,GO:0008092,GO:0008104,GO:0008150,GO:0009653,GO:0009987,GO:0010927,GO:0016043,GO:0019899,GO:0019900,GO:0019901,GO:0022607,GO:0030016,GO:0030017,GO:0030029,GO:0030036,GO:0030154,GO:0030239,GO:0031032,GO:0031430,GO:0031672,GO:0032502,GO:0032989,GO:0033036,GO:0033365,GO:…	ko:K08809,ko:K17341
TRINITY_DN105002_c0_g1_i1	264	6	KAG8326225.1	KAG8326225.1 hypothetical protein J6590_108607 [Homalodisca vitripennis]	1.13e-05	Homalodisca vitripennis	Arthropoda	#N/A	#N/A	#N/A
TRINITY_DN105006_c0_g1_i1	614	36	KAG8336291.1	KAG8336291.1 hypothetical protein J6590_047484 [Homalodisca vitripennis]	6.36e-58	Homalodisca vitripennis	Arthropoda	#N/A	#N/A	#N/A
TRINITY_DN105008_c0_g1_i1	535	26	KAG8326865.1	KAG8326865.1 hypothetical protein J6590_032698 [Homalodisca vitripennis]	4.53e-49	Homalodisca vitripennis	Arthropoda	Sugar (and other) transporter	GO:0003333,GO:0003674,GO:0005215,GO:0005283,GO:0005310,GO:0005313,GO:0005314,GO:0005326,GO:0005328,GO:0005342,GO:0005343,GO:0005416,GO:0005575,GO:0005623,GO:0005886,GO:0006082,GO:0006520,GO:0006541,GO:0006807,GO:0006810,GO:0006811,GO:0006812,GO:0006814,GO:0006817,GO:0006820,GO:0006835,GO:0006836,GO:0006855,GO:0006865,GO:0006996,GO:0007005,GO:0008150,GO:0008152,GO:0008324,GO:0008509,GO:0008514,GO:…	ko:K08193
TRINITY_DN105016_c0_g1_i1	318	12	KAG8332625.1	KAG8332625.1 adenylate cyclase-activating dopamine receptor signaling pathway [Homalodisca vitripennis]	1.56e-31	Homalodisca vitripennis	Arthropoda	Serpentine type 7TM GPCR chemoreceptor Srsx	GO:0000003,GO:0001101,GO:0001505,GO:0001508,GO:0001588,GO:0001659,GO:0001661,GO:0001662,GO:0001664,GO:0001666,GO:0001764,GO:0001932,GO:0001933,GO:0001934,GO:0001963,GO:0001964,GO:0001965,GO:0001975,GO:0001990,GO:0001992,GO:0001993,GO:0001994,GO:0002209,GO:0003008,GO:0003012,GO:0003013,GO:0003018,GO:0003044,GO:0003073,GO:0003321,GO:0003674,GO:0004888,GO:0004930,GO:0004952,GO:0004969,GO:0005102,GO:…	ko:K04144,ko:K04148,ko:K05840
TRINITY_DN105021_c0_g2_i1	3974	642	XP_023703530.1	XP_023703530.1 protein SMG8 isoform X2 [Cryptotermes secundus]	0	Cryptotermes secundus	Arthropoda	Involved in nonsense#N/Amediated decay (NMD) of mRNAs containing premature stop codons	GO:0000184,GO:0000956,GO:0001932,GO:0005575,GO:0005622,GO:0005623,GO:0005737,GO:0005829,GO:0006139,GO:0006401,GO:0006402,GO:0006725,GO:0006807,GO:0008150,GO:0008152,GO:0009056,GO:0009057,GO:0009892,GO:0009987,GO:0010468,GO:0010605,GO:0010629,GO:0016070,GO:0016071,GO:0019220,GO:0019222,GO:0019439,GO:0031323,GO:0031399,GO:0032268,GO:0034641,GO:0034655,GO:0042325,GO:0043170,GO:0043549,GO:0044237,GO:…	ko:K18734
TRINITY_DN105021_c0_g3_i1	658	24	KAG8269223.1	KAG8269223.1 hypothetical protein J6590_004523 [Homalodisca vitripennis]	6.1e-33	Homalodisca vitripennis	Arthropoda	#N/A	#N/A	#N/A
TRINITY_DN10502_c0_g1_i2	3130	314	KAG8294046.1	KAG8294046.1 hypothetical protein J6590_108172 [Homalodisca vitripennis]	1.29e-187	Homalodisca vitripennis	Arthropoda	Reverse transcriptase (RNA#N/Adependent DNA polymerase)	#N/A	ko:K10577
TRINITY_DN10502_c0_g1_i6	3101	306	GFW28295.1	GFW28295.1 jerky protein homolog-like [Trichonephila clavipes]	5.45e-194	Trichonephila clavipes	Arthropoda	Jerky protein homolog#N/Alike	#N/A	#N/A
TRINITY_DN10502_c0_g1_i8	3156	284	KAG8294046.1	KAG8294046.1 hypothetical protein J6590_108172 [Homalodisca vitripennis]	2.96e-188	Homalodisca vitripennis	Arthropoda	Reverse transcriptase (RNA#N/Adependent DNA polymerase)	#N/A	ko:K10577
TRINITY_DN105032_c0_g1_i2	1008	144	XP_021942876.1	XP_021942876.1 EF-hand calcium-binding domain-containing protein 4A-like [Zootermopsis nevadensis]	1.44e-27	Zootermopsis nevadensis	Arthropoda	activation of store#N/Aoperated calcium channel activity	#N/A	ko:K17199
TRINITY_DN10503_c0_g1_i1	291	8	RVE54038.1	RVE54038.1 hypothetical protein evm_001441 [Chilo suppressalis]	3.52e-15	Chilo suppressalis	Arthropoda	#N/A	#N/A	#N/A
TRINITY_DN105055_c0_g1_i1	235	4	XP_033245214.1	XP_033245214.1 uncharacterized protein LOC117187189 [Drosophila miranda]	2.11e-16	Drosophila miranda	Arthropoda	#N/A	#N/A	#N/A
TRINITY_DN105056_c0_g1_i1	304	18	KAG8306262.1	KAG8306262.1 hypothetical protein J6590_051606 [Homalodisca vitripennis]	9.4e-56	Homalodisca vitripennis	Arthropoda	#N/A	#N/A	#N/A
TRINITY_DN10506_c0_g2_i1	2053	528	CAD7194401.1	CAD7194401.1 unnamed protein product [Timema douglasi]	1.74e-55	Timema douglasi;Timema poppensis	Arthropoda	Possible membrane#N/Aassociated motif in LPS#N/Ainduced tumor necrosis factor alpha factor (LITAF), also known as PIG7, and other animal proteins.	#N/A	ko:K19363
TRINITY_DN105099_c0_g1_i1	375	14	KAG8301061.1	KAG8301061.1 hypothetical protein J6590_108793 [Homalodisca vitripennis]	7.78e-33	Homalodisca vitripennis	Arthropoda	#N/A	#N/A	#N/A
TRINITY_DN10509_c0_g2_i3	1992	394	KAG8329620.1	KAG8329620.1 hypothetical protein J6590_082172 [Homalodisca vitripennis]	1.05e-101	Homalodisca vitripennis	Arthropoda	Uncharacterized conserved protein (DUF2054)	#N/A	#N/A
TRINITY_DN105100_c0_g1_i1	388	24	KAB0804565.1	KAB0804565.1 hypothetical protein PPYR_01535 [Photinus pyralis]	7.42e-35	Photinus pyralis	Arthropoda	#N/A	#N/A	#N/A
TRINITY_DN105102_c0_g2_i1	436	14	XP_022194488.2	XP_022194488.2 uncharacterized protein LOC111052160 isoform X2 [Nilaparvata lugens]	3.12e-14	Nilaparvata lugens	Arthropoda	#N/A	#N/A	#N/A
TRINITY_DN105112_c0_g1_i1	342	18	KAG8249903.1	KAG8249903.1 obsolete signal transducer activity protein [Homalodisca vitripennis]	4.52e-34	Homalodisca vitripennis	Arthropoda	#N/A	#N/A	#N/A
TRINITY_DN10511_c1_g1_i2	897	76	KAG8288067.1	KAG8288067.1 hypothetical protein J6590_023437 [Homalodisca vitripennis]	1.48e-22	Homalodisca vitripennis	Arthropoda	#N/A	#N/A	#N/A
TRINITY_DN105128_c0_g1_i1	754	50	KAG8317800.1	KAG8317800.1 hypothetical protein J6590_018193 [Homalodisca vitripennis]	2.17e-79	Homalodisca vitripennis	Arthropoda	#N/A	#N/A	#N/A
TRINITY_DN105135_c0_g1_i1	2856	548	XP_021919845.1	XP_021919845.1 vacuolar protein sorting-associated protein 16 homolog [Zootermopsis nevadensis]	0	Zootermopsis nevadensis	Arthropoda	It is involved in the biological process described with intracellular protein transport	GO:0000323,GO:0003674,GO:0003779,GO:0005488,GO:0005515,GO:0005575,GO:0005622,GO:0005623,GO:0005737,GO:0005764,GO:0005765,GO:0005768,GO:0005769,GO:0005770,GO:0005773,GO:0005774,GO:0005776,GO:0005829,GO:0005856,GO:0005884,GO:0006810,GO:0006886,GO:0006914,GO:0006950,GO:0006996,GO:0007034,GO:0007041,GO:0007154,GO:0007275,GO:0008057,GO:0008092,GO:0008104,GO:0008150,GO:0008152,GO:0008333,GO:0008593,GO:…	ko:K20180
TRINITY_DN105142_c0_g1_i1	359	18	XP_039278776.1	XP_039278776.1 uncharacterized protein LOC120350256 [Nilaparvata lugens]	1.02e-31	Nilaparvata lugens	Arthropoda	#N/A	#N/A	#N/A
TRINITY_DN105156_c0_g1_i2	913	40	KAG8269098.1	KAG8269098.1 hypothetical protein J6590_108509 [Homalodisca vitripennis]	1.59e-29	Homalodisca vitripennis	Arthropoda	zinc ion binding	#N/A	#N/A
TRINITY_DN105156_c0_g1_i3	1012	48	XP_022184544.1	XP_022184544.1 uncharacterized protein LOC111043803 [Nilaparvata lugens]	9.04e-56	Nilaparvata lugens	Arthropoda	zinc ion binding	#N/A	#N/A
TRINITY_DN10515_c0_g2_i1	469	14	XP_014273238.1	XP_014273238.1 uncharacterized protein LOC106678905 isoform X5 [Halyomorpha halys]	1.13e-22	Halyomorpha halys	Arthropoda	#N/A	#N/A	#N/A
TRINITY_DN10515_c0_g2_i3	3356	1404	XP_022190095.1	XP_022190095.1 ubiquitin carboxyl-terminal hydrolase 10 [Nilaparvata lugens]	0	Nilaparvata lugens	Arthropoda	Ubiquitin carboxyl#N/Aterminal hydrolase	#N/A	ko:K11835
TRINITY_DN10515_c0_g3_i1	1827	150	KAG8257521.1	KAG8257521.1 hypothetical protein J6590_048257 [Homalodisca vitripennis]	2.55e-163	Homalodisca vitripennis	Arthropoda	#N/A	#N/A	#N/A
TRINITY_DN10515_c0_g4_i1	345	16	KAG8257521.1	KAG8257521.1 hypothetical protein J6590_048257 [Homalodisca vitripennis]	6.75e-28	Homalodisca vitripennis	Arthropoda	#N/A	#N/A	#N/A
TRINITY_DN10516_c0_g1_i3	1116	62	XP_039283253.1	XP_039283253.1 uncharacterized protein LOC120351138 isoform X1 [Nilaparvata lugens]	2.4e-78	Nilaparvata lugens	Arthropoda	#N/A	#N/A	#N/A
TRINITY_DN10516_c0_g1_i5	3361	488	XP_039286659.1	XP_039286659.1 uncharacterized protein LOC120351909 [Nilaparvata lugens]	6.9e-118	Nilaparvata lugens	Arthropoda	#N/A	#N/A	#N/A
TRINITY_DN10516_c0_g3_i2	706	78	XP_039286659.1	XP_039286659.1 uncharacterized protein LOC120351909 [Nilaparvata lugens]	7.75e-15	Nilaparvata lugens	Arthropoda	#N/A	#N/A	#N/A
TRINITY_DN105178_c0_g1_i1	1073	60	KAG8333469.1	KAG8333469.1 hypothetical protein J6590_000617 [Homalodisca vitripennis]	3.49e-56	Homalodisca vitripennis	Arthropoda	Insect cuticle protein	#N/A	#N/A
TRINITY_DN105179_c0_g1_i1	468	22	AMS38369.1	AMS38369.1 hypothetical protein [Bactrocera tryoni]	4.5e-12	Bactrocera tryoni	Arthropoda	#N/A	#N/A	#N/A
TRINITY_DN10517_c0_g1_i2	4386	1388	XP_012256414.1	XP_012256414.1 membralin isoform X2 [Athalia rosae]	9.86e-160	Athalia rosae	Arthropoda	Tumour#N/Aassociated protein	GO:0003002,GO:0005575,GO:0005622,GO:0005623,GO:0005737,GO:0005783,GO:0006950,GO:0007275,GO:0007389,GO:0007444,GO:0007447,GO:0007450,GO:0008150,GO:0009888,GO:0009893,GO:0009894,GO:0009896,GO:0009953,GO:0009987,GO:0010604,GO:0010941,GO:0012505,GO:0019222,GO:0030162,GO:0031323,GO:0031325,GO:0031329,GO:0031331,GO:0032268,GO:0032270,GO:0032501,GO:0032502,GO:0033554,GO:0034976,GO:0035220,GO:0035222,GO:…	#N/A
TRINITY_DN10517_c1_g2_i4	3050	1232	RZF42282.1	RZF42282.1 hypothetical protein LSTR_LSTR003900 [Laodelphax striatellus]	5.86e-259	Laodelphax striatellus	Arthropoda	G protein alpha subunit	GO:0000003,GO:0000139,GO:0000166,GO:0001101,GO:0001501,GO:0001503,GO:0001556,GO:0001664,GO:0001726,GO:0001775,GO:0001882,GO:0001883,GO:0001894,GO:0001932,GO:0001934,GO:0001942,GO:0001958,GO:0001965,GO:0001975,GO:0002009,GO:0002028,GO:0002165,GO:0002682,GO:0002684,GO:0002761,GO:0002763,GO:0002790,GO:0002791,GO:0003006,GO:0003008,GO:0003013,GO:0003014,GO:0003091,GO:0003674,GO:0003824,GO:0003924,GO:…	ko:K04632,ko:K04633
TRINITY_DN105183_c4_g1_i1	687	50	KAG8248436.1	KAG8248436.1 hypothetical protein J6590_108530 [Homalodisca vitripennis]	4.2e-12	Homalodisca vitripennis	Arthropoda	#N/A	#N/A	#N/A
TRINITY_DN10518_c0_g3_i1	1094	50	KAG8311864.1	KAG8311864.1 hypothetical protein J6590_035947 [Homalodisca vitripennis]	3.76e-123	Homalodisca vitripennis	Arthropoda	Protein singed wings	GO:0002165,GO:0007154,GO:0007165,GO:0007275,GO:0008150,GO:0009719,GO:0009725,GO:0009791,GO:0009987,GO:0010033,GO:0014070,GO:0023052,GO:0032501,GO:0032502,GO:0033993,GO:0035073,GO:0035075,GO:0035210,GO:0035556,GO:0036314,GO:0042221,GO:0048856,GO:0050789,GO:0050794,GO:0050896,GO:0051716,GO:0065007,GO:0097305,GO:1901654,GO:1901700	#N/A
TRINITY_DN10518_c0_g3_i3	666	16	XP_023702486.1	XP_023702486.1 protein singed wings 2 isoform X2 [Cryptotermes secundus]	5.74e-08	Cryptotermes secundus	Arthropoda	#N/A	#N/A	#N/A
TRINITY_DN10518_c0_g4_i1	1466	362	KAG8309837.1	KAG8309837.1 cAMP-dependent protein kinase type II-beta regulatory subunit [Homalodisca vitripennis]	5.32e-111	Homalodisca vitripennis	Arthropoda	Cyclic nucleotide#N/Amonophosphate binding domain	GO:0000086,GO:0000166,GO:0000278,GO:0000902,GO:0000904,GO:0001664,GO:0001674,GO:0001932,GO:0001933,GO:0001934,GO:0003008,GO:0003014,GO:0003091,GO:0003674,GO:0004857,GO:0004860,GO:0004862,GO:0005102,GO:0005488,GO:0005515,GO:0005575,GO:0005622,GO:0005623,GO:0005634,GO:0005737,GO:0005739,GO:0005740,GO:0005743,GO:0005813,GO:0005815,GO:0005829,GO:0005856,GO:0005886,GO:0005929,GO:0005952,GO:0006082,GO:…	ko:K04739
TRINITY_DN10518_c0_g5_i2	1475	916	XP_034245288.1	XP_034245288.1 ras-related protein Rab-8A isoform X2 [Thrips palmi]	2.84e-137	Thrips palmi	Arthropoda	GTP binding. It is involved in the biological process described with	GO:0000003,GO:0000139,GO:0000166,GO:0000902,GO:0000904,GO:0001882,GO:0001883,GO:0002376,GO:0002790,GO:0002791,GO:0002793,GO:0003006,GO:0003674,GO:0003824,GO:0003924,GO:0005102,GO:0005488,GO:0005515,GO:0005525,GO:0005575,GO:0005622,GO:0005623,GO:0005634,GO:0005654,GO:0005737,GO:0005768,GO:0005777,GO:0005778,GO:0005794,GO:0005798,GO:0005802,GO:0005813,GO:0005815,GO:0005829,GO:0005856,GO:0005886,GO:…	ko:K06109,ko:K07901,ko:K07902,ko:K07976
TRINITY_DN105196_c0_g1_i2	862	78	XP_014281610.1	XP_014281610.1 uncharacterized protein LOC106684186 [Halyomorpha halys]	5.79e-91	Halyomorpha halys	Arthropoda	MANEC	GO:0006109,GO:0008150,GO:0010675,GO:0010906,GO:0019222,GO:0031323,GO:0050789,GO:0050794,GO:0062012,GO:0065007,GO:0080090	#N/A
TRINITY_DN105199_c0_g1_i1	604	36	XP_018914624.1	XP_018914624.1 PREDICTED: uncharacterized protein LOC109042376 [Bemisia tabaci]	2.17e-67	Bemisia tabaci	Arthropoda	#N/A	#N/A	ko:K11310
TRINITY_DN10519_c0_g1_i13	4581	10706	AIY24626.1	AIY24626.1 heat shock protein 90 [Graminella nigrifrons]	0	Graminella nigrifrons	Arthropoda	Hsp90 protein	GO:0000003,GO:0000086,GO:0000166,GO:0000226,GO:0000278,GO:0000323,GO:0000578,GO:0000723,GO:0000902,GO:0000904,GO:0001505,GO:0001568,GO:0001654,GO:0001726,GO:0001745,GO:0001751,GO:0001752,GO:0001754,GO:0001764,GO:0001775,GO:0001817,GO:0001818,GO:0001882,GO:0001883,GO:0001884,GO:0001890,GO:0001932,GO:0001934,GO:0001944,GO:0001959,GO:0002134,GO:0002135,GO:0002252,GO:0002253,GO:0002263,GO:0002274,GO:…	ko:K04079
TRINITY_DN105217_c0_g1_i1	207	4	EFA13518.1	EFA13518.1 Retrovirus-related Pol polyprotein from transposon 412-like Protein [Tribolium castaneum]	1.33e-23	Tribolium castaneum	Arthropoda	#N/A	#N/A	#N/A
TRINITY_DN105235_c0_g1_i1	227	4	AAU95195.1	AAU95195.1 putative delta-9 desaturase [Oncometopia nigricans]	2.91e-10	Oncometopia nigricans	Arthropoda	#N/A	#N/A	#N/A
TRINITY_DN105238_c0_g2_i1	375	8	XP_025412710.1	XP_025412710.1 protein ALP1-like [Sipha flava]	2.41e-12	Sipha flava	Arthropoda	#N/A	#N/A	#N/A
TRINITY_DN10523_c0_g1_i1	1072	212	XP_015514740.1	XP_015514740.1 PREDICTED: ribosomal RNA processing protein 36 homolog [Neodiprion lecontei]	1.89e-55	Neodiprion lecontei	Arthropoda	rRNA biogenesis protein RRP36	GO:0000462,GO:0005575,GO:0005622,GO:0005623,GO:0005634,GO:0005730,GO:0006139,GO:0006364,GO:0006396,GO:0006725,GO:0006807,GO:0008150,GO:0008152,GO:0009987,GO:0010467,GO:0016070,GO:0016072,GO:0022613,GO:0030490,GO:0030684,GO:0030686,GO:0031974,GO:0031981,GO:0032991,GO:0034470,GO:0034641,GO:0034660,GO:0042254,GO:0042274,GO:0043170,GO:0043226,GO:0043227,GO:0043228,GO:0043229,GO:0043231,GO:0043232,GO:…	ko:K14795
TRINITY_DN105252_c0_g1_i1	235	14	KAG8241050.1	KAG8241050.1 THAP domain containing 9 [Homalodisca vitripennis]	1.37e-20	Homalodisca vitripennis	Arthropoda	#N/A	#N/A	#N/A
TRINITY_DN10525_c0_g1_i10	5841	978	CAB3239095.1	CAB3239095.1 unnamed protein product [Arctia plantaginis]	2.64e-104	Arctia plantaginis	Arthropoda	Transposase DDE domain	#N/A	#N/A
TRINITY_DN10525_c0_g1_i11	918	206	CAB3257736.1	CAB3257736.1 unnamed protein product [Arctia plantaginis]	1.68e-07	Arctia plantaginis	Arthropoda	#N/A	#N/A	#N/A
TRINITY_DN10525_c0_g1_i3	975	74	CAB3257736.1	CAB3257736.1 unnamed protein product [Arctia plantaginis]	3.22e-45	Arctia plantaginis	Arthropoda	#N/A	#N/A	#N/A
TRINITY_DN10525_c0_g1_i8	2961	1456	CAB3239095.1	CAB3239095.1 unnamed protein product [Arctia plantaginis]	1.4e-108	Arctia plantaginis	Arthropoda	Transposase DDE domain	#N/A	#N/A
TRINITY_DN10525_c0_g2_i1	2806	402	CAB3239095.1	CAB3239095.1 unnamed protein product [Arctia plantaginis]	8.98e-151	Arctia plantaginis	Arthropoda	Transposase DDE domain	#N/A	#N/A
TRINITY_DN105270_c0_g1_i2	304	22	KAG8244467.1	KAG8244467.1 hypothetical protein J6590_108270 [Homalodisca vitripennis]	1.62e-31	Homalodisca vitripennis	Arthropoda	#N/A	#N/A	#N/A
TRINITY_DN105274_c0_g1_i1	384	16	KFM62835.1	KFM62835.1 hypothetical protein X975_24013, partial [Stegodyphus mimosarum]	2.05e-22	Stegodyphus mimosarum	Arthropoda	#N/A	#N/A	#N/A
TRINITY_DN105274_c1_g1_i1	1142	86	KAG8336144.1	KAG8336144.1 hypothetical protein J6590_050344 [Homalodisca vitripennis]	5.62e-73	Homalodisca vitripennis	Arthropoda	CRAL/TRIO domain	#N/A	#N/A
TRINITY_DN105277_c0_g1_i1	274	6	KAG8294221.1	KAG8294221.1 SUMO1 sentrin specific peptidase 8 [Homalodisca vitripennis]	2.16e-14	Homalodisca vitripennis	Arthropoda	#N/A	#N/A	#N/A
TRINITY_DN105281_c0_g1_i1	632	26	XP_022908324.1	XP_022908324.1 uncharacterized protein LOC111419698 [Onthophagus taurus]	6.46e-18	Onthophagus taurus	Arthropoda	#N/A	#N/A	#N/A
TRINITY_DN105287_c0_g1_i1	339	10	KAF9823684.1	KAF9823684.1 hypothetical protein SFRURICE_013165 [Spodoptera frugiperda]	2.15e-08	Spodoptera frugiperda	Arthropoda	#N/A	#N/A	#N/A
TRINITY_DN105292_c0_g2_i2	2682	356	KAG8280343.1	KAG8280343.1 Hepatocyte nuclear factor 4-alpha [Homalodisca vitripennis]	6.99e-179	Homalodisca vitripennis	Arthropoda	zinc ion binding. It is involved in the biological process described with steroid hormone mediated signaling pathway	GO:0000003,GO:0000062,GO:0000166,GO:0000976,GO:0000977,GO:0000978,GO:0000981,GO:0000982,GO:0000987,GO:0001012,GO:0001067,GO:0001077,GO:0001085,GO:0001102,GO:0001228,GO:0001558,GO:0001666,GO:0001889,GO:0001932,GO:0001933,GO:0002237,GO:0002791,GO:0003006,GO:0003674,GO:0003676,GO:0003677,GO:0003690,GO:0003700,GO:0003705,GO:0003824,GO:0004879,GO:0005102,GO:0005488,GO:0005504,GO:0005515,GO:0005575,GO:…	ko:K07292,ko:K07295,ko:K08037,ko:K08542,ko:K08704
TRINITY_DN105292_c0_g2_i3	558	28	KAG8280344.1	KAG8280344.1 Hepatocyte nuclear factor 4-alpha, variant 2 [Homalodisca vitripennis]	5.61e-11	Homalodisca vitripennis	Arthropoda	#N/A	#N/A	#N/A
TRINITY_DN105292_c0_g2_i4	2828	394	KAG8280343.1	KAG8280343.1 Hepatocyte nuclear factor 4-alpha [Homalodisca vitripennis]	4.31e-246	Homalodisca vitripennis	Arthropoda	zinc ion binding. It is involved in the biological process described with steroid hormone mediated signaling pathway	GO:0000003,GO:0000062,GO:0000166,GO:0000976,GO:0000977,GO:0000978,GO:0000981,GO:0000982,GO:0000987,GO:0001012,GO:0001067,GO:0001077,GO:0001085,GO:0001102,GO:0001228,GO:0001558,GO:0001666,GO:0001889,GO:0001932,GO:0001933,GO:0002237,GO:0002791,GO:0003006,GO:0003674,GO:0003676,GO:0003677,GO:0003690,GO:0003700,GO:0003705,GO:0003824,GO:0004879,GO:0005102,GO:0005488,GO:0005504,GO:0005515,GO:0005575,GO:…	ko:K07292,ko:K07295,ko:K08037,ko:K08542,ko:K08704
TRINITY_DN1052_c0_g1_i14	6818	946	RZF36972.1	RZF36972.1 hypothetical protein LSTR_LSTR004660 [Laodelphax striatellus]	0	Laodelphax striatellus	Arthropoda	Belongs to the TRAFAC class myosin#N/Akinesin ATPase superfamily. Myosin family	GO:0000003,GO:0000139,GO:0000146,GO:0000166,GO:0000226,GO:0000278,GO:0000323,GO:0000428,GO:0001667,GO:0001700,GO:0001709,GO:0001726,GO:0002009,GO:0002064,GO:0002065,GO:0002066,GO:0002164,GO:0002165,GO:0002168,GO:0003006,GO:0003008,GO:0003674,GO:0003774,GO:0003779,GO:0003824,GO:0005488,GO:0005515,GO:0005516,GO:0005575,GO:0005576,GO:0005622,GO:0005623,GO:0005634,GO:0005635,GO:0005654,GO:0005737,GO:…	ko:K10358
TRINITY_DN1052_c0_g1_i3	6796	984	RZF36972.1	RZF36972.1 hypothetical protein LSTR_LSTR004660 [Laodelphax striatellus]	0	Laodelphax striatellus	Arthropoda	Belongs to the TRAFAC class myosin#N/Akinesin ATPase superfamily. Myosin family	GO:0000003,GO:0000139,GO:0000146,GO:0000166,GO:0000226,GO:0000278,GO:0000323,GO:0000428,GO:0001667,GO:0001700,GO:0001709,GO:0001726,GO:0002009,GO:0002064,GO:0002065,GO:0002066,GO:0002164,GO:0002165,GO:0002168,GO:0003006,GO:0003008,GO:0003674,GO:0003774,GO:0003779,GO:0003824,GO:0005488,GO:0005515,GO:0005516,GO:0005575,GO:0005576,GO:0005622,GO:0005623,GO:0005634,GO:0005635,GO:0005654,GO:0005737,GO:…	ko:K10358
TRINITY_DN105309_c0_g1_i1	2402	630	XP_014246462.1	XP_014246462.1 probable G-protein coupled receptor Mth-like 1 [Cimex lectularius]	1.4e-225	Cimex lectularius	Arthropoda	7 transmembrane receptor (Secretin family)	#N/A	ko:K04599
TRINITY_DN105316_c0_g1_i3	1745	92	GBL86673.1	GBL86673.1 hypothetical protein AVEN_194904-1 [Araneus ventricosus]	3.96e-67	Araneus ventricosus	Arthropoda	nuclease activity	#N/A	#N/A
TRINITY_DN105319_c0_g1_i1	212	4	XP_022903250.1	XP_022903250.1 longitudinals lacking protein, isoforms H/M/V isoform X42 [Onthophagus taurus]	7.15e-08	Onthophagus taurus	Arthropoda	#N/A	#N/A	#N/A
TRINITY_DN105324_c0_g1_i1	241	8	XP_022163216.1	XP_022163216.1 uncharacterized protein LOC111028771 [Myzus persicae]	1.33e-19	Myzus persicae	Arthropoda	#N/A	#N/A	#N/A
TRINITY_DN105331_c0_g1_i1	277	6	GFU28224.1	GFU28224.1 histone-lysine N-methyltransferase SETMAR [Trichonephila clavipes]	1.99e-17	Trichonephila clavipes	Arthropoda	#N/A	#N/A	#N/A
TRINITY_DN105350_c0_g1_i1	626	34	KAG8271988.1	KAG8271988.1 hypothetical protein J6590_052020 [Homalodisca vitripennis]	1.46e-104	Homalodisca vitripennis	Arthropoda	#N/A	#N/A	#N/A
TRINITY_DN105352_c0_g2_i1	556	44	KAG8317540.1	KAG8317540.1 hypothetical protein J6590_108323 [Homalodisca vitripennis]	5.49e-34	Homalodisca vitripennis	Arthropoda	#N/A	#N/A	#N/A
TRINITY_DN10536_c0_g2_i1	1882	254	XP_018897256.1	XP_018897256.1 PREDICTED: deoxynucleoside kinase-like isoform X2 [Bemisia tabaci]	9.27e-107	Bemisia tabaci	Arthropoda	Deoxynucleoside kinase	#N/A	ko:K05961
TRINITY_DN10536_c0_g4_i1	1259	80	KAG8226287.1	KAG8226287.1 hypothetical protein J437_LFUL002726 [Ladona fulva]	4.43e-06	Ladona fulva	Arthropoda	#N/A	#N/A	#N/A
TRINITY_DN105386_c0_g2_i3	2318	718	GFG34181.1	GFG34181.1 hypothetical protein Cfor_08160 [Coptotermes formosanus]	1.19e-96	Coptotermes formosanus	Arthropoda	WD domain, G#N/Abeta repeat	GO:0000003,GO:0003006,GO:0005575,GO:0005622,GO:0005623,GO:0005634,GO:0005654,GO:0006139,GO:0006364,GO:0006396,GO:0006725,GO:0006807,GO:0007275,GO:0007276,GO:0007281,GO:0007368,GO:0007389,GO:0007548,GO:0008150,GO:0008152,GO:0008406,GO:0009799,GO:0009855,GO:0009987,GO:0010467,GO:0016070,GO:0016072,GO:0019953,GO:0022412,GO:0022414,GO:0022613,GO:0030154,GO:0031974,GO:0031981,GO:0032501,GO:0032502,GO:…	ko:K14829
TRINITY_DN105388_c0_g1_i1	251	6	KAG8237367.1	KAG8237367.1 hypothetical protein J437_LFUL019437 [Ladona fulva]	1.4e-08	Ladona fulva	Arthropoda	#N/A	#N/A	#N/A
TRINITY_DN1053_c1_g2_i12	1772	592	PNF34497.1	PNF34497.1 RNA-binding protein fusilli, partial [Cryptotermes secundus]	2.43e-225	Cryptotermes secundus	Arthropoda	nucleic acid binding	GO:0000375,GO:0000377,GO:0000380,GO:0000398,GO:0001763,GO:0002009,GO:0003674,GO:0003676,GO:0003723,GO:0003729,GO:0005488,GO:0005575,GO:0005622,GO:0005623,GO:0005634,GO:0005654,GO:0006139,GO:0006396,GO:0006397,GO:0006725,GO:0006807,GO:0007154,GO:0007165,GO:0007166,GO:0007167,GO:0007169,GO:0007173,GO:0007275,GO:0007431,GO:0007435,GO:0008150,GO:0008152,GO:0008284,GO:0008380,GO:0008543,GO:0009653,GO:…	ko:K14947
TRINITY_DN1053_c1_g2_i15	2552	522	XP_018910049.1	XP_018910049.1 PREDICTED: RNA-binding protein fusilli isoform X2 [Bemisia tabaci]	2.65e-251	Bemisia tabaci	Arthropoda	Pfam:RRM_6	GO:0000375,GO:0000377,GO:0000380,GO:0000398,GO:0001763,GO:0002009,GO:0003674,GO:0003676,GO:0003723,GO:0003729,GO:0005488,GO:0005575,GO:0005622,GO:0005623,GO:0005634,GO:0005654,GO:0006139,GO:0006396,GO:0006397,GO:0006725,GO:0006807,GO:0007154,GO:0007165,GO:0007166,GO:0007167,GO:0007169,GO:0007173,GO:0007275,GO:0007431,GO:0007435,GO:0008150,GO:0008152,GO:0008284,GO:0008380,GO:0008543,GO:0009653,GO:…	ko:K14947
TRINITY_DN1053_c1_g2_i18	4248	3052	XP_018910049.1	XP_018910049.1 PREDICTED: RNA-binding protein fusilli isoform X2 [Bemisia tabaci]	0	Bemisia tabaci	Arthropoda	Pfam:RRM_6	GO:0000375,GO:0000377,GO:0000380,GO:0000398,GO:0001763,GO:0002009,GO:0003674,GO:0003676,GO:0003723,GO:0003729,GO:0005488,GO:0005575,GO:0005622,GO:0005623,GO:0005634,GO:0005654,GO:0006139,GO:0006396,GO:0006397,GO:0006725,GO:0006807,GO:0007154,GO:0007165,GO:0007166,GO:0007167,GO:0007169,GO:0007173,GO:0007275,GO:0007431,GO:0007435,GO:0008150,GO:0008152,GO:0008284,GO:0008380,GO:0008543,GO:0009653,GO:…	ko:K14947
TRINITY_DN1053_c1_g3_i1	634	24	KAG0717723.1	KAG0717723.1 RNA-binding protein fusilli [Chionoecetes opilio]	4.29e-29	Chionoecetes opilio	Arthropoda	#N/A	#N/A	#N/A
TRINITY_DN10542_c2_g1_i1	492	24	KAG8286769.1	KAG8286769.1 hypothetical protein J6590_052815 [Homalodisca vitripennis]	7.55e-56	Homalodisca vitripennis	Arthropoda	C#N/Atype lectin (CTL) or carbohydrate#N/Arecognition domain (CRD)	GO:0003674,GO:0004888,GO:0005575,GO:0005623,GO:0005886,GO:0005887,GO:0007154,GO:0007165,GO:0008150,GO:0009987,GO:0016020,GO:0016021,GO:0023052,GO:0031224,GO:0031226,GO:0038023,GO:0044425,GO:0044459,GO:0044464,GO:0050789,GO:0050794,GO:0050896,GO:0051716,GO:0060089,GO:0065007,GO:0071944	ko:K06560
TRINITY_DN105435_c0_g1_i1	725	48	KAF6210913.1	KAF6210913.1 hypothetical protein [Apolygus lucorum]	7.7e-11	Apolygus lucorum	Arthropoda	#N/A	#N/A	#N/A
TRINITY_DN105439_c0_g1_i1	343	6	CAD7409065.1	CAD7409065.1 unnamed protein product [Timema cristinae]	4.36e-55	Timema cristinae	Arthropoda	sodium channel regulator activity	GO:0002028,GO:0003674,GO:0005575,GO:0008150,GO:0010959,GO:0016020,GO:0016021,GO:0016247,GO:0017080,GO:0031224,GO:0032879,GO:0043269,GO:0044425,GO:0050789,GO:0051049,GO:0065007,GO:0065009,GO:0098772	#N/A
TRINITY_DN105445_c0_g1_i1	308	4	XP_041977302.1	XP_041977302.1 uncharacterized protein LOC121731767 [Aricia agestis]	1.88e-07	Aricia agestis	Arthropoda	#N/A	#N/A	#N/A
TRINITY_DN10544_c0_g1_i2	3503	422	KAG8293655.1	KAG8293655.1 Peroxisome biosynthesis protein pex1 [Homalodisca vitripennis]	6.91e-234	Homalodisca vitripennis	Arthropoda	peroxisome localization	GO:0000003,GO:0000166,GO:0003674,GO:0003824,GO:0005488,GO:0005515,GO:0005524,GO:0005575,GO:0005622,GO:0005623,GO:0005737,GO:0005777,GO:0005778,GO:0005829,GO:0006605,GO:0006625,GO:0006810,GO:0006886,GO:0006996,GO:0007017,GO:0007031,GO:0007275,GO:0007276,GO:0007283,GO:0007399,GO:0007417,GO:0007422,GO:0008022,GO:0008104,GO:0008144,GO:0008150,GO:0009987,GO:0010001,GO:0015031,GO:0015833,GO:0015919,GO:…	ko:K05093,ko:K13338
TRINITY_DN10545_c0_g1_i21	425	18	KAG8299422.1	KAG8299422.1 beta transducin, partial [Homalodisca vitripennis]	3.73e-38	Homalodisca vitripennis	Arthropoda	AMP#N/Abinding enzyme	GO:0005575,GO:0005622,GO:0005623,GO:0005634,GO:0005737,GO:0043226,GO:0043227,GO:0043229,GO:0043231,GO:0044424,GO:0044464	#N/A
TRINITY_DN10545_c0_g1_i26	592	36	XP_024219706.1	XP_024219706.1 disco-interacting protein 2-like [Halyomorpha halys]	6.6e-33	Halyomorpha halys	Arthropoda	DMAP1#N/Abinding Domain	#N/A	#N/A
TRINITY_DN10545_c0_g1_i40	7520	1766	KAG8335062.1	KAG8335062.1 beta transducin [Homalodisca vitripennis]	0	Homalodisca vitripennis	Arthropoda	AMP#N/Abinding enzyme	GO:0003674,GO:0005488,GO:0005515	#N/A
TRINITY_DN10545_c0_g1_i5	7541	1800	KAG8335062.1	KAG8335062.1 beta transducin [Homalodisca vitripennis]	0	Homalodisca vitripennis	Arthropoda	AMP#N/Abinding enzyme	GO:0003674,GO:0005488,GO:0005515	#N/A
TRINITY_DN10545_c0_g1_i9	372	6	XP_025836826.1	XP_025836826.1 uncharacterized protein LOC112906611 [Agrilus planipennis]	1.78e-07	Agrilus planipennis	Arthropoda	#N/A	#N/A	#N/A
TRINITY_DN10545_c0_g2_i1	796	40	KAG8256803.1	KAG8256803.1 hypothetical protein J6590_062360 [Homalodisca vitripennis]	9.74e-73	Homalodisca vitripennis	Arthropoda	#N/A	#N/A	#N/A
TRINITY_DN10546_c0_g1_i3	982	66	GBN83230.1	GBN83230.1 hypothetical protein AVEN_46817-1, partial [Araneus ventricosus]	7.37e-28	Araneus ventricosus	Arthropoda	#N/A	#N/A	#N/A
TRINITY_DN105491_c0_g1_i1	374	12	KAG5887835.1	KAG5887835.1 hypothetical protein JTB14_022692 [Gonioctena quinquepunctata]	1e-13	Gonioctena quinquepunctata	Arthropoda	#N/A	#N/A	#N/A
TRINITY_DN105496_c0_g1_i1	256	10	KMQ86446.1	KMQ86446.1 reverse transcriptase [Lasius niger]	7.13e-13	Lasius niger	Arthropoda	#N/A	#N/A	#N/A
TRINITY_DN1054_c0_g1_i2	3271	1354	XP_022199980.1	XP_022199980.1 mitochondrial carrier protein Rim2 [Nilaparvata lugens]	2.69e-185	Nilaparvata lugens	Arthropoda	Belongs to the mitochondrial carrier (TC 2.A.29) family	GO:0000002,GO:0000959,GO:0003674,GO:0005215,GO:0005575,GO:0005622,GO:0005623,GO:0005737,GO:0005739,GO:0005740,GO:0005743,GO:0006091,GO:0006139,GO:0006351,GO:0006390,GO:0006725,GO:0006807,GO:0006810,GO:0006839,GO:0006862,GO:0006864,GO:0006996,GO:0007005,GO:0008150,GO:0008152,GO:0009058,GO:0009059,GO:0009987,GO:0010467,GO:0015215,GO:0015218,GO:0015605,GO:0015748,GO:0015931,GO:0015932,GO:0015980,GO:…	ko:K15116
TRINITY_DN1054_c0_g1_i4	1308	216	KAG8325480.1	KAG8325480.1 hypothetical protein J6590_066974 [Homalodisca vitripennis]	4.08e-87	Homalodisca vitripennis	Arthropoda	Mitochondrial carrier protein	GO:0000002,GO:0000959,GO:0003674,GO:0005215,GO:0005575,GO:0005622,GO:0005623,GO:0005737,GO:0005739,GO:0005740,GO:0005743,GO:0006091,GO:0006139,GO:0006351,GO:0006390,GO:0006725,GO:0006807,GO:0006810,GO:0006839,GO:0006862,GO:0006864,GO:0006996,GO:0007005,GO:0008150,GO:0008152,GO:0009058,GO:0009059,GO:0009987,GO:0010467,GO:0015215,GO:0015218,GO:0015605,GO:0015748,GO:0015931,GO:0015932,GO:0015980,GO:…	ko:K15116
TRINITY_DN1054_c0_g1_i7	1329	366	KAG8325480.1	KAG8325480.1 hypothetical protein J6590_066974 [Homalodisca vitripennis]	7.17e-87	Homalodisca vitripennis	Arthropoda	Mitochondrial carrier protein	GO:0000002,GO:0000959,GO:0003674,GO:0005215,GO:0005575,GO:0005622,GO:0005623,GO:0005737,GO:0005739,GO:0005740,GO:0005743,GO:0006091,GO:0006139,GO:0006351,GO:0006390,GO:0006725,GO:0006807,GO:0006810,GO:0006839,GO:0006862,GO:0006864,GO:0006996,GO:0007005,GO:0008150,GO:0008152,GO:0009058,GO:0009059,GO:0009987,GO:0010467,GO:0015215,GO:0015218,GO:0015605,GO:0015748,GO:0015931,GO:0015932,GO:0015980,GO:…	ko:K15116
TRINITY_DN105504_c0_g1_i1	216	4	XP_014291895.1	XP_014291895.1 uncharacterized protein LOC106690830 [Halyomorpha halys]	1.04e-12	Halyomorpha halys	Arthropoda	#N/A	#N/A	#N/A
TRINITY_DN105509_c0_g1_i1	902	30	XP_035739237.1	XP_035739237.1 uncharacterized protein LOC118449122 [Vespa mandarinia]	1.39e-09	Vespa mandarinia	Arthropoda	#N/A	#N/A	#N/A
TRINITY_DN105518_c0_g2_i1	1178	62	KAG8278025.1	KAG8278025.1 melanosome organization [Homalodisca vitripennis]	4.22e-136	Homalodisca vitripennis	Arthropoda	#N/A	#N/A	#N/A
TRINITY_DN105520_c0_g1_i1	292	14	CAG4941373.1	CAG4941373.1 unnamed protein product [Parnassius apollo]	2.2e-15	Parnassius apollo	Arthropoda	#N/A	#N/A	#N/A
TRINITY_DN10553_c0_g1_i14	3530	642	KAG8312989.1	KAG8312989.1 Splicing factor 3B subunit 3 [Homalodisca vitripennis]	0	Homalodisca vitripennis	Arthropoda	nucleic acid binding	GO:0000375,GO:0000377,GO:0000398,GO:0003674,GO:0003676,GO:0003723,GO:0005488,GO:0005575,GO:0005622,GO:0005623,GO:0005634,GO:0005654,GO:0005681,GO:0005684,GO:0005686,GO:0005689,GO:0005730,GO:0006139,GO:0006396,GO:0006397,GO:0006725,GO:0006807,GO:0008150,GO:0008152,GO:0008380,GO:0009892,GO:0009894,GO:0009895,GO:0009987,GO:0010467,GO:0010605,GO:0016070,GO:0016071,GO:0019222,GO:0030532,GO:0031974,GO:…	ko:K12830
TRINITY_DN10553_c0_g1_i5	2560	428	XP_037302354.1	XP_037302354.1 splicing factor 3B subunit 3-like [Manduca sexta]	1.3e-237	Manduca sexta	Arthropoda	nucleic acid binding	GO:0000375,GO:0000377,GO:0000398,GO:0003674,GO:0003676,GO:0003723,GO:0005488,GO:0005575,GO:0005622,GO:0005623,GO:0005634,GO:0005654,GO:0005681,GO:0005684,GO:0005686,GO:0005689,GO:0005730,GO:0006139,GO:0006396,GO:0006397,GO:0006725,GO:0006807,GO:0008150,GO:0008152,GO:0008380,GO:0009892,GO:0009894,GO:0009895,GO:0009987,GO:0010467,GO:0010605,GO:0016070,GO:0016071,GO:0019222,GO:0030532,GO:0031974,GO:…	ko:K12830
TRINITY_DN10553_c0_g1_i6	3950	1248	XP_023726197.1	XP_023726197.1 splicing factor 3B subunit 3 [Cryptotermes secundus]	0	Cryptotermes secundus	Arthropoda	nucleic acid binding	GO:0000375,GO:0000377,GO:0000398,GO:0003674,GO:0003676,GO:0003723,GO:0005488,GO:0005575,GO:0005622,GO:0005623,GO:0005634,GO:0005654,GO:0005681,GO:0005684,GO:0005686,GO:0005689,GO:0005730,GO:0006139,GO:0006396,GO:0006397,GO:0006725,GO:0006807,GO:0008150,GO:0008152,GO:0008380,GO:0009892,GO:0009894,GO:0009895,GO:0009987,GO:0010467,GO:0010605,GO:0016070,GO:0016071,GO:0019222,GO:0030532,GO:0031974,GO:…	ko:K12830
TRINITY_DN10553_c0_g2_i1	1078	276	KAG8240481.1	KAG8240481.1 Mediator of RNA polymerase II transcription subunit 31 [Homalodisca vitripennis]	1.23e-80	Homalodisca vitripennis	Arthropoda	Component of the Mediator complex, a coactivator involved in the regulated transcription of nearly all RNA polymerase II#N/Adependent genes. Mediator functions as a bridge to convey information from gene#N/Aspecific regulatory proteins to the basal RNA polymerase II transcription machinery. Mediator is recruited to promoters by direct interactions with regulatory proteins and serves as a scaffold…	GO:0000151,GO:0000428,GO:0000578,GO:0003002,GO:0003674,GO:0003712,GO:0003713,GO:0005488,GO:0005515,GO:0005575,GO:0005622,GO:0005623,GO:0005634,GO:0005654,GO:0005667,GO:0006139,GO:0006351,GO:0006352,GO:0006355,GO:0006357,GO:0006366,GO:0006367,GO:0006464,GO:0006725,GO:0006807,GO:0007275,GO:0007350,GO:0007351,GO:0007389,GO:0007399,GO:0007406,GO:0008150,GO:0008152,GO:0008285,GO:0008595,GO:0009058,GO:…	ko:K15153
TRINITY_DN105554_c0_g1_i1	471	26	KAG8242486.1	KAG8242486.1 hypothetical protein J6590_064817 [Homalodisca vitripennis]	3.14e-12	Homalodisca vitripennis	Arthropoda	#N/A	#N/A	#N/A
TRINITY_DN105571_c0_g1_i1	1106	160	KAG8307157.1	KAG8307157.1 hypothetical protein J6590_030093 [Homalodisca vitripennis]	8.48e-81	Homalodisca vitripennis	Arthropoda	#N/A	#N/A	#N/A
TRINITY_DN105571_c0_g2_i1	4669	802	RZF35776.1	RZF35776.1 hypothetical protein LSTR_LSTR012074 [Laodelphax striatellus]	0	Laodelphax striatellus	Arthropoda	Acts as a calcium#N/Adependent, homophilic cell adhesion molecule that regulates neural recognition during the development of the nervous system. Component of the repulsive Plexin signaling response to regulate motor axon guidance at the embryonic stage. Also component of a receptor complex that is required in the adult visual system to innervate the lamina layer	GO:0000003,GO:0000902,GO:0000904,GO:0001101,GO:0001568,GO:0001736,GO:0001738,GO:0001838,GO:0001841,GO:0001843,GO:0001944,GO:0002009,GO:0002165,GO:0003006,GO:0003205,GO:0003231,GO:0003279,GO:0003281,GO:0003401,GO:0003674,GO:0003824,GO:0004672,GO:0004713,GO:0004714,GO:0004888,GO:0005102,GO:0005488,GO:0005515,GO:0005575,GO:0005623,GO:0005886,GO:0005887,GO:0005911,GO:0006464,GO:0006468,GO:0006793,GO:…	ko:K05127
TRINITY_DN105571_c0_g3_i1	507	26	KAG8288255.1	KAG8288255.1 E3 ubiquitin-protein ligase herc2, partial [Homalodisca vitripennis]	2.81e-60	Homalodisca vitripennis	Arthropoda	#N/A	#N/A	#N/A
TRINITY_DN1055_c0_g1_i8	5405	4126	XP_021939937.1	XP_021939937.1 protein catecholamines up [Zootermopsis nevadensis]	4.76e-128	Zootermopsis nevadensis	Arthropoda	Metal ion transmembrane transporter activity. It is involved in the biological process described with metal ion transport	GO:0000003,GO:0000041,GO:0001667,GO:0002064,GO:0002065,GO:0002066,GO:0003006,GO:0003674,GO:0005215,GO:0005385,GO:0005575,GO:0005622,GO:0005623,GO:0005634,GO:0005654,GO:0005737,GO:0005783,GO:0005789,GO:0005794,GO:0005801,GO:0006810,GO:0006811,GO:0006812,GO:0006829,GO:0006873,GO:0006875,GO:0006882,GO:0006928,GO:0006950,GO:0007276,GO:0007281,GO:0007292,GO:0007297,GO:0007298,GO:0008021,GO:0008150,GO:…	ko:K14713
TRINITY_DN1055_c0_g2_i1	1389	492	KAG8277856.1	KAG8277856.1 hypothetical protein J6590_033387 [Homalodisca vitripennis]	1.87e-95	Homalodisca vitripennis	Arthropoda	#N/A	#N/A	#N/A
TRINITY_DN10560_c0_g1_i4	1513	964	KAG8264435.1	KAG8264435.1 hypothetical protein J6590_011726 [Homalodisca vitripennis]	1.4e-266	Homalodisca vitripennis	Arthropoda	Belongs to the class#N/AIII pyridoxal#N/Aphosphate#N/Adependent aminotransferase family	GO:0003008,GO:0003674,GO:0003824,GO:0003992,GO:0004587,GO:0005488,GO:0005515,GO:0005575,GO:0005622,GO:0005623,GO:0005634,GO:0005654,GO:0005737,GO:0005739,GO:0005759,GO:0006082,GO:0006520,GO:0006591,GO:0006807,GO:0007600,GO:0007601,GO:0008144,GO:0008150,GO:0008152,GO:0008483,GO:0008652,GO:0009058,GO:0009987,GO:0016043,GO:0016053,GO:0016740,GO:0016769,GO:0019752,GO:0019842,GO:0022607,GO:0030170,GO:…	ko:K00819
TRINITY_DN10560_c0_g2_i1	817	186	RZF44160.1	RZF44160.1 hypothetical protein LSTR_LSTR003800 [Laodelphax striatellus]	8.32e-85	Laodelphax striatellus	Arthropoda	Mitochondrial import inner membrane translocase subunit	GO:0003674,GO:0005048,GO:0005215,GO:0005488,GO:0005575,GO:0005622,GO:0005623,GO:0005737,GO:0005739,GO:0005740,GO:0005743,GO:0005744,GO:0006605,GO:0006626,GO:0006810,GO:0006839,GO:0006886,GO:0006996,GO:0007005,GO:0007006,GO:0007007,GO:0008104,GO:0008150,GO:0008320,GO:0008565,GO:0009987,GO:0015031,GO:0015399,GO:0015405,GO:0015450,GO:0015833,GO:0016020,GO:0016043,GO:0017038,GO:0019866,GO:0022804,GO:…	ko:K17790
TRINITY_DN10560_c0_g2_i2	485	32	RZF44160.1	RZF44160.1 hypothetical protein LSTR_LSTR003800 [Laodelphax striatellus]	1.7e-24	Laodelphax striatellus	Arthropoda	#N/A	#N/A	#N/A
TRINITY_DN105610_c0_g1_i1	501	10	XP_014214740.1	XP_014214740.1 uncharacterized protein LOC106643924 [Copidosoma floridanum]	3.82e-10	Copidosoma floridanum	Arthropoda	#N/A	#N/A	#N/A
TRINITY_DN105610_c0_g1_i2	710	34	PSN39801.1	PSN39801.1 hypothetical protein C0J52_13631 [Blattella germanica]	1.98e-63	Blattella germanica	Arthropoda	#N/A	#N/A	#N/A
TRINITY_DN10562_c0_g1_i1	2041	184	XP_039299298.1	XP_039299298.1 uncharacterized protein LOC120355064 [Nilaparvata lugens]	2.51e-184	Nilaparvata lugens	Arthropoda	nucleic acid binding	#N/A	#N/A
TRINITY_DN10562_c1_g2_i4	4887	968	KAG8256727.1	KAG8256727.1 hypothetical protein J6590_063040 [Homalodisca vitripennis]	0	Homalodisca vitripennis	Arthropoda	Cadherin repeats.	GO:0000003,GO:0002064,GO:0002065,GO:0002066,GO:0002251,GO:0002376,GO:0002385,GO:0003006,GO:0003674,GO:0005488,GO:0005509,GO:0005515,GO:0005575,GO:0005623,GO:0005886,GO:0005887,GO:0005902,GO:0006955,GO:0007154,GO:0007155,GO:0007165,GO:0007166,GO:0007224,GO:0007275,GO:0007276,GO:0007281,GO:0007292,GO:0007304,GO:0007305,GO:0008092,GO:0008104,GO:0008150,GO:0008361,GO:0009653,GO:0009888,GO:0009987,GO:…	ko:K16500
TRINITY_DN10562_c1_g3_i1	1208	100	XP_033610521.1	XP_033610521.1 cadherin-99C isoform X3 [Cryptotermes secundus]	2.7e-170	Cryptotermes secundus	Arthropoda	Cadherin repeats.	GO:0000003,GO:0002064,GO:0002065,GO:0002066,GO:0002251,GO:0002376,GO:0002385,GO:0003006,GO:0003674,GO:0005488,GO:0005509,GO:0005515,GO:0005575,GO:0005623,GO:0005886,GO:0005887,GO:0005902,GO:0006955,GO:0007154,GO:0007155,GO:0007165,GO:0007166,GO:0007224,GO:0007275,GO:0007276,GO:0007281,GO:0007292,GO:0007304,GO:0007305,GO:0008092,GO:0008104,GO:0008150,GO:0008361,GO:0009653,GO:0009888,GO:0009987,GO:…	ko:K16500
TRINITY_DN10562_c1_g4_i2	3892	2674	KAG8266704.1	KAG8266704.1 Eukaryotic translation initiation factor 3 subunit A [Homalodisca vitripennis]	0	Homalodisca vitripennis	Arthropoda	RNA#N/Abinding component of the eukaryotic translation initiation factor 3 (eIF#N/A3) complex, which is involved in protein synthesis of a specialized repertoire of mRNAs and, together with other initiation factors, stimulates binding of mRNA and methionyl#N/AtRNAi to the 40S ribosome. The eIF#N/A3 complex specifically targets and initiates translation of a subset of mRNAs involved in cell prolif…	GO:0000003,GO:0001732,GO:0001932,GO:0001933,GO:0002181,GO:0002183,GO:0002188,GO:0003674,GO:0003676,GO:0003723,GO:0003729,GO:0003743,GO:0005102,GO:0005198,GO:0005488,GO:0005515,GO:0005575,GO:0005622,GO:0005623,GO:0005634,GO:0005730,GO:0005737,GO:0005829,GO:0005852,GO:0005856,GO:0005874,GO:0006412,GO:0006413,GO:0006417,GO:0006446,GO:0006518,GO:0006807,GO:0007275,GO:0007610,GO:0008135,GO:0008150,GO:…	ko:K03254
TRINITY_DN105637_c0_g1_i1	548	42	KAG8332801.1	KAG8332801.1 hypothetical protein J6590_015628 [Homalodisca vitripennis]	4.78e-42	Homalodisca vitripennis	Arthropoda	#N/A	#N/A	#N/A
TRINITY_DN105638_c0_g1_i1	301	6	KAG8238002.1	KAG8238002.1 hypothetical protein J437_LFUL017791 [Ladona fulva]	1.23e-07	Ladona fulva	Arthropoda	#N/A	#N/A	#N/A
TRINITY_DN105653_c0_g3_i3	4087	1188	RZF38096.1	RZF38096.1 hypothetical protein LSTR_LSTR006495 [Laodelphax striatellus]	1.65e-82	Laodelphax striatellus	Arthropoda	Leucine#N/Arich repeat #N/A CC (cysteine#N/Acontaining) subfamily	GO:0000151,GO:0000209,GO:0001662,GO:0002119,GO:0002164,GO:0002209,GO:0003008,GO:0003674,GO:0003824,GO:0004842,GO:0005488,GO:0005515,GO:0005575,GO:0005622,GO:0005623,GO:0005737,GO:0005829,GO:0006464,GO:0006508,GO:0006511,GO:0006513,GO:0006807,GO:0006950,GO:0006952,GO:0007275,GO:0007588,GO:0007610,GO:0007624,GO:0008150,GO:0008152,GO:0009056,GO:0009057,GO:0009791,GO:0009894,GO:0009966,GO:0009987,GO:…	ko:K10268
TRINITY_DN105659_c0_g1_i1	256	12	XP_023245319.1	XP_023245319.1 LOW QUALITY PROTEIN: myosin-I heavy chain [Copidosoma floridanum]	7.18e-16	Copidosoma floridanum	Arthropoda	#N/A	#N/A	#N/A
TRINITY_DN10568_c0_g1_i1	2820	388	XP_039298808.1	XP_039298808.1 uncharacterized protein LOC111043777 [Nilaparvata lugens]	4.76e-17	Nilaparvata lugens	Arthropoda	Spindle and kinetochore#N/Aassociated protein 2	#N/A	#N/A
TRINITY_DN10568_c0_g3_i1	507	22	MPC08482.1	MPC08482.1 putative chitinase 3 [Portunus trituberculatus]	4.92e-27	Portunus trituberculatus	Arthropoda	It is involved in the biological process described with carbohydrate metabolic process	GO:0003674,GO:0003824,GO:0004553,GO:0004568,GO:0005488,GO:0005575,GO:0005576,GO:0006022,GO:0006026,GO:0006030,GO:0006032,GO:0006040,GO:0006807,GO:0007591,GO:0008061,GO:0008144,GO:0008150,GO:0008152,GO:0009056,GO:0009057,GO:0009987,GO:0016787,GO:0016798,GO:0017144,GO:0018990,GO:0022404,GO:0032501,GO:0042303,GO:0042737,GO:0043170,GO:0044237,GO:0044248,GO:0046348,GO:0071704,GO:0097367,GO:1901071,GO:…	ko:K01183
TRINITY_DN10568_c0_g3_i2	1881	400	KAG8301052.1	KAG8301052.1 Belongs to the glycosyl hydrolase 18 [Homalodisca vitripennis]	4.41e-216	Homalodisca vitripennis	Arthropoda	Glyco_18	GO:0003674,GO:0003824,GO:0004553,GO:0004568,GO:0005488,GO:0005575,GO:0005576,GO:0006022,GO:0006026,GO:0006030,GO:0006032,GO:0006040,GO:0006807,GO:0008061,GO:0008144,GO:0008150,GO:0008152,GO:0009056,GO:0009057,GO:0009987,GO:0016787,GO:0016798,GO:0017144,GO:0042737,GO:0043170,GO:0044237,GO:0044248,GO:0046348,GO:0071704,GO:0097367,GO:1901071,GO:1901072,GO:1901135,GO:1901136,GO:1901564,GO:1901565,GO:…	ko:K01183
TRINITY_DN1056_c0_g1_i8	1405	50	KAF0754593.1	KAF0754593.1 zinc finger MYM-type protein 1-like, partial [Aphis craccivora]	6.25e-20	Aphis craccivora	Arthropoda	#N/A	#N/A	#N/A
TRINITY_DN10570_c0_g1_i1	3165	1224	XP_039295643.1	XP_039295643.1 nuclear receptor coactivator 7 isoform X5 [Nilaparvata lugens]	4.62e-287	Nilaparvata lugens	Arthropoda	Lysin motif	GO:0002218,GO:0002253,GO:0002376,GO:0002682,GO:0002684,GO:0005575,GO:0005622,GO:0005623,GO:0005634,GO:0005737,GO:0006950,GO:0006952,GO:0006979,GO:0007275,GO:0007568,GO:0008150,GO:0008284,GO:0008340,GO:0009266,GO:0009408,GO:0009605,GO:0009607,GO:0009617,GO:0009628,GO:0010259,GO:0031347,GO:0031349,GO:0032501,GO:0032502,GO:0042127,GO:0042742,GO:0043207,GO:0043226,GO:0043227,GO:0043229,GO:0043231,GO:…	#N/A
TRINITY_DN10570_c0_g1_i13	3364	1234	XP_039295649.1	XP_039295649.1 oxidation resistance protein 1 isoform X10 [Nilaparvata lugens]	1.06e-124	Nilaparvata lugens	Arthropoda	Lysin motif	GO:0002218,GO:0002253,GO:0002376,GO:0002682,GO:0002684,GO:0005575,GO:0005622,GO:0005623,GO:0005634,GO:0005737,GO:0006950,GO:0006952,GO:0006979,GO:0007275,GO:0007568,GO:0008150,GO:0008284,GO:0008340,GO:0009266,GO:0009408,GO:0009605,GO:0009607,GO:0009617,GO:0009628,GO:0010259,GO:0031347,GO:0031349,GO:0032501,GO:0032502,GO:0042127,GO:0042742,GO:0043207,GO:0043226,GO:0043227,GO:0043229,GO:0043231,GO:…	#N/A
TRINITY_DN10570_c0_g1_i16	3019	1014	XP_014243963.1	XP_014243963.1 TLD domain-containing protein 2 isoform X15 [Cimex lectularius]	9.38e-116	Cimex lectularius	Arthropoda	Lysin motif	GO:0002218,GO:0002253,GO:0002376,GO:0002682,GO:0002684,GO:0005575,GO:0005622,GO:0005623,GO:0005634,GO:0005737,GO:0006950,GO:0006952,GO:0006979,GO:0007275,GO:0007568,GO:0008150,GO:0008284,GO:0008340,GO:0009266,GO:0009408,GO:0009605,GO:0009607,GO:0009617,GO:0009628,GO:0010259,GO:0031347,GO:0031349,GO:0032501,GO:0032502,GO:0042127,GO:0042742,GO:0043207,GO:0043226,GO:0043227,GO:0043229,GO:0043231,GO:…	#N/A
TRINITY_DN10570_c0_g1_i21	6331	2092	XP_039295643.1	XP_039295643.1 nuclear receptor coactivator 7 isoform X5 [Nilaparvata lugens]	0	Nilaparvata lugens	Arthropoda	Lysin motif	GO:0002218,GO:0002253,GO:0002376,GO:0002682,GO:0002684,GO:0005575,GO:0005622,GO:0005623,GO:0005634,GO:0005737,GO:0006950,GO:0006952,GO:0006979,GO:0007275,GO:0007568,GO:0008150,GO:0008284,GO:0008340,GO:0009266,GO:0009408,GO:0009605,GO:0009607,GO:0009617,GO:0009628,GO:0010259,GO:0031347,GO:0031349,GO:0032501,GO:0032502,GO:0042127,GO:0042742,GO:0043207,GO:0043226,GO:0043227,GO:0043229,GO:0043231,GO:…	#N/A
TRINITY_DN10573_c0_g1_i1	1279	220	KAG8278617.1	KAG8278617.1 RNA polymerase II subunit [Homalodisca vitripennis]	2.75e-132	Homalodisca vitripennis	Arthropoda	Putative GRINL1B complex locus protein 2	GO:0000428,GO:0005575,GO:0005622,GO:0005623,GO:0005634,GO:0005635,GO:0005654,GO:0008150,GO:0009987,GO:0012505,GO:0016591,GO:0030880,GO:0031967,GO:0031974,GO:0031975,GO:0031981,GO:0032991,GO:0036477,GO:0043025,GO:0043226,GO:0043227,GO:0043229,GO:0043231,GO:0043233,GO:0044297,GO:0044422,GO:0044424,GO:0044428,GO:0044446,GO:0044451,GO:0044464,GO:0051179,GO:0051235,GO:0051640,GO:0051641,GO:0051643,GO:…	ko:K21987,ko:K22031
TRINITY_DN105746_c0_g1_i1	647	66	KAG8328209.1	KAG8328209.1 hypothetical protein J6590_000866 [Homalodisca vitripennis]	1.46e-17	Homalodisca vitripennis	Arthropoda	#N/A	#N/A	#N/A
TRINITY_DN105754_c0_g2_i1	313	10	KAG8255184.1	KAG8255184.1 Cadherin-23 [Homalodisca vitripennis]	1.6e-52	Homalodisca vitripennis	Arthropoda	#N/A	#N/A	#N/A
TRINITY_DN105758_c0_g1_i1	235	4	KAE8738033.1	KAE8738033.1 hypothetical protein FOCC_FOCC016487, partial [Frankliniella occidentalis]	2.34e-42	Frankliniella occidentalis	Arthropoda	#N/A	#N/A	#N/A
TRINITY_DN10578_c0_g1_i1	2024	314	RZF44173.1	RZF44173.1 hypothetical protein LSTR_LSTR003813 [Laodelphax striatellus]	2.5e-236	Laodelphax striatellus	Arthropoda	Cop9 signalosome complex subunit	GO:0000003,GO:0000122,GO:0000338,GO:0000715,GO:0002009,GO:0003006,GO:0003674,GO:0003712,GO:0003714,GO:0005102,GO:0005488,GO:0005515,GO:0005575,GO:0005622,GO:0005623,GO:0005634,GO:0005654,GO:0005667,GO:0005737,GO:0005829,GO:0006139,GO:0006259,GO:0006281,GO:0006283,GO:0006289,GO:0006351,GO:0006355,GO:0006357,GO:0006366,GO:0006464,GO:0006508,GO:0006725,GO:0006807,GO:0006950,GO:0006974,GO:0006996,GO:…	ko:K12176
TRINITY_DN10578_c0_g1_i3	2635	736	RZF44173.1	RZF44173.1 hypothetical protein LSTR_LSTR003813 [Laodelphax striatellus]	1.94e-298	Laodelphax striatellus	Arthropoda	Cop9 signalosome complex subunit	GO:0000003,GO:0000122,GO:0000338,GO:0000715,GO:0002009,GO:0003006,GO:0003674,GO:0003712,GO:0003714,GO:0005102,GO:0005488,GO:0005515,GO:0005575,GO:0005622,GO:0005623,GO:0005634,GO:0005654,GO:0005667,GO:0005737,GO:0005829,GO:0006139,GO:0006259,GO:0006281,GO:0006283,GO:0006289,GO:0006351,GO:0006355,GO:0006357,GO:0006366,GO:0006464,GO:0006508,GO:0006725,GO:0006807,GO:0006950,GO:0006974,GO:0006996,GO:…	ko:K12176
TRINITY_DN105795_c0_g1_i1	1250	64	KAG8298225.1	KAG8298225.1 Nucleoside diphosphate kinase 7 [Homalodisca vitripennis]	1.94e-83	Homalodisca vitripennis	Arthropoda	NDK	#N/A	ko:K00940
TRINITY_DN105795_c0_g1_i2	1458	142	KAG8298225.1	KAG8298225.1 Nucleoside diphosphate kinase 7 [Homalodisca vitripennis]	1.28e-176	Homalodisca vitripennis	Arthropoda	nucleoside diphosphate kinase activity. It is involved in the biological process described with nucleoside diphosphate phosphorylation	GO:0003002,GO:0003341,GO:0003351,GO:0003674,GO:0003824,GO:0004550,GO:0005575,GO:0005622,GO:0005623,GO:0005737,GO:0005739,GO:0005813,GO:0005815,GO:0005829,GO:0005856,GO:0005929,GO:0006139,GO:0006165,GO:0006725,GO:0006753,GO:0006793,GO:0006796,GO:0006807,GO:0006810,GO:0006928,GO:0006996,GO:0007017,GO:0007018,GO:0007154,GO:0007165,GO:0007166,GO:0007224,GO:0007275,GO:0007368,GO:0007389,GO:0007399,GO:…	ko:K00940
TRINITY_DN105795_c0_g1_i3	1296	102	KAG8298225.1	KAG8298225.1 Nucleoside diphosphate kinase 7 [Homalodisca vitripennis]	5.5e-140	Homalodisca vitripennis	Arthropoda	Non#N/Ametastatic cells 7, protein expressed in (nucleoside#N/Adiphosphate kinase)	GO:0003002,GO:0003341,GO:0003351,GO:0003674,GO:0003824,GO:0004550,GO:0005575,GO:0005622,GO:0005623,GO:0005737,GO:0005739,GO:0005813,GO:0005815,GO:0005829,GO:0005856,GO:0005929,GO:0006139,GO:0006165,GO:0006725,GO:0006753,GO:0006793,GO:0006796,GO:0006807,GO:0006810,GO:0006928,GO:0006996,GO:0007017,GO:0007018,GO:0007154,GO:0007165,GO:0007166,GO:0007224,GO:0007275,GO:0007368,GO:0007389,GO:0007399,GO:…	ko:K00940
TRINITY_DN10579_c0_g2_i6	1301	80	KAG8320398.1	KAG8320398.1 SUMO1 sentrin specific peptidase 8 [Homalodisca vitripennis]	1.78e-19	Homalodisca vitripennis	Arthropoda	#N/A	#N/A	#N/A
TRINITY_DN10583_c0_g1_i1	1296	608	KAG8267840.1	KAG8267840.1 hypothetical protein J6590_041757 [Homalodisca vitripennis]	1.74e-119	Homalodisca vitripennis	Arthropoda	Associates with the EF#N/ATu.GDP complex and induces the exchange of GDP to GTP. It remains bound to the aminoacyl#N/AtRNA.EF#N/A Tu.GTP complex up to the GTP hydrolysis stage on the ribosome	GO:0003674,GO:0003676,GO:0003723,GO:0003746,GO:0005488,GO:0005575,GO:0005622,GO:0005623,GO:0005634,GO:0005737,GO:0005739,GO:0005759,GO:0006355,GO:0006412,GO:0006414,GO:0006417,GO:0006518,GO:0006807,GO:0008135,GO:0008150,GO:0008152,GO:0009058,GO:0009059,GO:0009889,GO:0009987,GO:0010467,GO:0010468,GO:0010556,GO:0010608,GO:0019219,GO:0019222,GO:0019538,GO:0031323,GO:0031326,GO:0031974,GO:0032268,GO:…	ko:K02357,ko:K21803
TRINITY_DN10583_c1_g1_i2	2862	222	XP_015915654.1	XP_015915654.1 tigger transposable element-derived protein 2-like [Parasteatoda tepidariorum]	9.83e-272	Parasteatoda tepidariorum	Arthropoda	Tigger transposable element#N/Aderived protein 6#N/Alike	#N/A	#N/A
TRINITY_DN105841_c0_g1_i1	324	8	KAG8262356.1	KAG8262356.1 cuticle pigmentation [Homalodisca vitripennis]	2.84e-34	Homalodisca vitripennis	Arthropoda	Major royal jelly protein	GO:0006582,GO:0006725,GO:0007275,GO:0008150,GO:0008152,GO:0009058,GO:0009987,GO:0018958,GO:0019438,GO:0019748,GO:0032501,GO:0032502,GO:0042335,GO:0042438,GO:0042440,GO:0043473,GO:0044237,GO:0044249,GO:0044550,GO:0046148,GO:0046189,GO:0048066,GO:0048067,GO:0048856,GO:0071704,GO:1901360,GO:1901362,GO:1901576,GO:1901615,GO:1901617	#N/A
TRINITY_DN105854_c0_g1_i1	850	42	XP_022192769.2	XP_022192769.2 sulfotransferase 1C4 [Nilaparvata lugens]	1.76e-103	Nilaparvata lugens	Arthropoda	Sulfotransferase family	#N/A	ko:K01016
TRINITY_DN105854_c0_g2_i1	321	12	CAD7445331.1	CAD7445331.1 unnamed protein product [Timema bartmani]	2.01e-35	Timema bartmani	Arthropoda	Sulfotransferase family	#N/A	ko:K01016
TRINITY_DN105855_c0_g1_i1	227	4	XP_018400904.1	XP_018400904.1 PREDICTED: uncharacterized protein K02A2.6-like [Cyphomyrmex costatus]	3.19e-08	Cyphomyrmex costatus	Arthropoda	#N/A	#N/A	#N/A
TRINITY_DN10586_c0_g1_i2	813	120	XP_023020285.1	XP_023020285.1 uncharacterized protein LOC111508887 isoform X1 [Leptinotarsa decemlineata]	8.53e-35	Leptinotarsa decemlineata	Arthropoda	#N/A	#N/A	#N/A
TRINITY_DN10586_c0_g1_i7	618	40	KAG8301578.1	KAG8301578.1 hypothetical protein J6590_108637 [Homalodisca vitripennis]	8.84e-23	Homalodisca vitripennis	Arthropoda	#N/A	#N/A	#N/A
TRINITY_DN10586_c0_g1_i8	1460	142	KAG8259964.1	KAG8259964.1 hypothetical protein J6590_108364 [Homalodisca vitripennis]	2.32e-79	Homalodisca vitripennis	Arthropoda	Reverse transcriptase (RNA#N/Adependent DNA polymerase)	#N/A	ko:K10577
TRINITY_DN105872_c0_g1_i1	575	38	XP_026807788.1	XP_026807788.1 uncharacterized protein LOC113550255 [Rhopalosiphum maidis]	7.98e-70	Rhopalosiphum maidis	Arthropoda	52 kDa repressor of the inhibitor of the protein	#N/A	#N/A
TRINITY_DN105882_c0_g1_i1	422	20	KAG8301375.1	KAG8301375.1 hypothetical protein J6590_055143 [Homalodisca vitripennis]	4.21e-31	Homalodisca vitripennis	Arthropoda	#N/A	#N/A	#N/A
TRINITY_DN105891_c0_g1_i1	1022	322	KAG8256246.1	KAG8256246.1 hypothetical protein J6590_072911 [Homalodisca vitripennis]	2.02e-152	Homalodisca vitripennis	Arthropoda	GNS1/SUR4 family	#N/A	ko:K10249,ko:K10250
TRINITY_DN105894_c0_g1_i2	426	24	CAD7406915.1	CAD7406915.1 unnamed protein product [Timema poppensis]	4.13e-31	Timema poppensis	Arthropoda	#N/A	#N/A	#N/A
TRINITY_DN105898_c0_g1_i1	417	24	KAG8338352.1	KAG8338352.1 hypothetical protein J6590_108170 [Homalodisca vitripennis]	1.15e-20	Homalodisca vitripennis	Arthropoda	#N/A	#N/A	#N/A
TRINITY_DN10589_c0_g1_i1	1504	110	KAG7201742.1	KAG7201742.1 hypothetical protein KM043_004464 [Ampulex compressa]	1.04e-30	Ampulex compressa	Arthropoda	HSCB C#N/Aterminal oligomerisation domain	GO:0003674,GO:0005488,GO:0005515,GO:0005575,GO:0005622,GO:0005623,GO:0005634,GO:0005737,GO:0005739,GO:0005829,GO:0006790,GO:0008150,GO:0008152,GO:0009987,GO:0016043,GO:0016226,GO:0022607,GO:0031163,GO:0042802,GO:0043226,GO:0043227,GO:0043229,GO:0043231,GO:0044085,GO:0044237,GO:0044424,GO:0044444,GO:0044464,GO:0051186,GO:0071840	ko:K04082,ko:K15151
TRINITY_DN10589_c0_g1_i2	1732	202	KAF7387233.1	KAF7387233.1 hypothetical protein [Vespula germanica]	1.83e-52	Vespula germanica	Arthropoda	HSCB C#N/Aterminal oligomerisation domain	GO:0003674,GO:0005488,GO:0005515,GO:0005575,GO:0005622,GO:0005623,GO:0005634,GO:0005737,GO:0005739,GO:0005829,GO:0006790,GO:0008150,GO:0008152,GO:0009987,GO:0016043,GO:0016226,GO:0022607,GO:0031163,GO:0042802,GO:0043226,GO:0043227,GO:0043229,GO:0043231,GO:0044085,GO:0044237,GO:0044424,GO:0044444,GO:0044464,GO:0051186,GO:0071840	ko:K04082,ko:K15151
TRINITY_DN1058_c0_g1_i7	3799	750	KAG8288429.1	KAG8288429.1 hypothetical protein J6590_016550 [Homalodisca vitripennis]	1.09e-23	Homalodisca vitripennis	Arthropoda	#N/A	#N/A	#N/A
TRINITY_DN10590_c0_g2_i11	3249	782	KAG8259964.1	KAG8259964.1 hypothetical protein J6590_108364 [Homalodisca vitripennis]	7.26e-17	Homalodisca vitripennis	Arthropoda	#N/A	#N/A	#N/A
TRINITY_DN105929_c0_g1_i1	552	36	XP_021927208.1	XP_021927208.1 uncharacterized protein LOC110833449 isoform X4 [Zootermopsis nevadensis]	3.74e-74	Zootermopsis nevadensis	Arthropoda	#N/A	#N/A	#N/A
TRINITY_DN105929_c0_g3_i1	840	48	KAG8309006.1	KAG8309006.1 hypothetical protein J6590_096235, partial [Homalodisca vitripennis]	6.16e-134	Homalodisca vitripennis	Arthropoda	#N/A	#N/A	#N/A
TRINITY_DN105932_c0_g1_i1	846	158	KAG8323383.1	KAG8323383.1 UDP-N-acetylglucosamine transferase subunit [Homalodisca vitripennis]	4.1e-96	Homalodisca vitripennis	Arthropoda	Oligosaccharide biosynthesis protein Alg14 like	GO:0003674,GO:0003824,GO:0004577,GO:0005575,GO:0005622,GO:0005623,GO:0005737,GO:0005783,GO:0005789,GO:0006464,GO:0006486,GO:0006487,GO:0006488,GO:0006490,GO:0006629,GO:0006807,GO:0007154,GO:0007267,GO:0008150,GO:0008152,GO:0008194,GO:0008375,GO:0009058,GO:0009059,GO:0009100,GO:0009101,GO:0009987,GO:0012505,GO:0016020,GO:0016740,GO:0016757,GO:0016758,GO:0019538,GO:0023052,GO:0030154,GO:0031984,GO:…	ko:K07441
TRINITY_DN105937_c0_g1_i1	250	4	GFX71669.1	GFX71669.1 uncharacterized protein TNCV_2696571 [Trichonephila clavipes]	4.6e-05	Trichonephila clavipes	Arthropoda	#N/A	#N/A	#N/A
TRINITY_DN105954_c0_g2_i1	363	12	KAG8278220.1	KAG8278220.1 hypothetical protein J6590_108337 [Homalodisca vitripennis]	9.96e-13	Homalodisca vitripennis	Arthropoda	#N/A	#N/A	#N/A
TRINITY_DN10595_c0_g1_i1	298	6	CAB3226546.1	CAB3226546.1 unnamed protein product [Arctia plantaginis]	1.99e-25	Arctia plantaginis	Arthropoda	#N/A	#N/A	#N/A
TRINITY_DN105962_c0_g1_i1	633	28	GFS65641.1	GFS65641.1 uncharacterized protein K02A2.6 [Trichonephila clavipes]	3.8e-15	Trichonephila clavipes	Arthropoda	#N/A	#N/A	#N/A
TRINITY_DN105977_c0_g1_i2	1699	118	KAF6208405.1	KAF6208405.1 hypothetical protein [Apolygus lucorum]	4.76e-52	Apolygus lucorum	Arthropoda	#N/A	#N/A	#N/A
TRINITY_DN105977_c0_g2_i4	2970	768	KAG8244509.1	KAG8244509.1 exonuclease activity protein [Homalodisca vitripennis]	6.43e-299	Homalodisca vitripennis	Arthropoda	EXOIII	GO:0005575,GO:0005622,GO:0005623,GO:0005634,GO:0005730,GO:0031974,GO:0031981,GO:0043226,GO:0043227,GO:0043228,GO:0043229,GO:0043231,GO:0043232,GO:0043233,GO:0044422,GO:0044424,GO:0044428,GO:0044446,GO:0044464,GO:0070013	ko:K14570
TRINITY_DN105977_c0_g3_i1	772	100	XP_015588141.1	XP_015588141.1 putative defense protein Hdd11 [Cephus cinctus]	5.1e-28	Cephus cinctus	Arthropoda	#N/A	#N/A	#N/A
TRINITY_DN105991_c0_g1_i1	319	6	XP_030766971.1	XP_030766971.1 uncharacterized protein LOC115890777 [Sitophilus oryzae]	1.66e-28	Sitophilus oryzae	Arthropoda	#N/A	#N/A	#N/A
TRINITY_DN105998_c0_g1_i1	258	8	CAB3252780.1	CAB3252780.1 unnamed protein product [Arctia plantaginis]	3.52e-20	Arctia plantaginis	Arthropoda	#N/A	#N/A	#N/A
TRINITY_DN105_c0_g1_i6	12612	9396	XP_029048634.1	XP_029048634.1 kinesin-like protein KIN-7O [Osmia bicornis bicornis]	1.37e-12	Osmia bicornis bicornis	Arthropoda	#N/A	#N/A	#N/A
TRINITY_DN106008_c0_g1_i1	206	4	XP_039299298.1	XP_039299298.1 uncharacterized protein LOC120355064 [Nilaparvata lugens]	2.61e-21	Nilaparvata lugens	Arthropoda	#N/A	#N/A	#N/A
TRINITY_DN106011_c0_g1_i2	646	62	KAF0703978.1	KAF0703978.1 zinc finger MYM-type protein 1-like, partial [Aphis craccivora]	1.13e-11	Aphis craccivora	Arthropoda	#N/A	#N/A	#N/A
TRINITY_DN10602_c0_g1_i1	7767	2026	KAG8278761.1	KAG8278761.1 hypothetical protein J6590_014318 [Homalodisca vitripennis]	0	Homalodisca vitripennis	Arthropoda	Broad#N/AComplex, Tramtrack and Bric a brac	GO:0000151,GO:0003674,GO:0005488,GO:0005515,GO:0005575,GO:0005622,GO:0005623,GO:0005737,GO:0006508,GO:0006511,GO:0006807,GO:0006810,GO:0006897,GO:0006898,GO:0007275,GO:0007399,GO:0008021,GO:0008150,GO:0008152,GO:0009056,GO:0009057,GO:0009987,GO:0010498,GO:0012505,GO:0016043,GO:0016192,GO:0019005,GO:0019222,GO:0019538,GO:0019899,GO:0019941,GO:0022008,GO:0030030,GO:0030133,GO:0030154,GO:0030162,GO:…	ko:K10480
TRINITY_DN10602_c0_g1_i4	558	42	KAG8278761.1	KAG8278761.1 hypothetical protein J6590_014318 [Homalodisca vitripennis]	4.79e-36	Homalodisca vitripennis	Arthropoda	#N/A	#N/A	#N/A
TRINITY_DN10602_c0_g2_i1	1941	284	KAG8336287.1	KAG8336287.1 DiGeorge syndrome critical region protein 14 [Homalodisca vitripennis]	7.51e-245	Homalodisca vitripennis	Arthropoda	Nuclear protein Es2	GO:0000375,GO:0000377,GO:0000398,GO:0005575,GO:0005622,GO:0005623,GO:0005634,GO:0005681,GO:0006139,GO:0006396,GO:0006397,GO:0006725,GO:0006807,GO:0007275,GO:0007399,GO:0008150,GO:0008152,GO:0008380,GO:0009987,GO:0010467,GO:0016070,GO:0016071,GO:0032501,GO:0032502,GO:0032991,GO:0034641,GO:0043170,GO:0043226,GO:0043227,GO:0043229,GO:0043231,GO:0044237,GO:0044238,GO:0044422,GO:0044424,GO:0044428,GO:…	ko:K13118
TRINITY_DN10603_c0_g1_i1	1697	188	XP_023231971.1	XP_023231971.1 jerky protein homolog-like [Centruroides sculpturatus]	1.43e-11	Centruroides sculpturatus	Arthropoda	#N/A	#N/A	#N/A
TRINITY_DN106043_c0_g1_i1	239	8	KAG8266247.1	KAG8266247.1 hypothetical protein J6590_076523 [Homalodisca vitripennis]	1.67e-28	Homalodisca vitripennis	Arthropoda	#N/A	#N/A	#N/A
TRINITY_DN106048_c0_g1_i1	572	38	XP_039276318.1	XP_039276318.1 glutathione S-transferase isoform X1 [Nilaparvata lugens]	2.86e-106	Nilaparvata lugens	Arthropoda	Glutathione S#N/Atransferase, N#N/Aterminal domain	GO:0000287,GO:0001516,GO:0003674,GO:0003824,GO:0004364,GO:0004667,GO:0005488,GO:0005509,GO:0005515,GO:0005575,GO:0005622,GO:0005623,GO:0005737,GO:0006082,GO:0006629,GO:0006631,GO:0006633,GO:0006636,GO:0006690,GO:0006692,GO:0006693,GO:0008150,GO:0008152,GO:0008285,GO:0008610,GO:0009058,GO:0009987,GO:0016053,GO:0016740,GO:0016765,GO:0016853,GO:0016860,GO:0019752,GO:0032787,GO:0033559,GO:0042127,GO:…	ko:K00799,ko:K04097
TRINITY_DN106053_c0_g1_i1	432	16	KAG8251399.1	KAG8251399.1 hypothetical protein J6590_080753 [Homalodisca vitripennis]	7.85e-10	Homalodisca vitripennis	Arthropoda	#N/A	#N/A	#N/A
TRINITY_DN106062_c0_g1_i1	401	18	KAG8298062.1	KAG8298062.1 SUMO1 sentrin specific peptidase 8 [Homalodisca vitripennis]	4.2e-10	Homalodisca vitripennis	Arthropoda	#N/A	#N/A	#N/A
TRINITY_DN106062_c0_g2_i1	821	38	KAG8240558.1	KAG8240558.1 purine nucleoside metabolic process, partial [Homalodisca vitripennis]	4.42e-34	Homalodisca vitripennis	Arthropoda	#N/A	#N/A	#N/A
TRINITY_DN10606_c1_g1_i2	4816	1240	KAG8325356.1	KAG8325356.1 hypothetical protein J6590_069244 [Homalodisca vitripennis]	1.26e-164	Homalodisca vitripennis	Arthropoda	#N/A	#N/A	#N/A
TRINITY_DN10606_c1_g1_i6	1257	242	XP_014241181.1	XP_014241181.1 uncharacterized protein LOC106661925 isoform X2 [Cimex lectularius]	8.91e-54	Cimex lectularius	Arthropoda	#N/A	#N/A	#N/A
TRINITY_DN10607_c0_g1_i1	623	102	KAG8286699.1	KAG8286699.1 hypothetical protein J6590_053650 [Homalodisca vitripennis]	1.4e-08	Homalodisca vitripennis	Arthropoda	#N/A	#N/A	#N/A
TRINITY_DN1060_c0_g1_i6	2454	1492	KAG8296770.1	KAG8296770.1 hypothetical protein J6590_049795 [Homalodisca vitripennis]	7.44e-76	Homalodisca vitripennis	Arthropoda	Thioredoxin	GO:0003674,GO:0003824,GO:0005575,GO:0005622,GO:0005623,GO:0005737,GO:0005739,GO:0008150,GO:0008152,GO:0015036,GO:0016491,GO:0016667,GO:0043226,GO:0043227,GO:0043229,GO:0043231,GO:0044424,GO:0044444,GO:0044464,GO:0055114	ko:K03671
TRINITY_DN10610_c0_g1_i1	265	10	KAG8317252.1	KAG8317252.1 hypothetical protein J6590_031383 [Homalodisca vitripennis]	5.6e-23	Homalodisca vitripennis	Arthropoda	#N/A	#N/A	#N/A
TRINITY_DN10610_c0_g2_i1	297	4	KAG8317252.1	KAG8317252.1 hypothetical protein J6590_031383 [Homalodisca vitripennis]	1.08e-31	Homalodisca vitripennis	Arthropoda	#N/A	#N/A	#N/A
TRINITY_DN10612_c0_g1_i1	1934	106	XP_025406340.1	XP_025406340.1 general transcription factor II-I repeat domain-containing protein 2-like [Sipha flava]	6.14e-71	Sipha flava	Arthropoda	#N/A	#N/A	#N/A
TRINITY_DN10612_c0_g1_i3	2158	190	XP_040070319.1	XP_040070319.1 general transcription factor II-I repeat domain-containing protein 2-like [Ixodes scapularis]	9.06e-48	Ixodes scapularis	Arthropoda	DNA#N/Abinding transcription factor activity, RNA polymerase II#N/Aspecific	#N/A	ko:K05100
TRINITY_DN10612_c1_g1_i20	1962	388	PSN46127.1	PSN46127.1 hypothetical protein C0J52_12066 [Blattella germanica]	9.07e-156	Blattella germanica	Arthropoda	Reverse transcriptase (RNA#N/Adependent DNA polymerase)	#N/A	#N/A
TRINITY_DN10612_c1_g1_i7	811	130	RZF39675.1	RZF39675.1 hypothetical protein LSTR_LSTR001196 [Laodelphax striatellus]	2.41e-57	Laodelphax striatellus	Arthropoda	Ribonuclease H protein	#N/A	#N/A
TRINITY_DN10613_c0_g1_i1	1073	96	KAG8250170.1	KAG8250170.1 hypothetical protein J6590_108324 [Homalodisca vitripennis]	1.45e-76	Homalodisca vitripennis	Arthropoda	#N/A	#N/A	#N/A
TRINITY_DN106147_c0_g1_i1	769	42	XP_008186497.1	XP_008186497.1 uncharacterized protein LOC103310331 [Acyrthosiphon pisum]	2.26e-34	Acyrthosiphon pisum	Arthropoda	#N/A	#N/A	#N/A
TRINITY_DN10614_c0_g3_i1	1113	116	KAG8248395.1	KAG8248395.1 hypothetical protein J6590_041982 [Homalodisca vitripennis]	2.41e-91	Homalodisca vitripennis	Arthropoda	#N/A	#N/A	#N/A
TRINITY_DN106150_c0_g1_i1	628	82	XP_014282663.1	XP_014282663.1 COMM domain-containing protein 5-like [Halyomorpha halys]	1.12e-18	Halyomorpha halys	Arthropoda	#N/A	#N/A	#N/A
TRINITY_DN106163_c0_g2_i1	413	16	KAG8287682.1	KAG8287682.1 hypothetical protein J6590_031797 [Homalodisca vitripennis]	1.06e-47	Homalodisca vitripennis	Arthropoda	Leucine carboxyl methyltransferase	GO:0001510,GO:0003674,GO:0003824,GO:0003880,GO:0005575,GO:0005622,GO:0005623,GO:0005737,GO:0005829,GO:0006139,GO:0006396,GO:0006399,GO:0006400,GO:0006464,GO:0006479,GO:0006481,GO:0006725,GO:0006807,GO:0008033,GO:0008150,GO:0008152,GO:0008168,GO:0008171,GO:0008173,GO:0008175,GO:0008213,GO:0008276,GO:0008757,GO:0009058,GO:0009451,GO:0009987,GO:0010340,GO:0010467,GO:0016070,GO:0016740,GO:0016741,GO:…	ko:K15451
TRINITY_DN10616_c0_g1_i1	787	26	KAG8328941.1	KAG8328941.1 hypothetical protein J6590_098454 [Homalodisca vitripennis]	5.01e-27	Homalodisca vitripennis	Arthropoda	#N/A	#N/A	#N/A
TRINITY_DN10616_c0_g2_i1	363	24	KAG8323365.1	KAG8323365.1 hypothetical protein J6590_108424 [Homalodisca vitripennis]	3.36e-15	Homalodisca vitripennis	Arthropoda	#N/A	#N/A	#N/A
TRINITY_DN1061_c0_g1_i3	1300	246	KAG8315130.1	KAG8315130.1 negative regulation of signal transduction [Homalodisca vitripennis]	4.23e-65	Homalodisca vitripennis	Arthropoda	It is involved in the biological process described with negative regulation of signal transduction	GO:0000003,GO:0001700,GO:0005575,GO:0005622,GO:0005623,GO:0005737,GO:0006915,GO:0006950,GO:0006979,GO:0007275,GO:0008150,GO:0008219,GO:0008258,GO:0009653,GO:0009790,GO:0009792,GO:0009966,GO:0009987,GO:0010646,GO:0012501,GO:0023051,GO:0032006,GO:0032501,GO:0032502,GO:0032504,GO:0040008,GO:0044424,GO:0044464,GO:0045926,GO:0048519,GO:0048583,GO:0048598,GO:0048856,GO:0050789,GO:0050794,GO:0050896,GO:…	#N/A
TRINITY_DN1061_c0_g1_i7	1189	482	KAG8315130.1	KAG8315130.1 negative regulation of signal transduction [Homalodisca vitripennis]	1.85e-66	Homalodisca vitripennis	Arthropoda	It is involved in the biological process described with negative regulation of signal transduction	GO:0000003,GO:0001700,GO:0005575,GO:0005622,GO:0005623,GO:0005737,GO:0006915,GO:0006950,GO:0006979,GO:0007275,GO:0008150,GO:0008219,GO:0008258,GO:0009653,GO:0009790,GO:0009792,GO:0009966,GO:0009987,GO:0010646,GO:0012501,GO:0023051,GO:0032006,GO:0032501,GO:0032502,GO:0032504,GO:0040008,GO:0044424,GO:0044464,GO:0045926,GO:0048519,GO:0048583,GO:0048598,GO:0048856,GO:0050789,GO:0050794,GO:0050896,GO:…	#N/A
TRINITY_DN1061_c0_g1_i8	1248	256	KAG8315130.1	KAG8315130.1 negative regulation of signal transduction [Homalodisca vitripennis]	3.71e-65	Homalodisca vitripennis	Arthropoda	It is involved in the biological process described with negative regulation of signal transduction	GO:0000003,GO:0001700,GO:0005575,GO:0005622,GO:0005623,GO:0005737,GO:0006915,GO:0006950,GO:0006979,GO:0007275,GO:0008150,GO:0008219,GO:0008258,GO:0009653,GO:0009790,GO:0009792,GO:0009966,GO:0009987,GO:0010646,GO:0012501,GO:0023051,GO:0032006,GO:0032501,GO:0032502,GO:0032504,GO:0040008,GO:0044424,GO:0044464,GO:0045926,GO:0048519,GO:0048583,GO:0048598,GO:0048856,GO:0050789,GO:0050794,GO:0050896,GO:…	#N/A
TRINITY_DN106209_c0_g1_i1	1244	78	GFX01775.1	GFX01775.1 uncharacterized protein TNCV_2921611 [Trichonephila clavipes]	1.11e-06	Trichonephila clavipes	Arthropoda	#N/A	#N/A	#N/A
TRINITY_DN10620_c0_g1_i3	565	24	KMQ89986.1	KMQ89986.1 hypothetical protein RF55_10312 [Lasius niger]	9.49e-07	Lasius niger	Arthropoda	#N/A	#N/A	#N/A
TRINITY_DN106228_c0_g1_i1	390	14	GBM90183.1	GBM90183.1 Histone-lysine N-methyltransferase SETMAR [Araneus ventricosus]	2.4e-17	Araneus ventricosus	Arthropoda	#N/A	#N/A	#N/A
TRINITY_DN106228_c1_g1_i1	502	26	GBN02253.1	GBN02253.1 Histone-lysine N-methyltransferase SETMAR [Araneus ventricosus]	4.42e-28	Araneus ventricosus	Arthropoda	#N/A	#N/A	#N/A
TRINITY_DN106249_c0_g1_i1	286	12	KAF0755184.1	KAF0755184.1 Uncharacterized protein FWK35_00019285 [Aphis craccivora]	1.07e-05	Aphis craccivora	Arthropoda	#N/A	#N/A	#N/A
TRINITY_DN10624_c0_g1_i1	2122	1042	XP_014277760.1	XP_014277760.1 uncharacterized protein LOC106681774 [Halyomorpha halys]	2.77e-162	Halyomorpha halys	Arthropoda	Structural constituent of ribosome. It is involved in the biological process described with translation	GO:0000313,GO:0000314,GO:0003674,GO:0003735,GO:0005198,GO:0005575,GO:0005622,GO:0005623,GO:0005737,GO:0005739,GO:0005740,GO:0005743,GO:0005759,GO:0005761,GO:0005763,GO:0005840,GO:0006412,GO:0006414,GO:0006415,GO:0006518,GO:0006807,GO:0006915,GO:0008150,GO:0008152,GO:0008219,GO:0009058,GO:0009059,GO:0009987,GO:0010467,GO:0012501,GO:0015935,GO:0016020,GO:0016043,GO:0019538,GO:0019866,GO:0022411,GO:…	ko:K17409
TRINITY_DN10624_c0_g3_i1	993	48	KAG8312243.1	KAG8312243.1 hyaluronan metabolic process [Homalodisca vitripennis]	3.26e-108	Homalodisca vitripennis	Arthropoda	Vault protein inter#N/Aalpha#N/Atrypsin domain	#N/A	#N/A
TRINITY_DN10624_c0_g4_i2	1588	100	KAG8312244.1	KAG8312244.1 hyaluronan metabolic process [Homalodisca vitripennis]	5.59e-201	Homalodisca vitripennis	Arthropoda	Vault protein inter#N/Aalpha#N/Atrypsin domain	#N/A	#N/A
TRINITY_DN10625_c0_g1_i4	3046	390	XP_022127680.1	XP_022127680.1 uncharacterized protein LOC111001920 [Pieris rapae]	7.59e-120	Pieris rapae	Arthropoda	Jerky protein homolog#N/Alike	#N/A	#N/A
TRINITY_DN106267_c0_g1_i1	241	8	KAF0721071.1	KAF0721071.1 Uncharacterized protein FWK35_00028736, partial [Aphis craccivora]	2.36e-16	Aphis craccivora	Arthropoda	#N/A	#N/A	#N/A
TRINITY_DN10627_c0_g2_i3	1876	478	KAG8291583.1	KAG8291583.1 F-box/WD repeat-containing protein 9 [Homalodisca vitripennis]	5.04e-118	Homalodisca vitripennis	Arthropoda	WD40 repeats	GO:0000209,GO:0001505,GO:0003008,GO:0003674,GO:0003824,GO:0004842,GO:0005575,GO:0005622,GO:0005623,GO:0005737,GO:0005829,GO:0006464,GO:0006807,GO:0006810,GO:0006836,GO:0006887,GO:0006903,GO:0006937,GO:0007154,GO:0007267,GO:0007268,GO:0007269,GO:0007275,GO:0007399,GO:0007600,GO:0007610,GO:0007638,GO:0008150,GO:0008152,GO:0009581,GO:0009582,GO:0009605,GO:0009612,GO:0009628,GO:0009966,GO:0009967,GO:…	ko:K10265
TRINITY_DN106285_c0_g1_i1	364	20	KAG5899373.1	KAG5899373.1 hypothetical protein JTB14_036862 [Gonioctena quinquepunctata]	7.52e-16	Gonioctena quinquepunctata	Arthropoda	#N/A	#N/A	#N/A
TRINITY_DN106292_c0_g1_i1	294	14	XP_039300576.1	XP_039300576.1 uncharacterized protein LOC120355896, partial [Nilaparvata lugens]	1.55e-28	Nilaparvata lugens	Arthropoda	#N/A	#N/A	#N/A
TRINITY_DN10629_c0_g1_i1	894	56	KAG8309024.1	KAG8309024.1 SUMO1 sentrin specific peptidase 1 [Homalodisca vitripennis]	1.55e-28	Homalodisca vitripennis	Arthropoda	#N/A	#N/A	#N/A
TRINITY_DN10629_c0_g1_i2	373	10	KAG8263659.1	KAG8263659.1 hypothetical protein J6590_027592 [Homalodisca vitripennis]	4.22e-09	Homalodisca vitripennis	Arthropoda	#N/A	#N/A	#N/A
TRINITY_DN10629_c0_g1_i3	1052	84	KAG8317593.1	KAG8317593.1 hypothetical protein J6590_024828 [Homalodisca vitripennis]	2.35e-09	Homalodisca vitripennis	Arthropoda	#N/A	#N/A	#N/A
TRINITY_DN10629_c0_g3_i1	497	20	XP_026829827.1	XP_026829827.1 uncharacterized protein LOC105274440 [Ooceraea biroi]	2.01e-77	Ooceraea biroi	Arthropoda	K02A2.6#N/Alike	#N/A	#N/A
TRINITY_DN10629_c0_g4_i1	530	18	KMQ83067.1	KMQ83067.1 reverse ribonuclease integrase, partial [Lasius niger]	2.6e-71	Lasius niger	Arthropoda	K02A2.6#N/Alike	#N/A	#N/A
TRINITY_DN1062_c0_g1_i1	2729	474	PNF42349.1	PNF42349.1 hypothetical protein B7P43_G03677 [Cryptotermes secundus]	5.9e-109	Cryptotermes secundus	Arthropoda	Galactose oxidase, central domain	#N/A	#N/A
TRINITY_DN1062_c0_g1_i4	2576	404	PNF42349.1	PNF42349.1 hypothetical protein B7P43_G03677 [Cryptotermes secundus]	1.44e-117	Cryptotermes secundus	Arthropoda	Galactose oxidase, central domain	#N/A	#N/A
TRINITY_DN10631_c0_g1_i1	367	16	KAG8251454.1	KAG8251454.1 hypothetical protein J6590_108350 [Homalodisca vitripennis]	3.68e-18	Homalodisca vitripennis	Arthropoda	#N/A	#N/A	#N/A
TRINITY_DN10631_c0_g3_i1	332	12	KAG8267360.1	KAG8267360.1 hypothetical protein J6590_108680 [Homalodisca vitripennis]	1.19e-27	Homalodisca vitripennis	Arthropoda	#N/A	#N/A	#N/A
TRINITY_DN10632_c0_g1_i5	527	38	KMQ84703.1	KMQ84703.1 reverse ribonuclease integrase [Lasius niger]	1.61e-14	Lasius niger	Arthropoda	#N/A	#N/A	#N/A
TRINITY_DN10632_c0_g2_i1	542	42	XP_041630344.1	XP_041630344.1 uncharacterized protein LOC121501885 [Drosophila kikkawai]	1.36e-31	Drosophila kikkawai	Arthropoda	#N/A	#N/A	#N/A
TRINITY_DN10632_c0_g3_i1	530	32	XP_011707937.1	XP_011707937.1 PREDICTED: uncharacterized protein K02A2.6-like [Wasmannia auropunctata]	2.93e-35	Wasmannia auropunctata	Arthropoda	#N/A	#N/A	#N/A
TRINITY_DN10632_c1_g1_i1	698	58	KAG8298342.1	KAG8298342.1 hypothetical protein J6590_016230 [Homalodisca vitripennis]	1.23e-13	Homalodisca vitripennis	Arthropoda	#N/A	#N/A	#N/A
TRINITY_DN10634_c0_g4_i1	496	16	KAG8309024.1	KAG8309024.1 SUMO1 sentrin specific peptidase 1 [Homalodisca vitripennis]	6.21e-49	Homalodisca vitripennis	Arthropoda	#N/A	#N/A	#N/A
TRINITY_DN106352_c0_g1_i1	237	10	KAG8302968.1	KAG8302968.1 hypothetical protein J6590_020720 [Homalodisca vitripennis]	9.94e-12	Homalodisca vitripennis	Arthropoda	#N/A	#N/A	#N/A
TRINITY_DN106367_c0_g1_i1	363	10	KAG8296971.1	KAG8296971.1 hypothetical protein J6590_045813 [Homalodisca vitripennis]	2.15e-14	Homalodisca vitripennis	Arthropoda	#N/A	#N/A	#N/A
TRINITY_DN106367_c0_g2_i1	380	8	KAG8251460.1	KAG8251460.1 hypothetical protein J6590_079357 [Homalodisca vitripennis]	4.76e-06	Homalodisca vitripennis	Arthropoda	#N/A	#N/A	#N/A
TRINITY_DN10636_c0_g1_i1	249	10	PSN33704.1	PSN33704.1 hypothetical protein C0J52_26701 [Blattella germanica]	3.07e-21	Blattella germanica	Arthropoda	#N/A	#N/A	#N/A
TRINITY_DN106376_c0_g1_i1	287	6	XP_022162341.1	XP_022162341.1 uncharacterized protein LOC111028113 [Myzus persicae]	2.45e-20	Myzus persicae	Arthropoda	#N/A	#N/A	#N/A
TRINITY_DN10637_c0_g1_i1	2162	12594	RZF46198.1	RZF46198.1 hypothetical protein LSTR_LSTR011552 [Laodelphax striatellus]	5.46e-79	Laodelphax striatellus	Arthropoda	EF#N/Ahand domain pair	GO:0003674,GO:0003824,GO:0003924,GO:0016462,GO:0016787,GO:0016817,GO:0016818,GO:0017111	ko:K15825
TRINITY_DN10638_c0_g1_i1	639	278	KAG8242926.1	KAG8242926.1 DnaJ sub C member 15 [Homalodisca vitripennis]	4e-67	Homalodisca vitripennis	Arthropoda	Mitochondrial import inner membrane translocase subunit	GO:0000003,GO:0001405,GO:0001655,GO:0001671,GO:0001822,GO:0002082,GO:0003006,GO:0003008,GO:0003674,GO:0005575,GO:0005622,GO:0005623,GO:0005737,GO:0005739,GO:0005740,GO:0005743,GO:0005744,GO:0006140,GO:0006457,GO:0006605,GO:0006626,GO:0006810,GO:0006839,GO:0006886,GO:0006950,GO:0006996,GO:0007005,GO:0007154,GO:0007275,GO:0007548,GO:0007600,GO:0007601,GO:0008047,GO:0008104,GO:0008150,GO:0009267,GO:…	ko:K09535,ko:K09539
TRINITY_DN10639_c0_g2_i4	869	82	RZF34501.1	RZF34501.1 hypothetical protein LSTR_LSTR011743 [Laodelphax striatellus]	6.92e-06	Laodelphax striatellus	Arthropoda	#N/A	#N/A	#N/A
TRINITY_DN10639_c0_g2_i7	2578	668	KAG8263466.1	KAG8263466.1 S-adenosyl-L-methionine-dependent tRNA 4-demethylwyosine synthase [Homalodisca vitripennis]	8.79e-301	Homalodisca vitripennis	Arthropoda	Wyosine base formation	#N/A	ko:K15449
TRINITY_DN1063_c0_g1_i1	1033	302	XP_014254362.1	XP_014254362.1 uncharacterized protein LOC106669406 [Cimex lectularius]	1.05e-06	Cimex lectularius	Arthropoda	#N/A	#N/A	#N/A
TRINITY_DN1063_c0_g1_i10	2427	1456	KAG8247835.1	KAG8247835.1 hypothetical protein J6590_053217 [Homalodisca vitripennis]	3.89e-210	Homalodisca vitripennis	Arthropoda	#N/A	#N/A	#N/A
TRINITY_DN1063_c0_g1_i2	1084	306	KAG8247836.1	KAG8247836.1 hypothetical protein J6590_053217 [Homalodisca vitripennis]	8.22e-96	Homalodisca vitripennis	Arthropoda	#N/A	#N/A	#N/A
TRINITY_DN1063_c0_g1_i6	3859	3786	KAG8247835.1	KAG8247835.1 hypothetical protein J6590_053217 [Homalodisca vitripennis]	4.4e-255	Homalodisca vitripennis	Arthropoda	#N/A	#N/A	#N/A
TRINITY_DN10641_c0_g1_i4	2401	920	KAG8292187.1	KAG8292187.1 hypothetical protein J6590_045858 [Homalodisca vitripennis]	0	Homalodisca vitripennis	Arthropoda	Alpha galactosidase A	GO:0003674,GO:0003824,GO:0004553,GO:0004557,GO:0005575,GO:0005622,GO:0005623,GO:0005737,GO:0005975,GO:0006629,GO:0006643,GO:0006664,GO:0006665,GO:0006672,GO:0006677,GO:0006687,GO:0006807,GO:0008150,GO:0008152,GO:0009056,GO:0009311,GO:0009987,GO:0015925,GO:0016042,GO:0016137,GO:0016139,GO:0016787,GO:0016798,GO:0019377,GO:0030149,GO:0034641,GO:0043603,GO:0044237,GO:0044238,GO:0044242,GO:0044248,GO:…	ko:K01204
TRINITY_DN10641_c0_g4_i1	2339	210	XP_039289600.1	XP_039289600.1 kelch-like protein 17 [Nilaparvata lugens]	7.75e-196	Nilaparvata lugens	Arthropoda	BTB And C#N/Aterminal Kelch	GO:0000151,GO:0003674,GO:0003779,GO:0005198,GO:0005488,GO:0005515,GO:0005575,GO:0005622,GO:0005623,GO:0005737,GO:0005856,GO:0006996,GO:0007010,GO:0007275,GO:0007399,GO:0007417,GO:0007420,GO:0008092,GO:0008150,GO:0009987,GO:0014069,GO:0015629,GO:0016043,GO:0019904,GO:0030029,GO:0030036,GO:0030425,GO:0031208,GO:0031461,GO:0031463,GO:0032279,GO:0032501,GO:0032502,GO:0032838,GO:0032839,GO:0032947,GO:…	ko:K10454
TRINITY_DN106426_c0_g1_i1	342	14	KAF0713885.1	KAF0713885.1 Uncharacterized protein FWK35_00037412, partial [Aphis craccivora]	6.66e-09	Aphis craccivora	Arthropoda	#N/A	#N/A	#N/A
TRINITY_DN106429_c0_g1_i1	1389	142	KOC69214.1	KOC69214.1 Lipase member H-A [Habropoda laboriosa]	1.11e-58	Habropoda laboriosa	Arthropoda	Carboxylic ester hydrolase activity	GO:0003674,GO:0003824,GO:0006629,GO:0008150,GO:0008152,GO:0009056,GO:0016042,GO:0016298,GO:0016787,GO:0016788,GO:0044238,GO:0071704,GO:1901575	ko:K19404
TRINITY_DN106432_c0_g1_i1	239	4	KAG8267343.1	KAG8267343.1 hypothetical protein J6590_053794 [Homalodisca vitripennis]	2.89e-07	Homalodisca vitripennis	Arthropoda	#N/A	#N/A	#N/A
TRINITY_DN106452_c0_g1_i1	232	4	KAG8320650.1	KAG8320650.1 hypothetical protein J6590_063747 [Homalodisca vitripennis]	4.58e-35	Homalodisca vitripennis	Arthropoda	#N/A	#N/A	#N/A
TRINITY_DN10646_c1_g1_i1	1946	182	KAG8336853.1	KAG8336853.1 hypothetical protein J6590_108488 [Homalodisca vitripennis]	5.98e-20	Homalodisca vitripennis	Arthropoda	#N/A	#N/A	#N/A
TRINITY_DN106480_c0_g1_i1	238	4	XP_039276762.1	XP_039276762.1 tigger transposable element-derived protein 6-like isoform X2 [Nilaparvata lugens]	6.33e-15	Nilaparvata lugens	Arthropoda	#N/A	#N/A	#N/A
TRINITY_DN1064_c0_g1_i3	5432	7552	KAF0718269.1	KAF0718269.1 AP2/ERF domain-containing protein PFD0985w-like, partial [Aphis craccivora]	2.51e-209	Aphis craccivora	Arthropoda	K02A2.6#N/Alike	#N/A	#N/A
TRINITY_DN106527_c0_g1_i1	392	12	KAF2905576.1	KAF2905576.1 hypothetical protein ILUMI_00604 [Ignelater luminosus]	6.3e-14	Ignelater luminosus	Arthropoda	#N/A	#N/A	#N/A
TRINITY_DN106550_c0_g1_i1	416	16	KAG5899817.1	KAG5899817.1 hypothetical protein JTB14_010256 [Gonioctena quinquepunctata]	1.4e-16	Gonioctena quinquepunctata	Arthropoda	#N/A	#N/A	#N/A
TRINITY_DN106576_c1_g1_i1	214	4	GFW06350.1	GFW06350.1 HTH_48 domain-containing protein [Trichonephila clavipes]	2.56e-20	Trichonephila clavipes	Arthropoda	#N/A	#N/A	#N/A
TRINITY_DN10657_c0_g1_i5	7855	3382	KAG8265161.1	KAG8265161.1 hypothetical protein J6590_108782 [Homalodisca vitripennis]	2.42e-202	Homalodisca vitripennis	Arthropoda	#N/A	#N/A	#N/A
TRINITY_DN10659_c0_g1_i2	508	66	PNF39681.1	PNF39681.1 hypothetical protein B7P43_G05668, partial [Cryptotermes secundus]	6.42e-23	Cryptotermes secundus	Arthropoda	Reverse transcriptase (RNA#N/Adependent DNA polymerase)	#N/A	#N/A
TRINITY_DN10659_c0_g2_i1	361	28	CAD7481847.1	CAD7481847.1 unnamed protein product [Plutella xylostella]	4.46e-14	Plutella xylostella	Arthropoda	#N/A	#N/A	#N/A
TRINITY_DN1065_c0_g1_i2	1997	486	KAG8273649.1	KAG8273649.1 hypothetical protein J6590_016971 [Homalodisca vitripennis]	3.1e-181	Homalodisca vitripennis	Arthropoda	Repeated motif present between transmembrane helices in cystinosin, yeast ERS1p, mannose#N/AP#N/Adolichol utilization defect 1, and other hypothetical proteins.	GO:0000099,GO:0000101,GO:0000323,GO:0001654,GO:0002088,GO:0003008,GO:0003333,GO:0003674,GO:0005215,GO:0005342,GO:0005575,GO:0005622,GO:0005623,GO:0005737,GO:0005764,GO:0005765,GO:0005768,GO:0005770,GO:0005773,GO:0005774,GO:0005856,GO:0005886,GO:0006082,GO:0006139,GO:0006163,GO:0006518,GO:0006520,GO:0006575,GO:0006725,GO:0006749,GO:0006753,GO:0006790,GO:0006793,GO:0006796,GO:0006807,GO:0006810,GO:…	ko:K12386,ko:K16686,ko:K17436
TRINITY_DN1065_c0_g1_i20	1833	574	KAG8273649.1	KAG8273649.1 hypothetical protein J6590_016971 [Homalodisca vitripennis]	6.06e-188	Homalodisca vitripennis	Arthropoda	Repeated motif present between transmembrane helices in cystinosin, yeast ERS1p, mannose#N/AP#N/Adolichol utilization defect 1, and other hypothetical proteins.	GO:0000099,GO:0000101,GO:0000323,GO:0001654,GO:0002088,GO:0003008,GO:0003333,GO:0003674,GO:0005215,GO:0005342,GO:0005575,GO:0005622,GO:0005623,GO:0005737,GO:0005764,GO:0005765,GO:0005768,GO:0005770,GO:0005773,GO:0005774,GO:0005856,GO:0005886,GO:0006082,GO:0006139,GO:0006163,GO:0006518,GO:0006520,GO:0006575,GO:0006725,GO:0006749,GO:0006753,GO:0006790,GO:0006793,GO:0006796,GO:0006807,GO:0006810,GO:…	ko:K12386,ko:K16686,ko:K17436
TRINITY_DN1065_c0_g1_i4	4199	1144	KAG8273649.1	KAG8273649.1 hypothetical protein J6590_016971 [Homalodisca vitripennis]	2.55e-172	Homalodisca vitripennis	Arthropoda	Repeated motif present between transmembrane helices in cystinosin, yeast ERS1p, mannose#N/AP#N/Adolichol utilization defect 1, and other hypothetical proteins.	GO:0000099,GO:0000101,GO:0000323,GO:0001654,GO:0002088,GO:0003008,GO:0003333,GO:0003674,GO:0005215,GO:0005342,GO:0005575,GO:0005622,GO:0005623,GO:0005737,GO:0005764,GO:0005765,GO:0005768,GO:0005770,GO:0005773,GO:0005774,GO:0005856,GO:0005886,GO:0006082,GO:0006139,GO:0006163,GO:0006518,GO:0006520,GO:0006575,GO:0006725,GO:0006749,GO:0006753,GO:0006790,GO:0006793,GO:0006796,GO:0006807,GO:0006810,GO:…	ko:K12386,ko:K16686,ko:K17436
TRINITY_DN1065_c0_g1_i5	2913	534	KAG8273649.1	KAG8273649.1 hypothetical protein J6590_016971 [Homalodisca vitripennis]	1.7e-176	Homalodisca vitripennis	Arthropoda	Repeated motif present between transmembrane helices in cystinosin, yeast ERS1p, mannose#N/AP#N/Adolichol utilization defect 1, and other hypothetical proteins.	GO:0000099,GO:0000101,GO:0000323,GO:0001654,GO:0002088,GO:0003008,GO:0003333,GO:0003674,GO:0005215,GO:0005342,GO:0005575,GO:0005622,GO:0005623,GO:0005737,GO:0005764,GO:0005765,GO:0005768,GO:0005770,GO:0005773,GO:0005774,GO:0005856,GO:0005886,GO:0006082,GO:0006139,GO:0006163,GO:0006518,GO:0006520,GO:0006575,GO:0006725,GO:0006749,GO:0006753,GO:0006790,GO:0006793,GO:0006796,GO:0006807,GO:0006810,GO:…	ko:K12386,ko:K16686,ko:K17436
TRINITY_DN106606_c0_g1_i1	536	22	KAG8258407.1	KAG8258407.1 hypothetical protein J6590_108419 [Homalodisca vitripennis]	1.87e-09	Homalodisca vitripennis	Arthropoda	#N/A	#N/A	#N/A
TRINITY_DN106667_c0_g1_i1	265	4	KAF8784835.1	KAF8784835.1 Protein GVQW3 like protein [Argiope bruennichi]	3.53e-08	Argiope bruennichi	Arthropoda	#N/A	#N/A	#N/A
TRINITY_DN1066_c2_g1_i3	4175	4182	XP_037975510.1	XP_037975510.1 uncharacterized protein LOC105391530 [Plutella xylostella]	3.37e-218	Plutella xylostella	Arthropoda	Ribonuclease H protein	#N/A	#N/A
TRINITY_DN1066_c2_g1_i8	5566	6086	AMS38359.1	AMS38359.1 hypothetical protein [Bactrocera tryoni]	7.42e-283	Bactrocera tryoni	Arthropoda	Ribonuclease H protein	#N/A	#N/A
TRINITY_DN106704_c0_g1_i1	514	22	KAG8264632.1	KAG8264632.1 hypothetical protein J6590_008568 [Homalodisca vitripennis]	3.95e-66	Homalodisca vitripennis	Arthropoda	#N/A	#N/A	#N/A
TRINITY_DN106717_c0_g1_i1	252	6	GBL84588.1	GBL84588.1 hypothetical protein AVEN_191058-1 [Araneus ventricosus]	1.93e-11	Araneus ventricosus	Arthropoda	#N/A	#N/A	#N/A
TRINITY_DN106737_c0_g1_i1	409	28	KAG8280967.1	KAG8280967.1 hypothetical protein J6590_068994 [Homalodisca vitripennis]	4.89e-61	Homalodisca vitripennis	Arthropoda	damaged DNA binding. It is involved in the biological process described with nucleotide#N/Aexcision repair	GO:0000003,GO:0000075,GO:0000077,GO:0000109,GO:0000111,GO:0000217,GO:0000278,GO:0000280,GO:0000404,GO:0000405,GO:0000710,GO:0000715,GO:0003674,GO:0003676,GO:0003677,GO:0003684,GO:0003690,GO:0003697,GO:0005488,GO:0005575,GO:0005622,GO:0005623,GO:0005634,GO:0005654,GO:0005730,GO:0005737,GO:0005739,GO:0005829,GO:0005886,GO:0006139,GO:0006259,GO:0006281,GO:0006289,GO:0006294,GO:0006298,GO:0006310,GO:…	ko:K10838
TRINITY_DN106747_c1_g1_i1	1669	76	KAG8270427.1	KAG8270427.1 hypothetical protein J6590_085389 [Homalodisca vitripennis]	2.63e-08	Homalodisca vitripennis	Arthropoda	#N/A	#N/A	#N/A
TRINITY_DN106747_c1_g1_i2	1709	78	KAG8270427.1	KAG8270427.1 hypothetical protein J6590_085389 [Homalodisca vitripennis]	2.7e-08	Homalodisca vitripennis	Arthropoda	#N/A	#N/A	#N/A
TRINITY_DN106777_c0_g1_i4	3017	324	KAG8267296.1	KAG8267296.1 hypothetical protein J6590_054692 [Homalodisca vitripennis]	5.44e-121	Homalodisca vitripennis	Arthropoda	#N/A	#N/A	#N/A
TRINITY_DN106777_c0_g2_i2	2278	222	KAG8267289.1	KAG8267289.1 hypothetical protein J6590_054686 [Homalodisca vitripennis]	0	Homalodisca vitripennis	Arthropoda	Type III restriction enzyme, res subunit	GO:0000003,GO:0000018,GO:0000019,GO:0000280,GO:0000712,GO:0000724,GO:0000725,GO:0003674,GO:0003678,GO:0003682,GO:0003824,GO:0004003,GO:0004386,GO:0005488,GO:0005575,GO:0005622,GO:0005623,GO:0005634,GO:0005654,GO:0006139,GO:0006259,GO:0006260,GO:0006261,GO:0006281,GO:0006302,GO:0006310,GO:0006725,GO:0006807,GO:0006950,GO:0006974,GO:0006996,GO:0007049,GO:0007059,GO:0007127,GO:0007131,GO:0008026,GO:…	ko:K10896
TRINITY_DN106779_c0_g1_i1	460	28	KAG8268473.1	KAG8268473.1 hypothetical protein J6590_025788 [Homalodisca vitripennis]	4.53e-75	Homalodisca vitripennis	Arthropoda	Peptidase family M13	#N/A	ko:K01415,ko:K08635
TRINITY_DN106781_c0_g1_i1	630	24	KAG8263201.1	KAG8263201.1 hypothetical protein J6590_108499 [Homalodisca vitripennis]	7.23e-12	Homalodisca vitripennis	Arthropoda	#N/A	#N/A	#N/A
TRINITY_DN10678_c0_g1_i1	337	14	XP_039295349.1	XP_039295349.1 uncharacterized protein LOC120353912 [Nilaparvata lugens]	1.53e-34	Nilaparvata lugens	Arthropoda	#N/A	#N/A	#N/A
TRINITY_DN106791_c0_g1_i1	205	4	XP_035232632.1	XP_035232632.1 protein GVQW3-like [Stegodyphus dumicola]	5.45e-11	Stegodyphus dumicola	Arthropoda	#N/A	#N/A	#N/A
TRINITY_DN1067_c0_g1_i1	834	186	RZF45295.1	RZF45295.1 hypothetical protein LSTR_LSTR014060 [Laodelphax striatellus]	7.96e-59	Laodelphax striatellus	Arthropoda	ribosomal protein L41	#N/A	ko:K17422
TRINITY_DN1067_c0_g1_i3	875	230	RZF45295.1	RZF45295.1 hypothetical protein LSTR_LSTR014060 [Laodelphax striatellus]	1.26e-58	Laodelphax striatellus	Arthropoda	ribosomal protein L41	#N/A	ko:K17422
TRINITY_DN106815_c0_g1_i4	2782	878	KAG8264220.1	KAG8264220.1 hypothetical protein J6590_017237 [Homalodisca vitripennis]	0	Homalodisca vitripennis	Arthropoda	Protein of unknown function (DUF1298)	GO:0003674,GO:0003824,GO:0004144,GO:0005575,GO:0005623,GO:0005886,GO:0006629,GO:0006638,GO:0006639,GO:0006641,GO:0008150,GO:0008152,GO:0008374,GO:0008610,GO:0009058,GO:0009987,GO:0016020,GO:0016411,GO:0016740,GO:0016746,GO:0016747,GO:0019432,GO:0044237,GO:0044238,GO:0044249,GO:0044255,GO:0044464,GO:0045017,GO:0046460,GO:0046463,GO:0046486,GO:0047196,GO:0071704,GO:0071944,GO:1901576	#N/A
TRINITY_DN10682_c0_g1_i1	1851	138	KMQ84031.1	KMQ84031.1 reverse ribonuclease integrase, partial [Lasius niger]	1.81e-96	Lasius niger	Arthropoda	K02A2.6#N/Alike	#N/A	#N/A
TRINITY_DN10682_c0_g1_i10	955	62	KMQ84085.1	KMQ84085.1 retrovirus-like pol polyprotein [Lasius niger]	6.92e-54	Lasius niger	Arthropoda	It is involved in the biological process described with	#N/A	#N/A
TRINITY_DN10682_c0_g1_i3	1797	128	KMQ84031.1	KMQ84031.1 reverse ribonuclease integrase, partial [Lasius niger]	1.09e-96	Lasius niger	Arthropoda	K02A2.6#N/Alike	#N/A	#N/A
TRINITY_DN10682_c0_g1_i5	1765	144	KMQ84031.1	KMQ84031.1 reverse ribonuclease integrase, partial [Lasius niger]	8.25e-97	Lasius niger	Arthropoda	K02A2.6#N/Alike	#N/A	#N/A
TRINITY_DN106838_c0_g1_i1	326	14	KAG8320983.1	KAG8320983.1 SUMO1 sentrin specific peptidase 8 [Homalodisca vitripennis]	1.08e-06	Homalodisca vitripennis	Arthropoda	#N/A	#N/A	#N/A
TRINITY_DN10686_c1_g1_i1	1066	162	RZF38009.1	RZF38009.1 hypothetical protein LSTR_LSTR006408 [Laodelphax striatellus]	2.46e-84	Laodelphax striatellus	Arthropoda	dephospho#N/ACoA kinase activity. It is involved in the biological process described with coenzyme A biosynthetic process	GO:0003674,GO:0003824,GO:0004140,GO:0006139,GO:0006163,GO:0006164,GO:0006725,GO:0006732,GO:0006753,GO:0006793,GO:0006796,GO:0006807,GO:0008150,GO:0008152,GO:0009058,GO:0009108,GO:0009117,GO:0009150,GO:0009152,GO:0009165,GO:0009259,GO:0009260,GO:0009987,GO:0015936,GO:0015937,GO:0016301,GO:0016310,GO:0016740,GO:0016772,GO:0016773,GO:0018130,GO:0019438,GO:0019637,GO:0019693,GO:0033865,GO:0033866,GO:…	ko:K00859,ko:K08597
TRINITY_DN10686_c1_g1_i10	2539	706	RZF38009.1	RZF38009.1 hypothetical protein LSTR_LSTR006408 [Laodelphax striatellus]	5.67e-110	Laodelphax striatellus	Arthropoda	dephospho#N/ACoA kinase activity. It is involved in the biological process described with coenzyme A biosynthetic process	GO:0003674,GO:0003824,GO:0004140,GO:0006139,GO:0006163,GO:0006164,GO:0006725,GO:0006732,GO:0006753,GO:0006793,GO:0006796,GO:0006807,GO:0008150,GO:0008152,GO:0009058,GO:0009108,GO:0009117,GO:0009150,GO:0009152,GO:0009165,GO:0009259,GO:0009260,GO:0009987,GO:0015936,GO:0015937,GO:0016301,GO:0016310,GO:0016740,GO:0016772,GO:0016773,GO:0018130,GO:0019438,GO:0019637,GO:0019693,GO:0033865,GO:0033866,GO:…	ko:K00859,ko:K08597
TRINITY_DN106872_c0_g1_i1	439	22	KAG5876831.1	KAG5876831.1 hypothetical protein JTB14_014160 [Gonioctena quinquepunctata]	2.67e-12	Gonioctena quinquepunctata	Arthropoda	#N/A	#N/A	#N/A
TRINITY_DN106881_c0_g1_i1	278	10	KAG8323365.1	KAG8323365.1 hypothetical protein J6590_108424 [Homalodisca vitripennis]	2.39e-10	Homalodisca vitripennis	Arthropoda	#N/A	#N/A	#N/A
TRINITY_DN106882_c2_g1_i1	290	6	GFW96597.1	GFW96597.1 HTH_48 domain-containing protein [Trichonephila clavipes]	4.01e-10	Trichonephila clavipes	Arthropoda	#N/A	#N/A	#N/A
TRINITY_DN106887_c0_g1_i1	2189	302	KAG8312081.1	KAG8312081.1 hypothetical protein J6590_029997 [Homalodisca vitripennis]	2.19e-19	Homalodisca vitripennis	Arthropoda	#N/A	#N/A	#N/A
TRINITY_DN1068_c0_g1_i6	2408	742	XP_008178826.1	XP_008178826.1 tigger transposable element-derived protein 4-like [Acyrthosiphon pisum]	1.92e-58	Acyrthosiphon pisum	Arthropoda	Tigger transposable	#N/A	#N/A
TRINITY_DN1068_c0_g1_i8	2722	448	GFW67912.1	GFW67912.1 tigger transposable element-derived protein 6 [Trichonephila clavipes]	7.01e-195	Trichonephila clavipes	Arthropoda	DDE superfamily endonuclease	#N/A	#N/A
TRINITY_DN10691_c0_g1_i1	731	48	KAG8326784.1	KAG8326784.1 hypothetical protein J6590_032611 [Homalodisca vitripennis]	1.76e-69	Homalodisca vitripennis	Arthropoda	#N/A	#N/A	#N/A
TRINITY_DN10691_c0_g3_i1	300	6	KAG8326783.1	KAG8326783.1 hypothetical protein J6590_032610 [Homalodisca vitripennis]	4.23e-19	Homalodisca vitripennis	Arthropoda	#N/A	#N/A	#N/A
TRINITY_DN10692_c0_g1_i8	3670	736	XP_023944838.1	XP_023944838.1 uncharacterized protein LOC112050734 [Bicyclus anynana]	7.85e-66	Bicyclus anynana	Arthropoda	#N/A	#N/A	#N/A
TRINITY_DN10692_c0_g4_i1	630	32	XP_017462864.1	XP_017462864.1 PREDICTED: uncharacterized protein LOC108356257, partial [Rhagoletis zephyria]	3.62e-39	Rhagoletis zephyria	Arthropoda	#N/A	#N/A	#N/A
TRINITY_DN106958_c0_g1_i1	589	24	RZF43348.1	RZF43348.1 hypothetical protein LSTR_LSTR001609 [Laodelphax striatellus]	6.59e-101	Laodelphax striatellus	Arthropoda	ATP#N/Adependent microtubule motor activity, minus#N/Aend#N/Adirected	GO:0001539,GO:0003674,GO:0003774,GO:0003777,GO:0003824,GO:0005488,GO:0005515,GO:0005575,GO:0005622,GO:0005623,GO:0005737,GO:0005856,GO:0005858,GO:0005875,GO:0005929,GO:0005930,GO:0006928,GO:0007017,GO:0007018,GO:0008150,GO:0008569,GO:0009987,GO:0015630,GO:0016462,GO:0016787,GO:0016817,GO:0016818,GO:0016887,GO:0017111,GO:0030286,GO:0031514,GO:0032838,GO:0032991,GO:0036156,GO:0040011,GO:0042623,GO:…	ko:K10408
TRINITY_DN10695_c0_g1_i4	2876	272	KAG8261581.1	KAG8261581.1 zinc finger protein [Homalodisca vitripennis]	3.2e-226	Homalodisca vitripennis	Arthropoda	with KRAB and SCAN domains 1	GO:0000981,GO:0003674,GO:0003700,GO:0005575,GO:0005622,GO:0005623,GO:0005634,GO:0006355,GO:0006357,GO:0008150,GO:0009889,GO:0010468,GO:0010556,GO:0019219,GO:0019222,GO:0031323,GO:0031326,GO:0043226,GO:0043227,GO:0043229,GO:0043231,GO:0044424,GO:0044464,GO:0050789,GO:0050794,GO:0051171,GO:0051252,GO:0060255,GO:0065007,GO:0080090,GO:0140110,GO:1903506,GO:2000112,GO:2001141	ko:K09229
TRINITY_DN10695_c0_g2_i1	2673	190	KAG5876383.1	KAG5876383.1 hypothetical protein JTB14_022653 [Gonioctena quinquepunctata]	1.69e-146	Gonioctena quinquepunctata	Arthropoda	#N/A	#N/A	#N/A
TRINITY_DN10695_c0_g3_i1	354	10	CAD7475047.1	CAD7475047.1 unnamed protein product [Plutella xylostella]	4.65e-35	Plutella xylostella	Arthropoda	#N/A	#N/A	#N/A
TRINITY_DN10696_c0_g1_i2	1026	214	KAG8295726.1	KAG8295726.1 negative regulation of chemokine (C-C motif) ligand 5 production [Homalodisca vitripennis]	1.01e-15	Homalodisca vitripennis	Arthropoda	#N/A	#N/A	#N/A
TRINITY_DN10696_c0_g1_i3	837	36	XP_026818996.1	XP_026818996.1 zinc finger BED domain-containing protein 5-like [Rhopalosiphum maidis]	1.86e-05	Rhopalosiphum maidis	Arthropoda	#N/A	#N/A	#N/A
TRINITY_DN10696_c0_g1_i4	1023	456	KAG8295726.1	KAG8295726.1 negative regulation of chemokine (C-C motif) ligand 5 production [Homalodisca vitripennis]	1.96e-16	Homalodisca vitripennis	Arthropoda	E3 Ubiquitin ligase	GO:0000165,GO:0000187,GO:0000266,GO:0001558,GO:0001817,GO:0001818,GO:0001932,GO:0001934,GO:0001959,GO:0001960,GO:0002682,GO:0002683,GO:0002697,GO:0002698,GO:0002831,GO:0002832,GO:0003674,GO:0003824,GO:0004842,GO:0005488,GO:0005515,GO:0005575,GO:0005622,GO:0005623,GO:0005737,GO:0005739,GO:0005740,GO:0005741,GO:0005777,GO:0006464,GO:0006468,GO:0006793,GO:0006796,GO:0006807,GO:0006810,GO:0006839,GO:…	ko:K15688
TRINITY_DN106971_c0_g1_i1	454	16	KAG8251513.1	KAG8251513.1 hypothetical protein J6590_078412 [Homalodisca vitripennis]	1.94e-16	Homalodisca vitripennis	Arthropoda	#N/A	#N/A	#N/A
TRINITY_DN106991_c0_g1_i2	417	48	GBM33454.1	GBM33454.1 hypothetical protein AVEN_55780-1 [Araneus ventricosus]	3.97e-09	Araneus ventricosus	Arthropoda	#N/A	#N/A	#N/A
TRINITY_DN106_c0_g1_i1	637	1322	XP_008468846.1	XP_008468846.1 protein stunted-like isoform X1 [Diaphorina citri]	6.71e-23	Diaphorina citri	Arthropoda	#N/A	#N/A	#N/A
TRINITY_DN106_c0_g1_i2	670	2524	ABD98778.1	ABD98778.1 putative mitochondrial ATP synthase epsilon chain [Graphocephala atropunctata]	7.73e-23	Graphocephala atropunctata	Arthropoda	#N/A	#N/A	#N/A
TRINITY_DN10703_c0_g2_i1	1242	148	GFY42352.1	GFY42352.1 DDE_Tnp_1_7 domain-containing protein [Trichonephila inaurata madagascariensis]	4.48e-111	Trichonephila inaurata madagascariensis	Arthropoda	Transposase IS4	#N/A	#N/A
TRINITY_DN107047_c0_g1_i1	236	4	KAG8295951.1	KAG8295951.1 serine-type endopeptidase activity protein [Homalodisca vitripennis]	1.22e-37	Homalodisca vitripennis	Arthropoda	#N/A	#N/A	#N/A
TRINITY_DN107073_c0_g1_i1	693	42	KAG8315682.1	KAG8315682.1 ADP catabolic process [Homalodisca vitripennis]	1.56e-99	Homalodisca vitripennis	Arthropoda	NUDIX domain	GO:0003674,GO:0003824,GO:0005575,GO:0005622,GO:0005623,GO:0005737,GO:0005739,GO:0005759,GO:0006139,GO:0006163,GO:0006195,GO:0006725,GO:0006753,GO:0006793,GO:0006796,GO:0006807,GO:0008150,GO:0008152,GO:0009056,GO:0009058,GO:0009117,GO:0009123,GO:0009125,GO:0009126,GO:0009128,GO:0009132,GO:0009134,GO:0009135,GO:0009137,GO:0009150,GO:0009154,GO:0009158,GO:0009161,GO:0009166,GO:0009167,GO:0009169,GO:…	ko:K13988
TRINITY_DN107094_c0_g1_i1	586	36	XP_021915065.1	XP_021915065.1 longitudinals lacking protein, isoforms N/O/W/X/Y isoform X6 [Zootermopsis nevadensis]	3.59e-14	Zootermopsis nevadensis	Arthropoda	#N/A	#N/A	#N/A
TRINITY_DN107101_c0_g1_i1	335	12	XP_035215727.1	XP_035215727.1 uncharacterized protein LOC118189254 [Stegodyphus dumicola]	8.36e-33	Stegodyphus dumicola	Arthropoda	nucleic acid binding	#N/A	#N/A
TRINITY_DN107110_c0_g1_i1	328	12	XP_025202117.1	XP_025202117.1 uncharacterized protein LOC112599422 [Melanaphis sacchari]	5.7e-26	Melanaphis sacchari	Arthropoda	#N/A	#N/A	#N/A
TRINITY_DN107114_c0_g1_i1	292	4	CAB0040422.1	CAB0040422.1 unnamed protein product [Trichogramma brassicae]	2.03e-10	Trichogramma brassicae	Arthropoda	#N/A	#N/A	#N/A
TRINITY_DN10711_c0_g1_i1	845	58	KAG7302557.1	KAG7302557.1 hypothetical protein JYU34_012482 [Plutella xylostella]	6.44e-62	Plutella xylostella	Arthropoda	Mitochondrial protein	#N/A	#N/A
TRINITY_DN107143_c2_g2_i1	539	28	KAG8269958.1	KAG8269958.1 hypothetical protein J6590_095672 [Homalodisca vitripennis]	8.5e-07	Homalodisca vitripennis	Arthropoda	#N/A	#N/A	#N/A
TRINITY_DN10714_c0_g1_i3	2737	268	KAG8283001.1	KAG8283001.1 hypothetical protein J6590_025484 [Homalodisca vitripennis]	5.62e-22	Homalodisca vitripennis	Arthropoda	#N/A	#N/A	#N/A
TRINITY_DN10714_c0_g1_i8	912	34	KAG8283001.1	KAG8283001.1 hypothetical protein J6590_025484 [Homalodisca vitripennis]	9.02e-23	Homalodisca vitripennis	Arthropoda	#N/A	#N/A	#N/A
TRINITY_DN10714_c0_g2_i1	1318	114	XP_026818960.1	XP_026818960.1 zinc finger BED domain-containing protein 5-like [Rhopalosiphum maidis]	1.54e-113	Rhopalosiphum maidis	Arthropoda	DNA#N/Abinding transcription factor activity, RNA polymerase II#N/Aspecific	#N/A	#N/A
TRINITY_DN10715_c0_g1_i1	1404	500	KDR23402.1	KDR23402.1 Aminoacyl tRNA synthetase complex-interacting multifunctional protein 1 [Zootermopsis nevadensis]	9.65e-70	Zootermopsis nevadensis	Arthropoda	Putative tRNA binding domain	GO:0000049,GO:0001936,GO:0001937,GO:0002376,GO:0002791,GO:0002793,GO:0003674,GO:0003676,GO:0003723,GO:0005102,GO:0005125,GO:0005488,GO:0005515,GO:0005575,GO:0005576,GO:0005615,GO:0005622,GO:0005623,GO:0005737,GO:0005829,GO:0006082,GO:0006139,GO:0006399,GO:0006412,GO:0006418,GO:0006518,GO:0006520,GO:0006725,GO:0006807,GO:0006928,GO:0006935,GO:0006950,GO:0006952,GO:0006954,GO:0007154,GO:0007165,GO:…	ko:K15437
TRINITY_DN10715_c0_g1_i4	774	86	XP_037284578.1	XP_037284578.1 aminoacyl tRNA synthase complex-interacting multifunctional protein 1-like [Rhipicephalus microplus]	4.37e-61	Rhipicephalus microplus	Arthropoda	Putative tRNA binding domain	GO:0000049,GO:0001936,GO:0001937,GO:0002376,GO:0002791,GO:0002793,GO:0003674,GO:0003676,GO:0003723,GO:0005102,GO:0005125,GO:0005488,GO:0005515,GO:0005575,GO:0005576,GO:0005615,GO:0005622,GO:0005623,GO:0005737,GO:0005829,GO:0006082,GO:0006139,GO:0006399,GO:0006412,GO:0006418,GO:0006518,GO:0006520,GO:0006725,GO:0006807,GO:0006928,GO:0006935,GO:0006950,GO:0006952,GO:0006954,GO:0007154,GO:0007165,GO:…	ko:K15437
TRINITY_DN10715_c0_g2_i4	3479	814	XP_025203268.1	XP_025203268.1 zinc finger MYM-type protein 1-like [Melanaphis sacchari]	9.87e-226	Melanaphis sacchari	Arthropoda	Domain of unknown function (DUF4371)	#N/A	#N/A
TRINITY_DN10716_c0_g1_i2	258	6	KAG8306690.1	KAG8306690.1 RING finger protein 10 [Homalodisca vitripennis]	3.41e-12	Homalodisca vitripennis	Arthropoda	#N/A	#N/A	#N/A
TRINITY_DN10716_c0_g1_i8	3409	1614	KAG8306690.1	KAG8306690.1 RING finger protein 10 [Homalodisca vitripennis]	0	Homalodisca vitripennis	Arthropoda	Zinc ion binding	GO:0001067,GO:0003674,GO:0003676,GO:0003677,GO:0003824,GO:0004842,GO:0005488,GO:0005575,GO:0005622,GO:0005623,GO:0005634,GO:0005737,GO:0006355,GO:0006357,GO:0006464,GO:0006807,GO:0007275,GO:0007399,GO:0008150,GO:0008152,GO:0008270,GO:0008285,GO:0009889,GO:0009891,GO:0009893,GO:0009987,GO:0010468,GO:0010556,GO:0010557,GO:0010604,GO:0010624,GO:0010626,GO:0010628,GO:0010721,GO:0014013,GO:0014014,GO:…	#N/A
TRINITY_DN10716_c0_g1_i9	3550	1920	KAG8306690.1	KAG8306690.1 RING finger protein 10 [Homalodisca vitripennis]	0	Homalodisca vitripennis	Arthropoda	Zinc ion binding	GO:0001067,GO:0003674,GO:0003676,GO:0003677,GO:0003824,GO:0004842,GO:0005488,GO:0005575,GO:0005622,GO:0005623,GO:0005634,GO:0005737,GO:0006355,GO:0006357,GO:0006464,GO:0006807,GO:0007275,GO:0007399,GO:0008150,GO:0008152,GO:0008270,GO:0008285,GO:0009889,GO:0009891,GO:0009893,GO:0009987,GO:0010468,GO:0010556,GO:0010557,GO:0010604,GO:0010624,GO:0010626,GO:0010628,GO:0010721,GO:0014013,GO:0014014,GO:…	#N/A
TRINITY_DN1071_c0_g1_i2	621	62	RZF35397.1	RZF35397.1 hypothetical protein LSTR_LSTR014677 [Laodelphax striatellus]	3.76e-50	Laodelphax striatellus	Arthropoda	HAP1 N#N/Aterminal conserved region	#N/A	#N/A
TRINITY_DN1071_c0_g1_i3	1711	328	KAG8272587.1	KAG8272587.1 anterograde dendritic transport of mitochondrion [Homalodisca vitripennis]	5.14e-113	Homalodisca vitripennis	Arthropoda	Kinesin associated protein	GO:0000003,GO:0000902,GO:0000904,GO:0003002,GO:0003006,GO:0003674,GO:0003774,GO:0003777,GO:0003824,GO:0005102,GO:0005488,GO:0005515,GO:0005575,GO:0005622,GO:0005623,GO:0005634,GO:0005737,GO:0005739,GO:0005768,GO:0005769,GO:0005886,GO:0006355,GO:0006357,GO:0006464,GO:0006486,GO:0006493,GO:0006605,GO:0006807,GO:0006810,GO:0006836,GO:0006886,GO:0006928,GO:0006996,GO:0007005,GO:0007017,GO:0007018,GO:…	ko:K15369,ko:K15374
TRINITY_DN1071_c0_g1_i6	4407	1190	KAG8272587.1	KAG8272587.1 anterograde dendritic transport of mitochondrion [Homalodisca vitripennis]	2.72e-150	Homalodisca vitripennis	Arthropoda	Kinesin associated protein	GO:0000003,GO:0000902,GO:0000904,GO:0003002,GO:0003006,GO:0003674,GO:0003774,GO:0003777,GO:0003824,GO:0005102,GO:0005488,GO:0005515,GO:0005575,GO:0005622,GO:0005623,GO:0005634,GO:0005737,GO:0005739,GO:0005768,GO:0005769,GO:0005886,GO:0006355,GO:0006357,GO:0006464,GO:0006486,GO:0006493,GO:0006605,GO:0006807,GO:0006810,GO:0006836,GO:0006886,GO:0006928,GO:0006996,GO:0007005,GO:0007017,GO:0007018,GO:…	ko:K15369,ko:K15374
TRINITY_DN1071_c0_g1_i9	5744	1604	KAG8272587.1	KAG8272587.1 anterograde dendritic transport of mitochondrion [Homalodisca vitripennis]	1.05e-282	Homalodisca vitripennis	Arthropoda	Kinesin associated protein	GO:0000003,GO:0000902,GO:0000904,GO:0003002,GO:0003006,GO:0003674,GO:0003774,GO:0003777,GO:0003824,GO:0005102,GO:0005488,GO:0005515,GO:0005575,GO:0005622,GO:0005623,GO:0005634,GO:0005737,GO:0005739,GO:0005768,GO:0005769,GO:0005886,GO:0006355,GO:0006357,GO:0006464,GO:0006486,GO:0006493,GO:0006605,GO:0006807,GO:0006810,GO:0006836,GO:0006886,GO:0006928,GO:0006996,GO:0007005,GO:0007017,GO:0007018,GO:…	ko:K15369,ko:K15374
TRINITY_DN107214_c0_g1_i1	491	28	KAG8317243.1	KAG8317243.1 hypothetical protein J6590_031374 [Homalodisca vitripennis]	2.02e-26	Homalodisca vitripennis	Arthropoda	#N/A	#N/A	#N/A
TRINITY_DN10721_c0_g1_i9	2781	358	KDR12989.1	KDR12989.1 Retinoblastoma-binding protein 6 [Zootermopsis nevadensis]	3.08e-153	Zootermopsis nevadensis	Arthropoda	nucleic acid binding	GO:0000209,GO:0001654,GO:0001701,GO:0001745,GO:0003674,GO:0003824,GO:0004842,GO:0005488,GO:0005515,GO:0005575,GO:0005622,GO:0005623,GO:0005634,GO:0005654,GO:0005694,GO:0005730,GO:0005737,GO:0005815,GO:0005829,GO:0005856,GO:0006275,GO:0006464,GO:0006508,GO:0006511,GO:0006807,GO:0006915,GO:0006950,GO:0006974,GO:0007275,GO:0007423,GO:0008150,GO:0008152,GO:0008219,GO:0008270,GO:0008283,GO:0009056,GO:…	ko:K10624
TRINITY_DN107243_c0_g1_i1	360	10	KAG8296227.1	KAG8296227.1 hypothetical protein J6590_061514 [Homalodisca vitripennis]	3.5e-10	Homalodisca vitripennis	Arthropoda	#N/A	#N/A	#N/A
TRINITY_DN107248_c0_g1_i1	384	32	CAD7601096.1	CAD7601096.1 unnamed protein product [Timema genevievae]	4.82e-13	Timema genevievae	Arthropoda	#N/A	#N/A	#N/A
TRINITY_DN107251_c0_g1_i1	239	12	KAG8263659.1	KAG8263659.1 hypothetical protein J6590_027592 [Homalodisca vitripennis]	1.15e-10	Homalodisca vitripennis	Arthropoda	#N/A	#N/A	#N/A
TRINITY_DN10725_c0_g2_i1	1387	1604	KAG8257056.1	KAG8257056.1 hypothetical protein J6590_057126 [Homalodisca vitripennis]	7.61e-37	Homalodisca vitripennis	Arthropoda	Transcription activator MBF2	#N/A	#N/A
TRINITY_DN10726_c0_g2_i1	289	10	KAG8263201.1	KAG8263201.1 hypothetical protein J6590_108499 [Homalodisca vitripennis]	6.82e-13	Homalodisca vitripennis	Arthropoda	#N/A	#N/A	#N/A
TRINITY_DN107307_c0_g1_i1	398	14	KAG8241718.1	KAG8241718.1 serine-type endopeptidase activity protein [Homalodisca vitripennis]	2.65e-08	Homalodisca vitripennis	Arthropoda	#N/A	#N/A	#N/A
TRINITY_DN10732_c0_g2_i2	265	4	KMQ93995.1	KMQ93995.1 52 kda repressor of the inhibitor of the protein kinase-like protein [Lasius niger]	1.68e-08	Lasius niger	Arthropoda	#N/A	#N/A	#N/A
TRINITY_DN107332_c0_g1_i1	458	24	XP_026746050.1	XP_026746050.1 uncharacterized protein LOC113507390 [Trichoplusia ni]	2.73e-06	Trichoplusia ni	Arthropoda	#N/A	#N/A	#N/A
TRINITY_DN10733_c0_g1_i1	778	112	KMQ86419.1	KMQ86419.1 reverse transcriptase [Lasius niger]	7.82e-07	Lasius niger	Arthropoda	#N/A	#N/A	#N/A
TRINITY_DN107368_c0_g1_i1	288	8	KAG8300446.1	KAG8300446.1 hypothetical protein J6590_076142, partial [Homalodisca vitripennis]	3.3e-10	Homalodisca vitripennis	Arthropoda	#N/A	#N/A	#N/A
TRINITY_DN107372_c0_g1_i1	283	10	XP_035232632.1	XP_035232632.1 protein GVQW3-like [Stegodyphus dumicola]	1.73e-16	Stegodyphus dumicola	Arthropoda	#N/A	#N/A	#N/A
TRINITY_DN107372_c1_g1_i3	520	86	GFS52516.1	GFS52516.1 HTH_48 domain-containing protein [Trichonephila clavipes]	2.83e-49	Trichonephila clavipes	Arthropoda	#N/A	#N/A	#N/A
TRINITY_DN107372_c2_g1_i1	272	120	GFS69394.1	GFS69394.1 HTH_48 domain-containing protein [Trichonephila clavipes]	1.55e-22	Trichonephila clavipes	Arthropoda	#N/A	#N/A	#N/A
TRINITY_DN10737_c2_g2_i1	486	44	XP_039278776.1	XP_039278776.1 uncharacterized protein LOC120350256 [Nilaparvata lugens]	1.81e-14	Nilaparvata lugens	Arthropoda	#N/A	#N/A	#N/A
TRINITY_DN10738_c0_g2_i3	2519	1138	KAG8266950.1	KAG8266950.1 YTH domain-containing protein 1 [Homalodisca vitripennis]	1.14e-236	Homalodisca vitripennis	Arthropoda	YT521#N/AB#N/Alike domain	GO:0000003,GO:0000245,GO:0000375,GO:0000377,GO:0000381,GO:0000398,GO:0003006,GO:0003674,GO:0003676,GO:0003723,GO:0003729,GO:0005488,GO:0005575,GO:0005622,GO:0005623,GO:0005634,GO:0005654,GO:0005886,GO:0006139,GO:0006376,GO:0006396,GO:0006397,GO:0006403,GO:0006405,GO:0006406,GO:0006611,GO:0006725,GO:0006807,GO:0006810,GO:0006886,GO:0006913,GO:0007530,GO:0007549,GO:0008104,GO:0008150,GO:0008152,GO:…	ko:K20100
TRINITY_DN107395_c0_g1_i1	218	6	KAG8283499.1	KAG8283499.1 hypothetical protein J6590_014018 [Homalodisca vitripennis]	1.66e-08	Homalodisca vitripennis	Arthropoda	#N/A	#N/A	#N/A
TRINITY_DN10739_c0_g1_i1	722	62	KAG8267575.1	KAG8267575.1 hypothetical protein J6590_048194 [Homalodisca vitripennis]	3.41e-46	Homalodisca vitripennis	Arthropoda	#N/A	#N/A	#N/A
TRINITY_DN107403_c0_g1_i1	307	6	KAG8263546.1	KAG8263546.1 hypothetical protein J6590_030701 [Homalodisca vitripennis]	1.95e-43	Homalodisca vitripennis	Arthropoda	#N/A	#N/A	#N/A
TRINITY_DN107434_c0_g1_i1	2002	122	KAG8273142.1	KAG8273142.1 hypothetical protein J6590_027479 [Homalodisca vitripennis]	2.64e-182	Homalodisca vitripennis	Arthropoda	Herpesviridae UL52/UL70 DNA primase	GO:0000002,GO:0000731,GO:0003674,GO:0003682,GO:0003824,GO:0003887,GO:0003896,GO:0003899,GO:0005488,GO:0005575,GO:0005622,GO:0005623,GO:0005634,GO:0005737,GO:0005739,GO:0005759,GO:0006139,GO:0006259,GO:0006260,GO:0006261,GO:0006264,GO:0006269,GO:0006281,GO:0006301,GO:0006725,GO:0006807,GO:0006950,GO:0006974,GO:0006996,GO:0007005,GO:0008150,GO:0008152,GO:0009058,GO:0009059,GO:0009314,GO:0009411,GO:…	#N/A
TRINITY_DN107489_c0_g1_i1	386	8	KAG8284687.1	KAG8284687.1 hypothetical protein J6590_108689 [Homalodisca vitripennis]	5.82e-33	Homalodisca vitripennis	Arthropoda	#N/A	#N/A	#N/A
TRINITY_DN1074_c0_g1_i1	472	3064	XP_014285636.1	XP_014285636.1 ATP synthase subunit g, mitochondrial isoform X2 [Halyomorpha halys]	8e-41	Halyomorpha halys	Arthropoda	#N/A	#N/A	#N/A
TRINITY_DN107522_c0_g1_i1	230	4	KAG8277901.1	KAG8277901.1 hypothetical protein J6590_031948 [Homalodisca vitripennis]	5.24e-12	Homalodisca vitripennis	Arthropoda	#N/A	#N/A	#N/A
TRINITY_DN107526_c0_g1_i1	227	6	KAG8241864.1	KAG8241864.1 hypothetical protein J6590_108316 [Homalodisca vitripennis]	6.29e-21	Homalodisca vitripennis	Arthropoda	#N/A	#N/A	#N/A
TRINITY_DN107534_c0_g1_i1	1712	336	XP_021921721.1	XP_021921721.1 beclin-1-like protein [Zootermopsis nevadensis]	5.53e-210	Zootermopsis nevadensis	Arthropoda	It is involved in the biological process described with autophagy	GO:0000003,GO:0000045,GO:0000070,GO:0000272,GO:0000278,GO:0000280,GO:0000302,GO:0000407,GO:0000422,GO:0000423,GO:0000819,GO:0001525,GO:0001568,GO:0001666,GO:0001944,GO:0002119,GO:0002164,GO:0002165,GO:0002376,GO:0002520,GO:0002790,GO:0003006,GO:0003674,GO:0005488,GO:0005515,GO:0005575,GO:0005622,GO:0005623,GO:0005634,GO:0005737,GO:0005768,GO:0005773,GO:0005776,GO:0005783,GO:0005794,GO:0005802,GO:…	ko:K08334
TRINITY_DN10754_c0_g1_i1	818	116	KAG8252467.1	KAG8252467.1 G patch domain-containing protein 4 [Homalodisca vitripennis]	2.87e-32	Homalodisca vitripennis	Arthropoda	#N/A	#N/A	#N/A
TRINITY_DN10754_c0_g1_i2	1010	162	KAG8252467.1	KAG8252467.1 G patch domain-containing protein 4 [Homalodisca vitripennis]	3.15e-42	Homalodisca vitripennis	Arthropoda	glycine rich nucleic binding domain	GO:0002244,GO:0002376,GO:0002520,GO:0007275,GO:0008150,GO:0009987,GO:0030097,GO:0030154,GO:0032501,GO:0032502,GO:0048513,GO:0048534,GO:0048731,GO:0048856,GO:0048869	#N/A
TRINITY_DN10754_c0_g1_i3	1037	168	KAG8252467.1	KAG8252467.1 G patch domain-containing protein 4 [Homalodisca vitripennis]	4e-42	Homalodisca vitripennis	Arthropoda	glycine rich nucleic binding domain	GO:0002244,GO:0002376,GO:0002520,GO:0007275,GO:0008150,GO:0009987,GO:0030097,GO:0030154,GO:0032501,GO:0032502,GO:0048513,GO:0048534,GO:0048731,GO:0048856,GO:0048869	#N/A
TRINITY_DN10754_c0_g2_i1	717	336	KAG8231973.1	KAG8231973.1 hypothetical protein J437_LFUL008894 [Ladona fulva]	2.46e-44	Ladona fulva	Arthropoda	#N/A	#N/A	#N/A
TRINITY_DN10754_c0_g2_i2	375	38	KAG8231973.1	KAG8231973.1 hypothetical protein J437_LFUL008894 [Ladona fulva]	2.09e-46	Ladona fulva	Arthropoda	#N/A	#N/A	#N/A
TRINITY_DN107552_c0_g1_i1	391	28	GFQ98619.1	GFQ98619.1 hypothetical protein TNCT_410191 [Trichonephila clavata]	7.82e-19	Trichonephila clavata	Arthropoda	#N/A	#N/A	#N/A
TRINITY_DN1075_c2_g2_i2	1107	180	XP_039283421.1	XP_039283421.1 uncharacterized protein LOC120351176 isoform X3 [Nilaparvata lugens]	4.99e-07	Nilaparvata lugens	Arthropoda	#N/A	#N/A	#N/A
TRINITY_DN107621_c0_g1_i1	994	116	RZF40764.1	RZF40764.1 hypothetical protein LSTR_LSTR011281 [Laodelphax striatellus]	5.1e-62	Laodelphax striatellus	Arthropoda	SURF4 family	GO:0000139,GO:0000323,GO:0001775,GO:0002119,GO:0002164,GO:0002252,GO:0002263,GO:0002274,GO:0002275,GO:0002283,GO:0002366,GO:0002376,GO:0002443,GO:0002444,GO:0002446,GO:0005575,GO:0005622,GO:0005623,GO:0005737,GO:0005764,GO:0005765,GO:0005766,GO:0005773,GO:0005774,GO:0005783,GO:0005789,GO:0005793,GO:0005794,GO:0005886,GO:0006810,GO:0006887,GO:0006890,GO:0006955,GO:0006996,GO:0007030,GO:0007275,GO:…	ko:K20369
TRINITY_DN107667_c0_g4_i1	1683	142	XP_039285054.1	XP_039285054.1 uncharacterized protein LOC111049558 [Nilaparvata lugens]	3.3e-96	Nilaparvata lugens	Arthropoda	Platelet#N/Aderived and vascular endothelial growth factors (PDGF, VEGF) family	#N/A	#N/A
TRINITY_DN107667_c0_g4_i2	1660	144	XP_039285054.1	XP_039285054.1 uncharacterized protein LOC111049558 [Nilaparvata lugens]	2.62e-96	Nilaparvata lugens	Arthropoda	Platelet#N/Aderived and vascular endothelial growth factors (PDGF, VEGF) family	#N/A	#N/A
TRINITY_DN107674_c0_g1_i5	2387	376	KAG8297232.1	KAG8297232.1 hypothetical protein J6590_038836 [Homalodisca vitripennis]	1.75e-131	Homalodisca vitripennis	Arthropoda	Tubulin#N/Aspecific chaperone	GO:0000226,GO:0000278,GO:0000902,GO:0000904,GO:0003008,GO:0003012,GO:0003674,GO:0005488,GO:0005515,GO:0005575,GO:0005622,GO:0005623,GO:0005737,GO:0005829,GO:0005856,GO:0005874,GO:0006457,GO:0006996,GO:0007010,GO:0007017,GO:0007021,GO:0007023,GO:0007049,GO:0007051,GO:0007052,GO:0007154,GO:0007267,GO:0007268,GO:0007274,GO:0007275,GO:0007399,GO:0007409,GO:0007422,GO:0007610,GO:0007626,GO:0008150,GO:…	ko:K21768
TRINITY_DN10769_c1_g1_i1	914	106	KAG8321712.1	KAG8321712.1 Disintegrin and metalloproteinase domain-containing protein 10 [Homalodisca vitripennis]	1.09e-122	Homalodisca vitripennis	Arthropoda	It is involved in the biological process described with proteolysis	GO:0000003,GO:0000902,GO:0000904,GO:0001558,GO:0001655,GO:0001667,GO:0001701,GO:0001708,GO:0001709,GO:0001775,GO:0002064,GO:0002065,GO:0002066,GO:0002119,GO:0002164,GO:0002252,GO:0002263,GO:0002274,GO:0002275,GO:0002283,GO:0002366,GO:0002376,GO:0002443,GO:0002444,GO:0002446,GO:0002520,GO:0002682,GO:0002684,GO:0002685,GO:0002687,GO:0002688,GO:0002690,GO:0002761,GO:0003006,GO:0003007,GO:0003674,GO:…	ko:K06704
TRINITY_DN10769_c1_g1_i6	5642	1716	XP_014244164.1	XP_014244164.1 disintegrin and metalloproteinase domain-containing protein 10 isoform X1 [Cimex lectularius]	0	Cimex lectularius	Arthropoda	Homologues of snake disintegrins	GO:0000003,GO:0000902,GO:0000904,GO:0001558,GO:0001655,GO:0001667,GO:0001701,GO:0001708,GO:0001709,GO:0001775,GO:0002064,GO:0002065,GO:0002066,GO:0002119,GO:0002164,GO:0002252,GO:0002263,GO:0002274,GO:0002275,GO:0002283,GO:0002366,GO:0002376,GO:0002443,GO:0002444,GO:0002446,GO:0002520,GO:0002682,GO:0002684,GO:0002685,GO:0002687,GO:0002688,GO:0002690,GO:0002761,GO:0003006,GO:0003007,GO:0003674,GO:…	ko:K06704
TRINITY_DN10769_c1_g5_i1	836	62	KAG8318651.1	KAG8318651.1 adenylate cyclase [Homalodisca vitripennis]	4.8e-118	Homalodisca vitripennis	Arthropoda	Peptidase dimerisation domain	GO:0003674,GO:0003824,GO:0004046,GO:0005488,GO:0005515,GO:0005575,GO:0005576,GO:0005615,GO:0005622,GO:0005623,GO:0005737,GO:0005829,GO:0006805,GO:0006807,GO:0008150,GO:0008152,GO:0009056,GO:0009057,GO:0009410,GO:0009987,GO:0016787,GO:0016810,GO:0016811,GO:0019538,GO:0030163,GO:0031982,GO:0042221,GO:0042802,GO:0043170,GO:0043226,GO:0043227,GO:0043230,GO:0044237,GO:0044238,GO:0044421,GO:0044424,GO:…	ko:K01436,ko:K14677
TRINITY_DN1076_c0_g1_i1	1148	30340	AOY34570.1	AOY34570.1 vitellogenin [Nephotettix virescens]	2.36e-188	Nephotettix virescens	Arthropoda	nutrient reservoir activity	GO:0005575,GO:0005576	#N/A
TRINITY_DN10770_c0_g1_i1	710	42	RZF46768.1	RZF46768.1 hypothetical protein LSTR_LSTR002631 [Laodelphax striatellus]	9.59e-07	Laodelphax striatellus	Arthropoda	#N/A	#N/A	#N/A
TRINITY_DN107720_c0_g1_i2	276	8	KAG8266881.1	KAG8266881.1 hypothetical protein J6590_108799 [Homalodisca vitripennis]	2.66e-13	Homalodisca vitripennis	Arthropoda	#N/A	#N/A	#N/A
TRINITY_DN107720_c0_g1_i5	628	54	KAG8244467.1	KAG8244467.1 hypothetical protein J6590_108270 [Homalodisca vitripennis]	1.12e-12	Homalodisca vitripennis	Arthropoda	#N/A	#N/A	#N/A
TRINITY_DN107726_c0_g1_i1	1107	118	RZF36448.1	RZF36448.1 hypothetical protein LSTR_LSTR009544 [Laodelphax striatellus]	5.47e-13	Laodelphax striatellus	Arthropoda	#N/A	#N/A	#N/A
TRINITY_DN107726_c0_g1_i3	469	12	RZF36448.1	RZF36448.1 hypothetical protein LSTR_LSTR009544 [Laodelphax striatellus]	2.45e-11	Laodelphax striatellus	Arthropoda	#N/A	#N/A	#N/A
TRINITY_DN10772_c2_g1_i1	413	58	XP_035215727.1	XP_035215727.1 uncharacterized protein LOC118189254 [Stegodyphus dumicola]	2.47e-40	Stegodyphus dumicola	Arthropoda	#N/A	#N/A	#N/A
TRINITY_DN107731_c1_g1_i1	2133	316	XP_021923793.1	XP_021923793.1 cytochrome c oxidase protein 20 homolog [Zootermopsis nevadensis]	1.95e-26	Zootermopsis nevadensis	Arthropoda	Protein of unknown function (DUF3767)	GO:0005575,GO:0005622,GO:0005623,GO:0005737,GO:0005739,GO:0006091,GO:0006996,GO:0007005,GO:0008150,GO:0008152,GO:0008535,GO:0009060,GO:0009987,GO:0015980,GO:0016043,GO:0017004,GO:0022607,GO:0033108,GO:0033617,GO:0034622,GO:0043226,GO:0043227,GO:0043229,GO:0043231,GO:0043933,GO:0044085,GO:0044237,GO:0044424,GO:0044444,GO:0044464,GO:0045333,GO:0055114,GO:0065003,GO:0071840	ko:K18184
TRINITY_DN107742_c0_g1_i1	383	20	KAG5888011.1	KAG5888011.1 hypothetical protein JTB14_007130 [Gonioctena quinquepunctata]	7.91e-08	Gonioctena quinquepunctata	Arthropoda	#N/A	#N/A	#N/A
TRINITY_DN107743_c0_g1_i1	260	4	KAG8333412.1	KAG8333412.1 Netrin receptor unc5c [Homalodisca vitripennis]	4.06e-41	Homalodisca vitripennis	Arthropoda	#N/A	#N/A	#N/A
TRINITY_DN107755_c0_g1_i1	470	54	KAG8270820.1	KAG8270820.1 acyl-CoA binding domain-containing protein 6 [Homalodisca vitripennis]	9.42e-31	Homalodisca vitripennis	Arthropoda	fatty#N/Aacyl#N/ACoA binding	GO:0005575,GO:0005622,GO:0005623,GO:0005737,GO:0005829,GO:0006139,GO:0006163,GO:0006637,GO:0006725,GO:0006732,GO:0006753,GO:0006790,GO:0006793,GO:0006796,GO:0006807,GO:0008150,GO:0008152,GO:0009117,GO:0009150,GO:0009259,GO:0009987,GO:0019637,GO:0019693,GO:0033865,GO:0033875,GO:0034032,GO:0034641,GO:0035383,GO:0043603,GO:0044237,GO:0044238,GO:0044281,GO:0044424,GO:0044444,GO:0044464,GO:0046483,GO:…	#N/A
TRINITY_DN10776_c0_g1_i1	704	38	XP_039292208.1	XP_039292208.1 uncharacterized protein LOC120353268 [Nilaparvata lugens]	1.7e-16	Nilaparvata lugens	Arthropoda	#N/A	#N/A	#N/A
TRINITY_DN10778_c0_g1_i24	4270	580	KAG8316433.1	KAG8316433.1 E3 ubiquitin-protein ligase ubr5 [Homalodisca vitripennis]	0	Homalodisca vitripennis	Arthropoda	ubiquitin#N/Aprotein	GO:0000003,GO:0000209,GO:0000280,GO:0000910,GO:0001654,GO:0001817,GO:0001818,GO:0002009,GO:0002165,GO:0002791,GO:0002792,GO:0003006,GO:0003674,GO:0003824,GO:0004842,GO:0005488,GO:0005515,GO:0005575,GO:0005622,GO:0005623,GO:0005634,GO:0005654,GO:0005737,GO:0005829,GO:0006282,GO:0006464,GO:0006508,GO:0006511,GO:0006807,GO:0006950,GO:0006974,GO:0006996,GO:0006997,GO:0007049,GO:0007112,GO:0007140,GO:…	ko:K10593
TRINITY_DN10778_c0_g1_i3	4111	534	KAG8316433.1	KAG8316433.1 E3 ubiquitin-protein ligase ubr5 [Homalodisca vitripennis]	0	Homalodisca vitripennis	Arthropoda	ubiquitin#N/Aprotein	GO:0000003,GO:0000209,GO:0000280,GO:0000910,GO:0001654,GO:0001817,GO:0001818,GO:0002009,GO:0002165,GO:0002791,GO:0002792,GO:0003006,GO:0003674,GO:0003824,GO:0004842,GO:0005488,GO:0005515,GO:0005575,GO:0005622,GO:0005623,GO:0005634,GO:0005654,GO:0005737,GO:0005829,GO:0006282,GO:0006464,GO:0006508,GO:0006511,GO:0006807,GO:0006950,GO:0006974,GO:0006996,GO:0006997,GO:0007049,GO:0007112,GO:0007140,GO:…	ko:K10593
TRINITY_DN10778_c0_g1_i32	4249	566	KAG8316433.1	KAG8316433.1 E3 ubiquitin-protein ligase ubr5 [Homalodisca vitripennis]	0	Homalodisca vitripennis	Arthropoda	ubiquitin#N/Aprotein	GO:0000003,GO:0000209,GO:0000280,GO:0000910,GO:0001654,GO:0001817,GO:0001818,GO:0002009,GO:0002165,GO:0002791,GO:0002792,GO:0003006,GO:0003674,GO:0003824,GO:0004842,GO:0005488,GO:0005515,GO:0005575,GO:0005622,GO:0005623,GO:0005634,GO:0005654,GO:0005737,GO:0005829,GO:0006282,GO:0006464,GO:0006508,GO:0006511,GO:0006807,GO:0006950,GO:0006974,GO:0006996,GO:0006997,GO:0007049,GO:0007112,GO:0007140,GO:…	ko:K10593
TRINITY_DN10778_c0_g1_i35	4132	568	KAG8316433.1	KAG8316433.1 E3 ubiquitin-protein ligase ubr5 [Homalodisca vitripennis]	0	Homalodisca vitripennis	Arthropoda	ubiquitin#N/Aprotein	GO:0000003,GO:0000209,GO:0000280,GO:0000910,GO:0001654,GO:0001817,GO:0001818,GO:0002009,GO:0002165,GO:0002791,GO:0002792,GO:0003006,GO:0003674,GO:0003824,GO:0004842,GO:0005488,GO:0005515,GO:0005575,GO:0005622,GO:0005623,GO:0005634,GO:0005654,GO:0005737,GO:0005829,GO:0006282,GO:0006464,GO:0006508,GO:0006511,GO:0006807,GO:0006950,GO:0006974,GO:0006996,GO:0006997,GO:0007049,GO:0007112,GO:0007140,GO:…	ko:K10593
TRINITY_DN1077_c0_g1_i21	3631	1390	KAG8313850.1	KAG8313850.1 hypothetical protein J6590_108242 [Homalodisca vitripennis]	1.17e-200	Homalodisca vitripennis	Arthropoda	Reverse transcriptase (RNA#N/Adependent DNA polymerase)	#N/A	ko:K10577
TRINITY_DN1077_c1_g1_i2	900	136	KAG8313850.1	KAG8313850.1 hypothetical protein J6590_108242 [Homalodisca vitripennis]	4.43e-75	Homalodisca vitripennis	Arthropoda	#N/A	#N/A	#N/A
TRINITY_DN1077_c1_g2_i1	289	12	KAG8313850.1	KAG8313850.1 hypothetical protein J6590_108242 [Homalodisca vitripennis]	2.65e-32	Homalodisca vitripennis	Arthropoda	#N/A	#N/A	#N/A
TRINITY_DN107802_c0_g1_i1	265	6	KAG8262146.1	KAG8262146.1 hypothetical protein J6590_058516 [Homalodisca vitripennis]	1.07e-06	Homalodisca vitripennis	Arthropoda	#N/A	#N/A	#N/A
TRINITY_DN10780_c0_g1_i3	1639	142	XP_031328544.1	XP_031328544.1 uncharacterized protein LOC116159658 [Photinus pyralis]	2.59e-38	Photinus pyralis	Arthropoda	#N/A	#N/A	#N/A
TRINITY_DN10780_c0_g2_i1	874	52	XP_036329668.1	XP_036329668.1 uncharacterized protein LOC118741800 [Rhagoletis pomonella]	4.88e-05	Rhagoletis pomonella	Arthropoda	#N/A	#N/A	#N/A
TRINITY_DN107814_c0_g1_i1	1871	612	XP_023703132.1	XP_023703132.1 serine/threonine-protein phosphatase PGAM5, mitochondrial-like isoform X1 [Cryptotermes secundus]	4.19e-116	Cryptotermes secundus	Arthropoda	Histidine phosphatase superfamily (branch 1)	GO:0001932,GO:0001934,GO:0003674,GO:0003824,GO:0004721,GO:0004722,GO:0005488,GO:0005515,GO:0005575,GO:0005622,GO:0005623,GO:0005737,GO:0005739,GO:0006464,GO:0006470,GO:0006793,GO:0006796,GO:0006807,GO:0006950,GO:0008047,GO:0008150,GO:0008152,GO:0009266,GO:0009408,GO:0009628,GO:0009893,GO:0009987,GO:0010562,GO:0010604,GO:0010638,GO:0010821,GO:0010822,GO:0016020,GO:0016021,GO:0016311,GO:0016787,GO:…	ko:K15637
TRINITY_DN107814_c0_g1_i3	1341	184	XP_023703133.1	XP_023703133.1 serine/threonine-protein phosphatase PGAM5, mitochondrial-like isoform X2 [Cryptotermes secundus]	5.64e-65	Cryptotermes secundus	Arthropoda	Histidine phosphatase superfamily (branch 1)	GO:0001932,GO:0001934,GO:0003674,GO:0003824,GO:0004721,GO:0004722,GO:0005488,GO:0005515,GO:0005575,GO:0005622,GO:0005623,GO:0005737,GO:0005739,GO:0006464,GO:0006470,GO:0006793,GO:0006796,GO:0006807,GO:0006950,GO:0008047,GO:0008150,GO:0008152,GO:0009266,GO:0009408,GO:0009628,GO:0009893,GO:0009987,GO:0010562,GO:0010604,GO:0010638,GO:0010821,GO:0010822,GO:0016020,GO:0016021,GO:0016311,GO:0016787,GO:…	ko:K15637
TRINITY_DN107814_c0_g1_i4	1135	130	XP_023703133.1	XP_023703133.1 serine/threonine-protein phosphatase PGAM5, mitochondrial-like isoform X2 [Cryptotermes secundus]	7.75e-66	Cryptotermes secundus	Arthropoda	Histidine phosphatase superfamily (branch 1)	GO:0001932,GO:0001934,GO:0003674,GO:0003824,GO:0004721,GO:0004722,GO:0005488,GO:0005515,GO:0005575,GO:0005622,GO:0005623,GO:0005737,GO:0005739,GO:0006464,GO:0006470,GO:0006793,GO:0006796,GO:0006807,GO:0006950,GO:0008047,GO:0008150,GO:0008152,GO:0009266,GO:0009408,GO:0009628,GO:0009893,GO:0009987,GO:0010562,GO:0010604,GO:0010638,GO:0010821,GO:0010822,GO:0016020,GO:0016021,GO:0016311,GO:0016787,GO:…	ko:K15637
TRINITY_DN10782_c0_g1_i1	268	8	KAG8293127.1	KAG8293127.1 hypothetical protein J6590_025226 [Homalodisca vitripennis]	3.43e-20	Homalodisca vitripennis	Arthropoda	#N/A	#N/A	#N/A
TRINITY_DN10782_c0_g2_i1	398	22	KAG8293127.1	KAG8293127.1 hypothetical protein J6590_025226 [Homalodisca vitripennis]	7.53e-55	Homalodisca vitripennis	Arthropoda	#N/A	#N/A	#N/A
TRINITY_DN107830_c0_g1_i1	276	14	XP_025207089.1	XP_025207089.1 uncharacterized protein LOC112602935 [Melanaphis sacchari]	1.24e-10	Melanaphis sacchari	Arthropoda	#N/A	#N/A	#N/A
TRINITY_DN107844_c0_g1_i1	343	6	KAG8259275.1	KAG8259275.1 hypothetical protein J6590_014744 [Homalodisca vitripennis]	5.14e-14	Homalodisca vitripennis	Arthropoda	#N/A	#N/A	#N/A
TRINITY_DN107845_c0_g1_i3	3040	336	XP_023029398.1	XP_023029398.1 zinc finger MYM-type protein 1-like [Leptinotarsa decemlineata]	8.97e-250	Leptinotarsa decemlineata	Arthropoda	Domain of unknown function (DUF4371)	#N/A	#N/A
TRINITY_DN10785_c0_g1_i1	375	70	KAG8305078.1	KAG8305078.1 hypothetical protein J6590_078109 [Homalodisca vitripennis]	5.51e-34	Homalodisca vitripennis	Arthropoda	#N/A	#N/A	#N/A
TRINITY_DN107860_c0_g1_i1	268	8	KAG8259338.1	KAG8259338.1 hypothetical protein J6590_014807 [Homalodisca vitripennis]	3.34e-50	Homalodisca vitripennis	Arthropoda	#N/A	#N/A	#N/A
TRINITY_DN107869_c0_g2_i1	1405	74	XP_039292208.1	XP_039292208.1 uncharacterized protein LOC120353268 [Nilaparvata lugens]	3e-59	Nilaparvata lugens	Arthropoda	#N/A	#N/A	#N/A
TRINITY_DN107869_c1_g1_i1	797	68	XP_025192183.1	XP_025192183.1 LOW QUALITY PROTEIN: uncharacterized protein LOC112592373 [Melanaphis sacchari]	8.35e-12	Melanaphis sacchari	Arthropoda	#N/A	#N/A	#N/A
TRINITY_DN10786_c1_g1_i1	7264	1216	KAG8336073.1	KAG8336073.1 hypothetical protein J6590_053296 [Homalodisca vitripennis]	0	Homalodisca vitripennis	Arthropoda	Low#N/Adensity lipoprotein receptor domain class A	GO:0000003,GO:0001775,GO:0002064,GO:0002065,GO:0002066,GO:0003002,GO:0003006,GO:0003674,GO:0003824,GO:0004175,GO:0004252,GO:0006508,GO:0006807,GO:0007154,GO:0007165,GO:0007166,GO:0007275,GO:0007276,GO:0007281,GO:0007292,GO:0007304,GO:0007306,GO:0007308,GO:0007309,GO:0007310,GO:0007338,GO:0007343,GO:0007389,GO:0008063,GO:0008150,GO:0008152,GO:0008233,GO:0008236,GO:0009566,GO:0009653,GO:0009798,GO:…	#N/A
TRINITY_DN10786_c1_g2_i2	2381	130	KAB0801765.1	KAB0801765.1 hypothetical protein PPYR_03951 [Photinus pyralis]	9.62e-24	Photinus pyralis	Arthropoda	Transposase protein	#N/A	#N/A
TRINITY_DN107870_c0_g1_i1	206	4	XP_014471890.1	XP_014471890.1 PREDICTED: uncharacterized protein LOC106742984 [Dinoponera quadriceps]	4e-05	Dinoponera quadriceps	Arthropoda	#N/A	#N/A	#N/A
TRINITY_DN1078_c0_g1_i1	4127	984	XP_039285202.1	XP_039285202.1 tyrosine-protein kinase Src64B isoform X1 [Nilaparvata lugens]	0	Nilaparvata lugens	Arthropoda	Tyrosine kinase, catalytic domain	GO:0000003,GO:0000132,GO:0000165,GO:0000226,GO:0000278,GO:0000578,GO:0000902,GO:0000904,GO:0001700,GO:0001704,GO:0001706,GO:0001708,GO:0001711,GO:0001714,GO:0001891,GO:0001932,GO:0001934,GO:0002009,GO:0002064,GO:0002065,GO:0002066,GO:0002376,GO:0003002,GO:0003006,GO:0003008,GO:0003674,GO:0003824,GO:0004672,GO:0004713,GO:0004715,GO:0005102,GO:0005488,GO:0005515,GO:0005575,GO:0005576,GO:0005622,GO:…	ko:K05703,ko:K05704,ko:K08892
TRINITY_DN1078_c0_g3_i1	1099	770	KAG8322505.1	KAG8322505.1 hypothetical protein J6590_020205 [Homalodisca vitripennis]	5.97e-56	Homalodisca vitripennis	Arthropoda	#N/A	#N/A	#N/A
TRINITY_DN107913_c0_g1_i1	290	10	KAG8311149.1	KAG8311149.1 Canalicular multispecific organic anion transporter 1 [Homalodisca vitripennis]	1.14e-15	Homalodisca vitripennis	Arthropoda	#N/A	#N/A	#N/A
TRINITY_DN10791_c0_g1_i10	7385	864	KAG8324934.1	KAG8324934.1 Paired amphipathic helix protein Sin3a [Homalodisca vitripennis]	0	Homalodisca vitripennis	Arthropoda	It is involved in the biological process described with regulation of transcription, DNA#N/Atemplated	GO:0000003,GO:0000118,GO:0000122,GO:0000228,GO:0000775,GO:0000776,GO:0000785,GO:0000790,GO:0000791,GO:0000803,GO:0000805,GO:0000806,GO:0000976,GO:0001067,GO:0001085,GO:0001102,GO:0001103,GO:0001667,GO:0001678,GO:0001701,GO:0001708,GO:0001741,GO:0002119,GO:0002164,GO:0002218,GO:0002230,GO:0002244,GO:0002253,GO:0002376,GO:0002520,GO:0002682,GO:0002684,GO:0002697,GO:0002831,GO:0003006,GO:0003674,GO:…	ko:K11644
TRINITY_DN10791_c0_g1_i17	8305	786	KAG8324934.1	KAG8324934.1 Paired amphipathic helix protein Sin3a [Homalodisca vitripennis]	0	Homalodisca vitripennis	Arthropoda	It is involved in the biological process described with regulation of transcription, DNA#N/Atemplated	GO:0000003,GO:0000118,GO:0000122,GO:0000228,GO:0000775,GO:0000776,GO:0000785,GO:0000790,GO:0000791,GO:0000803,GO:0000805,GO:0000806,GO:0000976,GO:0001067,GO:0001085,GO:0001102,GO:0001103,GO:0001667,GO:0001678,GO:0001701,GO:0001708,GO:0001741,GO:0002119,GO:0002164,GO:0002218,GO:0002230,GO:0002244,GO:0002253,GO:0002376,GO:0002520,GO:0002682,GO:0002684,GO:0002697,GO:0002831,GO:0003006,GO:0003674,GO:…	ko:K11644
TRINITY_DN10791_c0_g1_i2	4756	324	KAG8324934.1	KAG8324934.1 Paired amphipathic helix protein Sin3a [Homalodisca vitripennis]	0	Homalodisca vitripennis	Arthropoda	It is involved in the biological process described with regulation of transcription, DNA#N/Atemplated	GO:0000003,GO:0000118,GO:0000122,GO:0000228,GO:0000775,GO:0000776,GO:0000785,GO:0000790,GO:0000791,GO:0000803,GO:0000805,GO:0000806,GO:0000976,GO:0001067,GO:0001085,GO:0001102,GO:0001103,GO:0001667,GO:0001678,GO:0001701,GO:0001708,GO:0001741,GO:0002119,GO:0002164,GO:0002218,GO:0002230,GO:0002244,GO:0002253,GO:0002376,GO:0002520,GO:0002682,GO:0002684,GO:0002697,GO:0002831,GO:0003006,GO:0003674,GO:…	ko:K11644
TRINITY_DN10791_c0_g1_i23	4780	466	KAG8324934.1	KAG8324934.1 Paired amphipathic helix protein Sin3a [Homalodisca vitripennis]	0	Homalodisca vitripennis	Arthropoda	It is involved in the biological process described with regulation of transcription, DNA#N/Atemplated	GO:0000003,GO:0000118,GO:0000122,GO:0000228,GO:0000775,GO:0000776,GO:0000785,GO:0000790,GO:0000791,GO:0000803,GO:0000805,GO:0000806,GO:0000976,GO:0001067,GO:0001085,GO:0001102,GO:0001103,GO:0001667,GO:0001678,GO:0001701,GO:0001708,GO:0001741,GO:0002119,GO:0002164,GO:0002218,GO:0002230,GO:0002244,GO:0002253,GO:0002376,GO:0002520,GO:0002682,GO:0002684,GO:0002697,GO:0002831,GO:0003006,GO:0003674,GO:…	ko:K11644
TRINITY_DN10792_c1_g1_i10	3059	418	KAG7295249.1	KAG7295249.1 hypothetical protein JYU34_022246 [Plutella xylostella]	5.65e-109	Plutella xylostella	Arthropoda	Divergent CRAL/TRIO domain	GO:0001101,GO:0008150,GO:0010033,GO:0032526,GO:0033993,GO:0042221,GO:0050896,GO:1901700	#N/A
TRINITY_DN107948_c0_g1_i2	1644	180	XP_039287944.1	XP_039287944.1 uncharacterized protein LOC120352227 [Nilaparvata lugens]	9.47e-13	Nilaparvata lugens	Arthropoda	#N/A	#N/A	#N/A
TRINITY_DN107948_c0_g1_i4	1624	114	XP_039292950.1	XP_039292950.1 uncharacterized protein LOC120353408 [Nilaparvata lugens]	3.7e-07	Nilaparvata lugens	Arthropoda	#N/A	#N/A	#N/A
TRINITY_DN107948_c0_g2_i1	2320	288	GFW65156.1	GFW65156.1 uncharacterized protein TNCV_394221 [Trichonephila clavipes]	7.35e-166	Trichonephila clavipes	Arthropoda	#N/A	#N/A	ko:K11310
TRINITY_DN10795_c0_g2_i1	609	210	KAF6213944.1	KAF6213944.1 hypothetical protein GE061_011672 [Apolygus lucorum]	3.45e-31	Apolygus lucorum	Arthropoda	ATPase inhibitor	GO:0003674,GO:0004857,GO:0005488,GO:0005515,GO:0005575,GO:0005622,GO:0005623,GO:0005737,GO:0005739,GO:0006140,GO:0006725,GO:0006778,GO:0006779,GO:0006783,GO:0006807,GO:0008150,GO:0008152,GO:0009058,GO:0009892,GO:0009987,GO:0010563,GO:0018130,GO:0019219,GO:0019220,GO:0019222,GO:0019438,GO:0019899,GO:0030234,GO:0031323,GO:0031324,GO:0032780,GO:0033013,GO:0033014,GO:0034641,GO:0042030,GO:0042168,GO:…	ko:K22255
TRINITY_DN107960_c0_g1_i1	3659	488	KAG8327815.1	KAG8327815.1 hypothetical protein J6590_108566 [Homalodisca vitripennis]	4e-08	Homalodisca vitripennis	Arthropoda	#N/A	#N/A	#N/A
TRINITY_DN10799_c0_g1_i6	983	174	KAG8314406.1	KAG8314406.1 hypothetical protein J6590_093354, partial [Homalodisca vitripennis]	2.74e-40	Homalodisca vitripennis	Arthropoda	#N/A	#N/A	#N/A
TRINITY_DN10799_c0_g2_i4	982	112	XP_011254637.2	XP_011254637.2 uncharacterized protein LOC105250314 [Camponotus floridanus]	2.59e-62	Camponotus floridanus	Arthropoda	#N/A	#N/A	#N/A
TRINITY_DN107_c0_g1_i2	1801	2874	KAG8243243.1	KAG8243243.1 DnaJ sub A member 2 [Homalodisca vitripennis]	6.65e-211	Homalodisca vitripennis	Arthropoda	unfolded protein binding. It is involved in the biological process described with protein folding	GO:0001671,GO:0003674,GO:0005488,GO:0005515,GO:0005575,GO:0005622,GO:0005623,GO:0005634,GO:0005737,GO:0005829,GO:0006457,GO:0006950,GO:0008047,GO:0008150,GO:0008152,GO:0008284,GO:0009987,GO:0010033,GO:0018885,GO:0030234,GO:0032781,GO:0035966,GO:0042026,GO:0042127,GO:0042221,GO:0043085,GO:0043226,GO:0043227,GO:0043229,GO:0043231,GO:0043462,GO:0044093,GO:0044424,GO:0044444,GO:0044464,GO:0048518,GO:…	ko:K09502,ko:K09503
TRINITY_DN108022_c0_g1_i1	861	64	KAG8307441.1	KAG8307441.1 hypothetical protein J6590_020571 [Homalodisca vitripennis]	7.14e-151	Homalodisca vitripennis	Arthropoda	Sugar (and other) transporter	#N/A	ko:K08145
TRINITY_DN108027_c0_g1_i1	259	10	XP_023723445.1	XP_023723445.1 prestin isoform X3 [Cryptotermes secundus]	4.61e-12	Cryptotermes secundus	Arthropoda	#N/A	#N/A	#N/A
TRINITY_DN10803_c0_g1_i1	663	50	KAG8320870.1	KAG8320870.1 Deoxynucleotidyltransferase terminal-interacting protein 1 [Homalodisca vitripennis]	1.17e-64	Homalodisca vitripennis	Arthropoda	nucleosome binding	GO:0000118,GO:0003674,GO:0003676,GO:0003677,GO:0003682,GO:0005488,GO:0005515,GO:0005575,GO:0005622,GO:0005623,GO:0005634,GO:0005654,GO:0005730,GO:0008047,GO:0008150,GO:0030234,GO:0031491,GO:0031974,GO:0031981,GO:0032991,GO:0042802,GO:0042803,GO:0043085,GO:0043226,GO:0043227,GO:0043228,GO:0043229,GO:0043231,GO:0043232,GO:0043233,GO:0044093,GO:0044422,GO:0044424,GO:0044428,GO:0044446,GO:0044451,GO:…	ko:K08707,ko:K13151
TRINITY_DN108044_c0_g1_i2	1967	160	XP_039287388.1	XP_039287388.1 serine/threonine-protein kinase PRP4 homolog [Nilaparvata lugens]	5.66e-265	Nilaparvata lugens	Arthropoda	Protein tyrosine kinase	GO:0000375,GO:0000377,GO:0000398,GO:0003674,GO:0003824,GO:0004672,GO:0005575,GO:0005622,GO:0005623,GO:0005634,GO:0005654,GO:0005681,GO:0005694,GO:0006139,GO:0006396,GO:0006397,GO:0006464,GO:0006468,GO:0006725,GO:0006793,GO:0006796,GO:0006807,GO:0008150,GO:0008152,GO:0008380,GO:0009987,GO:0010467,GO:0016070,GO:0016071,GO:0016301,GO:0016310,GO:0016604,GO:0016607,GO:0016740,GO:0016772,GO:0016773,GO:…	ko:K08827
TRINITY_DN108044_c0_g1_i3	2076	208	XP_039287388.1	XP_039287388.1 serine/threonine-protein kinase PRP4 homolog [Nilaparvata lugens]	1.07e-264	Nilaparvata lugens	Arthropoda	Protein tyrosine kinase	GO:0000375,GO:0000377,GO:0000398,GO:0003674,GO:0003824,GO:0004672,GO:0005575,GO:0005622,GO:0005623,GO:0005634,GO:0005654,GO:0005681,GO:0005694,GO:0006139,GO:0006396,GO:0006397,GO:0006464,GO:0006468,GO:0006725,GO:0006793,GO:0006796,GO:0006807,GO:0008150,GO:0008152,GO:0008380,GO:0009987,GO:0010467,GO:0016070,GO:0016071,GO:0016301,GO:0016310,GO:0016604,GO:0016607,GO:0016740,GO:0016772,GO:0016773,GO:…	ko:K08827
TRINITY_DN10805_c0_g1_i2	626	40	KAF9799130.1	KAF9799130.1 hypothetical protein SFRURICE_006390 [Spodoptera frugiperda]	2.33e-06	Spodoptera frugiperda	Arthropoda	#N/A	#N/A	#N/A
TRINITY_DN108061_c0_g1_i1	302	12	KAG8303224.1	KAG8303224.1 hypothetical protein J6590_108811 [Homalodisca vitripennis]	1.02e-18	Homalodisca vitripennis	Arthropoda	#N/A	#N/A	#N/A
TRINITY_DN10806_c0_g1_i1	538	184	KAG8241643.1	KAG8241643.1 hypothetical protein J6590_082330 [Homalodisca vitripennis]	8.85e-10	Homalodisca vitripennis	Arthropoda	#N/A	#N/A	#N/A
TRINITY_DN108093_c0_g1_i1	213	4	KAG8255499.1	KAG8255499.1 SUMO1 sentrin specific peptidase 8 [Homalodisca vitripennis]	2.41e-12	Homalodisca vitripennis	Arthropoda	#N/A	#N/A	#N/A
TRINITY_DN10809_c1_g1_i1	536	12	KAG8229133.1	KAG8229133.1 hypothetical protein J437_LFUL009722 [Ladona fulva]	9.66e-09	Ladona fulva	Arthropoda	#N/A	#N/A	#N/A
TRINITY_DN10809_c1_g1_i3	626	54	KAG8229133.1	KAG8229133.1 hypothetical protein J437_LFUL009722 [Ladona fulva]	1.55e-24	Ladona fulva	Arthropoda	#N/A	#N/A	#N/A
TRINITY_DN10809_c1_g2_i1	635	34	XP_031340996.1	XP_031340996.1 uncharacterized protein LOC116169109 [Photinus pyralis]	1.35e-46	Photinus pyralis	Arthropoda	DDE superfamily endonuclease	#N/A	#N/A
TRINITY_DN1080_c0_g1_i1	869	128	KAG8263201.1	KAG8263201.1 hypothetical protein J6590_108499 [Homalodisca vitripennis]	2.32e-74	Homalodisca vitripennis	Arthropoda	Reverse transcriptase (RNA#N/Adependent DNA polymerase)	#N/A	ko:K10577
TRINITY_DN1080_c0_g1_i3	3371	588	KAG8303224.1	KAG8303224.1 hypothetical protein J6590_108811 [Homalodisca vitripennis]	6.31e-190	Homalodisca vitripennis	Arthropoda	Reverse transcriptase (RNA#N/Adependent DNA polymerase)	#N/A	ko:K10577
TRINITY_DN1080_c0_g1_i5	1030	198	KAG8263201.1	KAG8263201.1 hypothetical protein J6590_108499 [Homalodisca vitripennis]	1.61e-40	Homalodisca vitripennis	Arthropoda	Reverse transcriptase (RNA#N/Adependent DNA polymerase)	#N/A	ko:K10577
TRINITY_DN1080_c1_g1_i1	245	4	KAG8303907.1	KAG8303907.1 hypothetical protein J6590_108310 [Homalodisca vitripennis]	5.85e-10	Homalodisca vitripennis	Arthropoda	#N/A	#N/A	#N/A
TRINITY_DN10811_c0_g1_i4	2851	1422	GBM12380.1	GBM12380.1 hypothetical protein AVEN_211565-1 [Araneus ventricosus]	4.57e-08	Araneus ventricosus	Arthropoda	#N/A	#N/A	#N/A
TRINITY_DN108137_c0_g1_i1	259	6	KAG8330917.1	KAG8330917.1 hypothetical protein J6590_052419 [Homalodisca vitripennis]	2.11e-11	Homalodisca vitripennis	Arthropoda	#N/A	#N/A	#N/A
TRINITY_DN108141_c0_g1_i1	217	6	PNF19946.1	PNF19946.1 hypothetical protein B7P43_G10377 [Cryptotermes secundus]	1.08e-19	Cryptotermes secundus	Arthropoda	#N/A	#N/A	#N/A
TRINITY_DN10814_c0_g1_i1	1551	184	KAG8321915.1	KAG8321915.1 hypothetical protein J6590_037219 [Homalodisca vitripennis]	2.42e-29	Homalodisca vitripennis	Arthropoda	Zinc finger protein	GO:0000976,GO:0000977,GO:0001012,GO:0001067,GO:0003674,GO:0003676,GO:0003677,GO:0003690,GO:0005488,GO:0005575,GO:0005622,GO:0005623,GO:0005634,GO:0008270,GO:0043167,GO:0043169,GO:0043226,GO:0043227,GO:0043229,GO:0043231,GO:0043565,GO:0044212,GO:0044424,GO:0044464,GO:0046872,GO:0046914,GO:0097159,GO:1901363,GO:1990837	#N/A
TRINITY_DN10814_c0_g1_i2	3555	872	KAG8321916.1	KAG8321916.1 hypothetical protein J6590_037220 [Homalodisca vitripennis]	2.23e-95	Homalodisca vitripennis	Arthropoda	Metal ion binding	GO:0000976,GO:0000977,GO:0001012,GO:0001067,GO:0003674,GO:0003676,GO:0003677,GO:0003690,GO:0005488,GO:0005575,GO:0005622,GO:0005623,GO:0005634,GO:0008270,GO:0043167,GO:0043169,GO:0043226,GO:0043227,GO:0043229,GO:0043231,GO:0043565,GO:0044212,GO:0044424,GO:0044464,GO:0046872,GO:0046914,GO:0097159,GO:1901363,GO:1990837	#N/A
TRINITY_DN108151_c0_g1_i1	209	4	XP_031350436.1	XP_031350436.1 uncharacterized protein LOC116176103 [Photinus pyralis]	1.85e-08	Photinus pyralis	Arthropoda	#N/A	#N/A	#N/A
TRINITY_DN10815_c0_g1_i1	372	22	CAG4995278.1	CAG4995278.1 unnamed protein product [Parnassius apollo]	1.01e-09	Parnassius apollo	Arthropoda	#N/A	#N/A	#N/A
TRINITY_DN10815_c0_g2_i1	1583	176	XP_029843228.2	XP_029843228.2 PCNA-associated factor [Ixodes scapularis]	2.05e-09	Ixodes scapularis	Arthropoda	translesion synthesis	GO:0000226,GO:0000731,GO:0003674,GO:0003682,GO:0005488,GO:0005575,GO:0005622,GO:0005623,GO:0005634,GO:0005654,GO:0005737,GO:0005813,GO:0005815,GO:0005856,GO:0006139,GO:0006259,GO:0006260,GO:0006281,GO:0006301,GO:0006725,GO:0006807,GO:0006950,GO:0006974,GO:0006996,GO:0007010,GO:0007017,GO:0007049,GO:0007098,GO:0008150,GO:0008152,GO:0009058,GO:0009059,GO:0009314,GO:0009411,GO:0009416,GO:0009628,GO:…	#N/A
TRINITY_DN10815_c0_g2_i9	1261	124	XP_029843228.2	XP_029843228.2 PCNA-associated factor [Ixodes scapularis]	1.57e-09	Ixodes scapularis	Arthropoda	translesion synthesis	GO:0000226,GO:0000731,GO:0003674,GO:0003682,GO:0005488,GO:0005575,GO:0005622,GO:0005623,GO:0005634,GO:0005654,GO:0005737,GO:0005813,GO:0005815,GO:0005856,GO:0006139,GO:0006259,GO:0006260,GO:0006281,GO:0006301,GO:0006725,GO:0006807,GO:0006950,GO:0006974,GO:0006996,GO:0007010,GO:0007017,GO:0007049,GO:0007098,GO:0008150,GO:0008152,GO:0009058,GO:0009059,GO:0009314,GO:0009411,GO:0009416,GO:0009628,GO:…	#N/A
TRINITY_DN10815_c0_g3_i11	1686	156	CAG5039057.1	CAG5039057.1 unnamed protein product [Parnassius apollo]	1.07e-113	Parnassius apollo	Arthropoda	transposition, RNA#N/Amediated	#N/A	#N/A
TRINITY_DN10815_c0_g3_i2	1642	116	CAG5039057.1	CAG5039057.1 unnamed protein product [Parnassius apollo]	6.72e-114	Parnassius apollo	Arthropoda	transposition, RNA#N/Amediated	#N/A	#N/A
TRINITY_DN10815_c0_g3_i6	2503	712	XP_015784135.1	XP_015784135.1 uncharacterized protein LOC107361757 [Tetranychus urticae]	2.99e-26	Tetranychus urticae	Arthropoda	#N/A	#N/A	#N/A
TRINITY_DN108172_c0_g1_i1	405	16	KAG8312833.1	KAG8312833.1 Glutamate receptor ionotropic, NMDA 3A [Homalodisca vitripennis]	1.15e-23	Homalodisca vitripennis	Arthropoda	#N/A	#N/A	#N/A
TRINITY_DN10817_c0_g1_i1	624	18	KAG8308323.1	KAG8308323.1 hypothetical protein J6590_002411 [Homalodisca vitripennis]	4.28e-28	Homalodisca vitripennis	Arthropoda	#N/A	#N/A	#N/A
TRINITY_DN10817_c1_g1_i1	467	28	XP_014274234.1	XP_014274234.1 zinc finger protein 425-like [Halyomorpha halys]	4.61e-11	Halyomorpha halys	Arthropoda	#N/A	#N/A	#N/A
TRINITY_DN108184_c0_g1_i1	283	8	GBL91871.1	GBL91871.1 hypothetical protein AVEN_172786-1 [Araneus ventricosus]	5.33e-10	Araneus ventricosus	Arthropoda	#N/A	#N/A	#N/A
TRINITY_DN1081_c0_g2_i2	2990	390	PNF19272.1	PNF19272.1 hypothetical protein B7P43_G07509, partial [Cryptotermes secundus]	4.52e-15	Cryptotermes secundus	Arthropoda	#N/A	#N/A	#N/A
TRINITY_DN1081_c0_g2_i3	2947	294	PNF19272.1	PNF19272.1 hypothetical protein B7P43_G07509, partial [Cryptotermes secundus]	4.44e-15	Cryptotermes secundus	Arthropoda	#N/A	#N/A	#N/A
TRINITY_DN1081_c0_g4_i1	3862	950	GFG38075.1	GFG38075.1 hypothetical protein Cfor_02344 [Coptotermes formosanus]	0	Coptotermes formosanus	Arthropoda	ATP#N/Adependent helicase activity	GO:0002151,GO:0003674,GO:0003676,GO:0003678,GO:0003723,GO:0003724,GO:0003824,GO:0004003,GO:0004004,GO:0004386,GO:0005488,GO:0005575,GO:0005622,GO:0005623,GO:0005737,GO:0006139,GO:0006396,GO:0006725,GO:0006807,GO:0006996,GO:0008026,GO:0008094,GO:0008150,GO:0008152,GO:0008186,GO:0009987,GO:0010467,GO:0016043,GO:0016070,GO:0016462,GO:0016787,GO:0016817,GO:0016818,GO:0016887,GO:0017111,GO:0032392,GO:…	ko:K13185,ko:K14442
TRINITY_DN1081_c0_g4_i2	539	22	CAD7409308.1	CAD7409308.1 unnamed protein product [Timema poppensis]	2.69e-58	Timema poppensis	Arthropoda	DEAH (Asp#N/AGlu#N/AAla#N/AHis) box polypeptide 36	GO:0000976,GO:0000977,GO:0000978,GO:0000987,GO:0001012,GO:0001047,GO:0001067,GO:0001503,GO:0001817,GO:0001819,GO:0002151,GO:0002791,GO:0002793,GO:0003674,GO:0003676,GO:0003677,GO:0003690,GO:0003697,GO:0003723,GO:0003724,GO:0003725,GO:0003824,GO:0004004,GO:0004386,GO:0005488,GO:0005515,GO:0005575,GO:0005622,GO:0005623,GO:0005634,GO:0005737,GO:0005829,GO:0006139,GO:0006355,GO:0006357,GO:0006396,GO:…	ko:K13026,ko:K13185,ko:K14442,ko:K18995
TRINITY_DN10823_c0_g1_i1	330	8	KAG8299440.1	KAG8299440.1 hypothetical protein J6590_101055 [Homalodisca vitripennis]	4.87e-14	Homalodisca vitripennis	Arthropoda	#N/A	#N/A	#N/A
TRINITY_DN10823_c0_g1_i2	495	24	RZF39675.1	RZF39675.1 hypothetical protein LSTR_LSTR001196 [Laodelphax striatellus]	7.36e-20	Laodelphax striatellus	Arthropoda	#N/A	#N/A	#N/A
TRINITY_DN108271_c0_g1_i1	507	24	KAG8179239.1	KAG8179239.1 hypothetical protein JTE90_004067 [Oedothorax gibbosus]	1.39e-68	Oedothorax gibbosus	Arthropoda	Domain of unknown function (DUF4371)	#N/A	#N/A
TRINITY_DN108290_c0_g1_i1	271	4	KAG8250145.1	KAG8250145.1 hypothetical protein J6590_107895, partial [Homalodisca vitripennis]	6e-10	Homalodisca vitripennis	Arthropoda	#N/A	#N/A	#N/A
TRINITY_DN10829_c0_g1_i1	835	72	KAF7411844.1	KAF7411844.1 hypothetical protein [Vespula vulgaris]	9.96e-90	Vespula vulgaris	Arthropoda	Immunoglobulin like	GO:0000902,GO:0000904,GO:0002237,GO:0003008,GO:0003674,GO:0003823,GO:0004888,GO:0005488,GO:0005515,GO:0005575,GO:0005623,GO:0005886,GO:0005887,GO:0006810,GO:0006897,GO:0006909,GO:0006928,GO:0006935,GO:0007154,GO:0007165,GO:0007275,GO:0007399,GO:0007409,GO:0007411,GO:0007413,GO:0007417,GO:0007419,GO:0007420,GO:0007422,GO:0007600,GO:0008037,GO:0008038,GO:0008046,GO:0008150,GO:0009581,GO:0009582,GO:…	ko:K06767
TRINITY_DN10829_c0_g1_i2	1698	146	KAG8244652.1	KAG8244652.1 hypothetical protein J6590_017597 [Homalodisca vitripennis]	2.93e-220	Homalodisca vitripennis	Arthropoda	Down syndrome cell adhesion	GO:0000902,GO:0000904,GO:0002237,GO:0003008,GO:0003674,GO:0003823,GO:0004888,GO:0005488,GO:0005515,GO:0005575,GO:0005623,GO:0005886,GO:0005887,GO:0006810,GO:0006897,GO:0006909,GO:0006928,GO:0006935,GO:0007154,GO:0007165,GO:0007275,GO:0007399,GO:0007409,GO:0007411,GO:0007413,GO:0007417,GO:0007419,GO:0007420,GO:0007422,GO:0007600,GO:0008037,GO:0008038,GO:0008046,GO:0008150,GO:0009581,GO:0009582,GO:…	ko:K06767,ko:K14965
TRINITY_DN10829_c0_g1_i3	545	30	KAG8244653.1	KAG8244653.1 hypothetical protein J6590_017598 [Homalodisca vitripennis]	1.15e-24	Homalodisca vitripennis	Arthropoda	#N/A	#N/A	#N/A
TRINITY_DN10829_c0_g1_i7	943	70	RZF38599.1	RZF38599.1 hypothetical protein LSTR_LSTR010932 [Laodelphax striatellus]	4.2e-128	Laodelphax striatellus	Arthropoda	Down syndrome cell adhesion	GO:0000902,GO:0000904,GO:0002237,GO:0003008,GO:0003674,GO:0003823,GO:0004888,GO:0005488,GO:0005515,GO:0005575,GO:0005623,GO:0005886,GO:0005887,GO:0006810,GO:0006897,GO:0006909,GO:0006928,GO:0006935,GO:0007154,GO:0007165,GO:0007275,GO:0007399,GO:0007409,GO:0007411,GO:0007413,GO:0007417,GO:0007419,GO:0007420,GO:0007422,GO:0007600,GO:0008037,GO:0008038,GO:0008046,GO:0008150,GO:0009581,GO:0009582,GO:…	ko:K06767
[truncated: 25,909 more rows]
