# Supplementary material for: Metatranscriptomic Assessment of the Microbial Community Associated With the Flavescence dorée Phytoplasma Insect Vector Scaphoideus titanus
Source: Front Microbiol. 2022 Apr 19;13:866523. doi: 10.3389/fmicb.2022.866523 (PMC9063733; doi:10.3389/fmicb.2022.866523)
Supplement: Supplementary file 3 [file Data_Sheet_2.xlsx]

## Sheet: StIT1_analysis
transcript_ID	transcript_length	mapped_reads	best_hit_accession_number	best_hit_description	Conserved_domains	E_value	species	phylum	lineage
TRINITY_DN104508_c1_g4_i1	1432	164	KRD06154.1	KRD06154.1 1,4-beta-glucanase [Streptomyces sp. Root264]	Glyco_hydro superfamily	1.44e-143	Streptomyces sp.	Actinobacteria	cellular organisms; Bacteria; Terrabacteria group; Actinobacteria; Actinomycetia; Streptomycetales; Streptomycetaceae; Streptomyces; unclassified Streptomyces
TRINITY_DN72552_c0_g1_i1	255	4	XP_009011894.1	XP_009011894.1 hypothetical protein HELRODRAFT_73151 [Helobdella robusta]	Dimer_Tnp_hAT superfamily	3.93e-06	Helobdella robusta	Annelida	cellular organisms; Eukaryota; Opisthokonta; Metazoa; Eumetazoa; Bilateria; Protostomia; Spiralia; Lophotrochozoa; Annelida; Clitellata; Hirudinea; Rhynchobdellida; Glossiphoniidae; Helobdella
TRINITY_DN117666_c0_g1_i1	318	8	ELU18594.1	ELU18594.1 hypothetical protein CAPTEDRAFT_81065, partial [Capitella teleta]	#N/A	2.49e-07	Capitella teleta	Annelida	cellular organisms; Eukaryota; Opisthokonta; Metazoa; Eumetazoa; Bilateria; Protostomia; Spiralia; Lophotrochozoa; Annelida; Polychaeta; Sedentaria; Scolecida; Capitellidae; Capitella
TRINITY_DN91379_c0_g1_i1	428	22	XP_009010291.1	XP_009010291.1 hypothetical protein HELRODRAFT_153371, partial [Helobdella robusta]	Dimer_Tnp_hAT superfamily	8.29e-24	Helobdella robusta	Annelida	cellular organisms; Eukaryota; Opisthokonta; Metazoa; Eumetazoa; Bilateria; Protostomia; Spiralia; Lophotrochozoa; Annelida; Clitellata; Hirudinea; Rhynchobdellida; Glossiphoniidae; Helobdella
TRINITY_DN1657_c3_g1_i4	2208	1204	XP_009015063.1	XP_009015063.1 hypothetical protein HELRODRAFT_76918 [Helobdella robusta]	#N/A	3.5e-07	Helobdella robusta	Annelida	cellular organisms; Eukaryota; Opisthokonta; Metazoa; Eumetazoa; Bilateria; Protostomia; Spiralia; Lophotrochozoa; Annelida; Clitellata; Hirudinea; Rhynchobdellida; Glossiphoniidae; Helobdella
TRINITY_DN77017_c0_g1_i1	262	6	PHH91626.1	PHH91626.1 hypothetical protein CDD83_10970 [Cordyceps sp. RAO-2017]	Trp-synth-beta_II superfamily	9.29e-51	Cordyceps sp.	Ascomycota	cellular organisms; Eukaryota; Opisthokonta; Fungi; Dikarya; Ascomycota; saccharomyceta; Pezizomycotina; leotiomyceta; sordariomyceta; Sordariomycetes; Hypocreomycetidae; Hypocreales; Cordycipitaceae; Cordyceps; unclassified Cordyceps
TRINITY_DN10875_c0_g2_i1	608	20	XP_002551816.1	XP_002551816.1 KLTH0B00418p [Lachancea thermotolerans CBS 6340]	Dak2 superfamily	6.26e-14	Lachancea thermotolerans CBS 6340	Ascomycota	cellular organisms; Eukaryota; Opisthokonta; Fungi; Dikarya; Ascomycota; saccharomyceta; Saccharomycotina; Saccharomycetes; Saccharomycetales; Saccharomycetaceae; Lachancea
TRINITY_DN98901_c0_g1_i1	302	4	KAF4506990.1	KAF4506990.1 hypothetical protein G6O67_005670 [Ophiocordyceps sinensis]	#N/A	1.22e-20	Ophiocordyceps sinensis	Ascomycota	cellular organisms; Eukaryota; Opisthokonta; Fungi; Dikarya; Ascomycota; saccharomyceta; Pezizomycotina; leotiomyceta; sordariomyceta; Sordariomycetes; Hypocreomycetidae; Hypocreales; Ophiocordycipitaceae; Ophiocordyceps
TRINITY_DN53391_c0_g1_i1	292	4	XP_001226894.1	XP_001226894.1 conserved hypothetical protein [Chaetomium globosum CBS 148.51]	TBP_TLF superfamily	2.64e-29	Chaetomium globosum	Ascomycota	cellular organisms; Eukaryota; Opisthokonta; Fungi; Dikarya; Ascomycota; saccharomyceta; Pezizomycotina; leotiomyceta; sordariomyceta; Sordariomycetes; Sordariomycetidae; Sordariales; Chaetomiaceae; Chaetomium
TRINITY_DN71816_c0_g3_i1	281	4	XP_003040110.1	XP_003040110.1 uncharacterized protein NECHADRAFT_50378 [Fusarium vanettenii 77-13-4]	FixB	6.28e-49	Fusarium vanettenii 77-13-4	Ascomycota	cellular organisms; Eukaryota; Opisthokonta; Fungi; Dikarya; Ascomycota; saccharomyceta; Pezizomycotina; leotiomyceta; sordariomyceta; Sordariomycetes; Hypocreomycetidae; Hypocreales; Nectriaceae; Fusarium; Fusarium solani species complex
TRINITY_DN77572_c0_g1_i1	278	4	XP_018179944.1	XP_018179944.1 ATP synthase gamma chain precursor [Purpureocillium lilacinum]	ATP-synt	1.47e-54	Purpureocillium lilacinum	Ascomycota	cellular organisms; Eukaryota; Opisthokonta; Fungi; Dikarya; Ascomycota; saccharomyceta; Pezizomycotina; leotiomyceta; sordariomyceta; Sordariomycetes; Hypocreomycetidae; Hypocreales; Ophiocordycipitaceae; Purpureocillium
TRINITY_DN22444_c0_g1_i1	272	4	EQK97992.1	EQK97992.1 Protein kinase-like domain protein [Ophiocordyceps sinensis CO18]	PKc_like superfamily	4.24e-39	Ophiocordyceps sinensis	Ascomycota	cellular organisms; Eukaryota; Opisthokonta; Fungi; Dikarya; Ascomycota; saccharomyceta; Pezizomycotina; leotiomyceta; sordariomyceta; Sordariomycetes; Hypocreomycetidae; Hypocreales; Ophiocordycipitaceae; Ophiocordyceps
TRINITY_DN20954_c0_g1_i2	270	4	ATY62259.1	ATY62259.1 cyanide hydratase [Cordyceps militaris]	#N/A	1.24e-26	Cordyceps militaris	Ascomycota	cellular organisms; Eukaryota; Opisthokonta; Fungi; Dikarya; Ascomycota; saccharomyceta; Pezizomycotina; leotiomyceta; sordariomyceta; Sordariomycetes; Hypocreomycetidae; Hypocreales; Cordycipitaceae; Cordyceps
TRINITY_DN106253_c0_g1_i1	257	4	KJZ71550.1	KJZ71550.1 hypothetical protein HIM_09088 [Hirsutella minnesotensis 3608]	#N/A	4.19e-25	Hirsutella minnesotensis 3608	Ascomycota	cellular organisms; Eukaryota; Opisthokonta; Fungi; Dikarya; Ascomycota; saccharomyceta; Pezizomycotina; leotiomyceta; sordariomyceta; Sordariomycetes; Hypocreomycetidae; Hypocreales; Ophiocordycipitaceae; Hirsutella
TRINITY_DN45888_c0_g2_i1	257	4	KJZ77586.1	KJZ77586.1 Putative argininosuccinate lyase [Hirsutella minnesotensis 3608]	PLN02646 superfamily	3.33e-42	Hirsutella minnesotensis 3608	Ascomycota	cellular organisms; Eukaryota; Opisthokonta; Fungi; Dikarya; Ascomycota; saccharomyceta; Pezizomycotina; leotiomyceta; sordariomyceta; Sordariomycetes; Hypocreomycetidae; Hypocreales; Ophiocordycipitaceae; Hirsutella
TRINITY_DN18461_c0_g1_i1	252	4	KAF4950343.1	KAF4950343.1 hypothetical protein FSARC_13229, partial [Fusarium sarcochroum]	NADB_Rossmann superfamily	9.81e-46	Fusarium sarcochroum	Ascomycota	cellular organisms; Eukaryota; Opisthokonta; Fungi; Dikarya; Ascomycota; saccharomyceta; Pezizomycotina; leotiomyceta; sordariomyceta; Sordariomycetes; Hypocreomycetidae; Hypocreales; Nectriaceae; Fusarium; Fusarium lateritium species complex
TRINITY_DN77626_c0_g1_i1	245	4	OAR05975.1	OAR05975.1 hypothetical protein LLEC1_01309 [Akanthomyces lecanii]	HIT_like superfamily	1.93e-33	Akanthomyces lecanii	Ascomycota	cellular organisms; Eukaryota; Opisthokonta; Fungi; Dikarya; Ascomycota; saccharomyceta; Pezizomycotina; leotiomyceta; sordariomyceta; Sordariomycetes; Hypocreomycetidae; Hypocreales; Cordycipitaceae; Akanthomyces
TRINITY_DN112051_c0_g1_i1	242	4	KID98807.1	KID98807.1 ERP1 protein precursor, partial [Metarhizium majus ARSEF 297]	EMP24_GP25L	5.14e-15	Metarhizium majus ARSEF 297	Ascomycota	cellular organisms; Eukaryota; Opisthokonta; Fungi; Dikarya; Ascomycota; saccharomyceta; Pezizomycotina; leotiomyceta; sordariomyceta; Sordariomycetes; Hypocreomycetidae; Hypocreales; Clavicipitaceae; Metarhizium
TRINITY_DN33585_c0_g3_i1	242	4	AXH72983.1	AXH72983.1 oxidosqualene cyclase, partial [Trichoderma reesei]	ISOPREN_C2_like superfamily	5.41e-32	Trichoderma reesei	Ascomycota	cellular organisms; Eukaryota; Opisthokonta; Fungi; Dikarya; Ascomycota; saccharomyceta; Pezizomycotina; leotiomyceta; sordariomyceta; Sordariomycetes; Hypocreomycetidae; Hypocreales; Hypocreaceae; Trichoderma
TRINITY_DN58840_c0_g1_i1	362	6	KJZ70443.1	KJZ70443.1 Dihydrolipoyllysine-residue succinyltransferase component of 2-oxoglutarate dehydrogenase complex [Hirsutella minnesotensis 3608]	PTZ00144 superfamily	7.49e-68	Hirsutella minnesotensis 3608	Ascomycota	cellular organisms; Eukaryota; Opisthokonta; Fungi; Dikarya; Ascomycota; saccharomyceta; Pezizomycotina; leotiomyceta; sordariomyceta; Sordariomycetes; Hypocreomycetidae; Hypocreales; Ophiocordycipitaceae; Hirsutella
TRINITY_DN57367_c0_g1_i1	237	4	EQL00872.1	EQL00872.1 vip1 [Ophiocordyceps sinensis CO18]	RRM_SF superfamily	1.6e-34	Ophiocordyceps sinensis	Ascomycota	cellular organisms; Eukaryota; Opisthokonta; Fungi; Dikarya; Ascomycota; saccharomyceta; Pezizomycotina; leotiomyceta; sordariomyceta; Sordariomycetes; Hypocreomycetidae; Hypocreales; Ophiocordycipitaceae; Ophiocordyceps
TRINITY_DN130195_c0_g1_i1	233	4	RFU77825.1	RFU77825.1 cornichon [Trichoderma arundinaceum]	Cornichon	2.21e-23	Trichoderma arundinaceum	Ascomycota	cellular organisms; Eukaryota; Opisthokonta; Fungi; Dikarya; Ascomycota; saccharomyceta; Pezizomycotina; leotiomyceta; sordariomyceta; Sordariomycetes; Hypocreomycetidae; Hypocreales; Hypocreaceae; Trichoderma
TRINITY_DN9851_c0_g2_i1	230	4	KAF4509529.1	KAF4509529.1 hypothetical protein G6O67_003698 [Ophiocordyceps sinensis]	Trehalase_Ca-bi	7.11e-38	Ophiocordyceps sinensis	Ascomycota	cellular organisms; Eukaryota; Opisthokonta; Fungi; Dikarya; Ascomycota; saccharomyceta; Pezizomycotina; leotiomyceta; sordariomyceta; Sordariomycetes; Hypocreomycetidae; Hypocreales; Ophiocordycipitaceae; Ophiocordyceps
TRINITY_DN14606_c0_g1_i1	229	4	PHH77356.1	PHH77356.1 hypothetical protein CDD83_4141 [Cordyceps sp. RAO-2017]	#N/A	8.67e-13	Cordyceps sp.	Ascomycota	cellular organisms; Eukaryota; Opisthokonta; Fungi; Dikarya; Ascomycota; saccharomyceta; Pezizomycotina; leotiomyceta; sordariomyceta; Sordariomycetes; Hypocreomycetidae; Hypocreales; Cordycipitaceae; Cordyceps; unclassified Cordyceps
TRINITY_DN18461_c0_g2_i1	342	6	EQL00181.1	EQL00181.1 malate dehydrogenase [Ophiocordyceps sinensis CO18]	NADB_Rossmann superfamily	9.28e-55	Ophiocordyceps sinensis CO18	Ascomycota	cellular organisms; Eukaryota; Opisthokonta; Fungi; Dikarya; Ascomycota; saccharomyceta; Pezizomycotina; leotiomyceta; sordariomyceta; Sordariomycetes; Hypocreomycetidae; Hypocreales; Ophiocordycipitaceae; Ophiocordyceps
TRINITY_DN86829_c0_g1_i1	225	4	KND95350.1	KND95350.1 ATP synthase subunit 4, mitochondrial [Tolypocladium ophioglossoides CBS 100239]	#N/A	3.41e-22	Tolypocladium ophioglossoides CBS 100239	Ascomycota	cellular organisms; Eukaryota; Opisthokonta; Fungi; Dikarya; Ascomycota; saccharomyceta; Pezizomycotina; leotiomyceta; sordariomyceta; Sordariomycetes; Hypocreomycetidae; Hypocreales; Ophiocordycipitaceae; Tolypocladium
TRINITY_DN120613_c0_g1_i1	224	4	QED55812.1	QED55812.1 beta-tubulin, partial [Fusarium solani]	PTZ00010 superfamily	2.23e-47	Fusarium solani	Ascomycota	cellular organisms; Eukaryota; Opisthokonta; Fungi; Dikarya; Ascomycota; saccharomyceta; Pezizomycotina; leotiomyceta; sordariomyceta; Sordariomycetes; Hypocreomycetidae; Hypocreales; Nectriaceae; Fusarium; Fusarium solani species complex
TRINITY_DN74283_c0_g1_i1	221	4	CCF46841.1	CCF46841.1 heat shock protein 78 [Colletotrichum higginsianum]	ClpA superfamily	3.46e-36	Colletotrichum higginsianum	Ascomycota	cellular organisms; Eukaryota; Opisthokonta; Fungi; Dikarya; Ascomycota; saccharomyceta; Pezizomycotina; leotiomyceta; sordariomyceta; Sordariomycetes; Hypocreomycetidae; Glomerellales; Glomerellaceae; Colletotrichum; Colletotrichum destructivum species complex
TRINITY_DN82141_c0_g1_i1	330	6	CRK42421.1	CRK42421.1 hypothetical protein BN1723_000829 [Verticillium longisporum]	FabG2 superfamily	2.73e-72	Verticillium longisporum	Ascomycota	cellular organisms; Eukaryota; Opisthokonta; Fungi; Dikarya; Ascomycota; saccharomyceta; Pezizomycotina; leotiomyceta; sordariomyceta; Sordariomycetes; Hypocreomycetidae; Glomerellales; Plectosphaerellaceae; Verticillium
TRINITY_DN38401_c0_g2_i1	217	4	KAF4504396.1	KAF4504396.1 hypothetical protein G6O67_008335 [Ophiocordyceps sinensis]	#N/A	9.55e-30	Ophiocordyceps sinensis	Ascomycota	cellular organisms; Eukaryota; Opisthokonta; Fungi; Dikarya; Ascomycota; saccharomyceta; Pezizomycotina; leotiomyceta; sordariomyceta; Sordariomycetes; Hypocreomycetidae; Hypocreales; Ophiocordycipitaceae; Ophiocordyceps
TRINITY_DN115933_c0_g1_i1	325	6	KAF4512517.1	KAF4512517.1 hypothetical protein G6O67_001647 [Ophiocordyceps sinensis]	#N/A	1.88e-54	Ophiocordyceps sinensis	Ascomycota	cellular organisms; Eukaryota; Opisthokonta; Fungi; Dikarya; Ascomycota; saccharomyceta; Pezizomycotina; leotiomyceta; sordariomyceta; Sordariomycetes; Hypocreomycetidae; Hypocreales; Ophiocordycipitaceae; Ophiocordyceps
TRINITY_DN110206_c0_g1_i1	215	4	EQK99425.1	EQK99425.1 eukaryotic translation initiation factor 5 [Ophiocordyceps sinensis CO18]	#N/A	1.8e-16	Ophiocordyceps sinensis	Ascomycota	cellular organisms; Eukaryota; Opisthokonta; Fungi; Dikarya; Ascomycota; saccharomyceta; Pezizomycotina; leotiomyceta; sordariomyceta; Sordariomycetes; Hypocreomycetidae; Hypocreales; Ophiocordycipitaceae; Ophiocordyceps
TRINITY_DN18800_c0_g3_i1	214	4	RPA99537.1	RPA99537.1 ATPase, P-type, K/Mg/Cd/Cu/Zn/Na/Ca/Na/H-transporter [Choiromyces venosus 120613-1]	HAD_like superfamily	7.69e-34	Choiromyces venosus 120613-1	Ascomycota	cellular organisms; Eukaryota; Opisthokonta; Fungi; Dikarya; Ascomycota; saccharomyceta; Pezizomycotina; Pezizomycetes; Pezizales; Tuberaceae; Choiromyces
TRINITY_DN93286_c0_g1_i1	214	4	PNY24837.1	PNY24837.1 60S ribosomal protein L9-B, partial [Tolypocladium capitatum]	PTZ00179 superfamily	4.25e-31	Tolypocladium capitatum	Ascomycota	cellular organisms; Eukaryota; Opisthokonta; Fungi; Dikarya; Ascomycota; saccharomyceta; Pezizomycotina; leotiomyceta; sordariomyceta; Sordariomycetes; Hypocreomycetidae; Hypocreales; Ophiocordycipitaceae; Tolypocladium
TRINITY_DN94827_c0_g1_i1	213	4	KAF4513515.1	KAF4513515.1 hypothetical protein G6O67_000779 [Ophiocordyceps sinensis]	#N/A	1.33e-32	Ophiocordyceps sinensis	Ascomycota	cellular organisms; Eukaryota; Opisthokonta; Fungi; Dikarya; Ascomycota; saccharomyceta; Pezizomycotina; leotiomyceta; sordariomyceta; Sordariomycetes; Hypocreomycetidae; Hypocreales; Ophiocordycipitaceae; Ophiocordyceps
TRINITY_DN90677_c0_g1_i1	208	4	PHH75971.1	PHH75971.1 hypothetical protein CDD80_1902 [Ophiocordyceps camponoti-rufipedis]	GH18_chitinase-like superfamily	4.85e-16	Ophiocordyceps camponoti-rufipedis	Ascomycota	cellular organisms; Eukaryota; Opisthokonta; Fungi; Dikarya; Ascomycota; saccharomyceta; Pezizomycotina; leotiomyceta; sordariomyceta; Sordariomycetes; Hypocreomycetidae; Hypocreales; Ophiocordycipitaceae; Ophiocordyceps
TRINITY_DN107847_c0_g1_i1	307	6	XP_003655325.1	XP_003655325.1 histone H4-like protein, partial [Thermothielavioides terrestris NRRL 8126]	PTZ00015	4.84e-61	Diplodia seriata	Ascomycota	cellular organisms; Eukaryota; Opisthokonta; Fungi; Dikarya; Ascomycota; saccharomyceta; Pezizomycotina; leotiomyceta; dothideomyceta; Dothideomycetes; Dothideomycetes incertae sedis; Botryosphaeriales; Botryosphaeriaceae; Diplodia
TRINITY_DN119388_c0_g1_i1	204	4	POR38462.1	POR38462.1 37S ribosomal protein S10, mitochondrial, partial [Tolypocladium paradoxum]	Ribosomal_S10	8.84e-38	Tolypocladium paradoxum	Ascomycota	cellular organisms; Eukaryota; Opisthokonta; Fungi; Dikarya; Ascomycota; saccharomyceta; Pezizomycotina; leotiomyceta; sordariomyceta; Sordariomycetes; Hypocreomycetidae; Hypocreales; Ophiocordycipitaceae; Tolypocladium
TRINITY_DN18577_c0_g3_i2	507	10	PHH93291.1	PHH93291.1 hypothetical protein CDD83_7990 [Cordyceps sp. RAO-2017]	Glyco_hydro_125 superfamily	2.34e-88	Cordyceps sp.	Ascomycota	cellular organisms; Eukaryota; Opisthokonta; Fungi; Dikarya; Ascomycota; saccharomyceta; Pezizomycotina; leotiomyceta; sordariomyceta; Sordariomycetes; Hypocreomycetidae; Hypocreales; Cordycipitaceae; Cordyceps; unclassified Cordyceps
TRINITY_DN16211_c0_g1_i1	302	6	KAF5538391.1	KAF5538391.1 guanine nucleotide-binding subunit beta, partial [Fusarium mexicanum]	WD40 superfamily	1.38e-66	Fusarium mexicanum	Ascomycota	cellular organisms; Eukaryota; Opisthokonta; Fungi; Dikarya; Ascomycota; saccharomyceta; Pezizomycotina; leotiomyceta; sordariomyceta; Sordariomycetes; Hypocreomycetidae; Hypocreales; Nectriaceae; Fusarium; Fusarium fujikuroi species complex
TRINITY_DN57671_c0_g1_i1	295	6	XP_033546925.1	XP_033546925.1 SUN-domain-containing protein [Lindgomyces ingoldianus]	#N/A	1.71e-08	Lindgomyces ingoldianus	Ascomycota	cellular organisms; Eukaryota; Opisthokonta; Fungi; Dikarya; Ascomycota; saccharomyceta; Pezizomycotina; leotiomyceta; dothideomyceta; Dothideomycetes; Pleosporomycetidae; Pleosporales; Lindgomycetaceae; Lindgomyces
TRINITY_DN125390_c0_g1_i1	293	6	KJZ76216.1	KJZ76216.1 hypothetical protein HIM_04298 [Hirsutella minnesotensis 3608]	#N/A	1.17e-13	Hirsutella minnesotensis 3608	Ascomycota	cellular organisms; Eukaryota; Opisthokonta; Fungi; Dikarya; Ascomycota; saccharomyceta; Pezizomycotina; leotiomyceta; sordariomyceta; Sordariomycetes; Hypocreomycetidae; Hypocreales; Ophiocordycipitaceae; Hirsutella
TRINITY_DN107525_c0_g1_i1	289	6	XP_013937739.1	XP_013937739.1 hypothetical protein TRIATDRAFT_143286 [Trichoderma atroviride IMI 206040]	SPFH_like superfamily	1.41e-43	Trichoderma gamsii	Ascomycota	cellular organisms; Eukaryota; Opisthokonta; Fungi; Dikarya; Ascomycota; saccharomyceta; Pezizomycotina; leotiomyceta; sordariomyceta; Sordariomycetes; Hypocreomycetidae; Hypocreales; Hypocreaceae; Trichoderma
TRINITY_DN88649_c0_g1_i1	288	6	KAG5930669.1	KAG5930669.1 hypothetical protein E4U42_000009 [Claviceps africana]	APP_MetAP superfamily	3.71e-33	Claviceps africana	Ascomycota	cellular organisms; Eukaryota; Opisthokonta; Fungi; Dikarya; Ascomycota; saccharomyceta; Pezizomycotina; leotiomyceta; sordariomyceta; Sordariomycetes; Hypocreomycetidae; Hypocreales; Clavicipitaceae; Claviceps
TRINITY_DN18920_c0_g2_i1	286	6	EQL03109.1	EQL03109.1 RNA binding effector protein [Ophiocordyceps sinensis CO18]	KH-I superfamily	2.01e-49	Ophiocordyceps sinensis	Ascomycota	cellular organisms; Eukaryota; Opisthokonta; Fungi; Dikarya; Ascomycota; saccharomyceta; Pezizomycotina; leotiomyceta; sordariomyceta; Sordariomycetes; Hypocreomycetidae; Hypocreales; Ophiocordycipitaceae; Ophiocordyceps
TRINITY_DN18577_c0_g3_i1	567	12	PHH93291.1	PHH93291.1 hypothetical protein CDD83_7990 [Cordyceps sp. RAO-2017]	Glyco_hydro_125 superfamily	2.59e-82	Cordyceps sp.	Ascomycota	cellular organisms; Eukaryota; Opisthokonta; Fungi; Dikarya; Ascomycota; saccharomyceta; Pezizomycotina; leotiomyceta; sordariomyceta; Sordariomycetes; Hypocreomycetidae; Hypocreales; Cordycipitaceae; Cordyceps; unclassified Cordyceps
TRINITY_DN77407_c0_g1_i1	283	6	KND91450.1	KND91450.1 hypothetical protein TOPH_03715 [Tolypocladium ophioglossoides CBS 100239]	SPC12	3.12e-28	Tolypocladium ophioglossoides CBS 100239	Ascomycota	cellular organisms; Eukaryota; Opisthokonta; Fungi; Dikarya; Ascomycota; saccharomyceta; Pezizomycotina; leotiomyceta; sordariomyceta; Sordariomycetes; Hypocreomycetidae; Hypocreales; Ophiocordycipitaceae; Tolypocladium
TRINITY_DN77391_c0_g1_i1	274	6	XP_018174868.1	XP_018174868.1 reg SU protein [Purpureocillium lilacinum]	CAP_ED	1.15e-50	Purpureocillium lilacinum	Ascomycota	cellular organisms; Eukaryota; Opisthokonta; Fungi; Dikarya; Ascomycota; saccharomyceta; Pezizomycotina; leotiomyceta; sordariomyceta; Sordariomycetes; Hypocreomycetidae; Hypocreales; Ophiocordycipitaceae; Purpureocillium
TRINITY_DN58798_c0_g1_i1	271	6	AEY70603.1	AEY70603.1 ADP/ATP carrier protein, partial [Nectria pseudotrichia]	PTZ00169 superfamily	4.35e-53	Nectria pseudotrichia	Ascomycota	cellular organisms; Eukaryota; Opisthokonta; Fungi; Dikarya; Ascomycota; saccharomyceta; Pezizomycotina; leotiomyceta; sordariomyceta; Sordariomycetes; Hypocreomycetidae; Hypocreales; Nectriaceae; Nectria
TRINITY_DN63187_c0_g1_i1	358	8	GAA87344.1	GAA87344.1 phytoene dehydrogenase [Aspergillus luchuensis IFO 4308]	crtI_fam superfamily	2.26e-52	Aspergillus luchuensis IFO 4308	Ascomycota	cellular organisms; Eukaryota; Opisthokonta; Fungi; Dikarya; Ascomycota; saccharomyceta; Pezizomycotina; leotiomyceta; Eurotiomycetes; Eurotiomycetidae; Eurotiales; Aspergillaceae; Aspergillus
TRINITY_DN45153_c0_g1_i1	266	6	KAF4512530.1	KAF4512530.1 hypothetical protein G6O67_001658 [Ophiocordyceps sinensis]	COX17	3.63e-27	Ophiocordyceps sinensis	Ascomycota	cellular organisms; Eukaryota; Opisthokonta; Fungi; Dikarya; Ascomycota; saccharomyceta; Pezizomycotina; leotiomyceta; sordariomyceta; Sordariomycetes; Hypocreomycetidae; Hypocreales; Ophiocordycipitaceae; Ophiocordyceps
TRINITY_DN88299_c0_g1_i1	265	6	KAG6041091.1	KAG6041091.1 iso-1-cytochrome c [Claviceps citrina]	Cytochrom_C superfamily	5.8e-30	Claviceps citrina	Ascomycota	cellular organisms; Eukaryota; Opisthokonta; Fungi; Dikarya; Ascomycota; saccharomyceta; Pezizomycotina; leotiomyceta; sordariomyceta; Sordariomycetes; Hypocreomycetidae; Hypocreales; Clavicipitaceae; Claviceps
TRINITY_DN64355_c0_g1_i1	264	6	KND88796.1	KND88796.1 GATA type zinc finger protein asd-4 [Tolypocladium ophioglossoides CBS 100239]	#N/A	1.66e-23	Tolypocladium ophioglossoides CBS 100239	Ascomycota	cellular organisms; Eukaryota; Opisthokonta; Fungi; Dikarya; Ascomycota; saccharomyceta; Pezizomycotina; leotiomyceta; sordariomyceta; Sordariomycetes; Hypocreomycetidae; Hypocreales; Ophiocordycipitaceae; Tolypocladium
TRINITY_DN118226_c0_g1_i1	258	6	KAF5126125.1	KAF5126125.1 37S ribosomal protein SWS2, mitochondrial [Metarhizium anisopliae]	Ribosomal_S13 superfamily	2.02e-14	Metarhizium anisopliae	Ascomycota	cellular organisms; Eukaryota; Opisthokonta; Fungi; Dikarya; Ascomycota; saccharomyceta; Pezizomycotina; leotiomyceta; sordariomyceta; Sordariomycetes; Hypocreomycetidae; Hypocreales; Clavicipitaceae; Metarhizium
TRINITY_DN24915_c0_g3_i1	254	6	PHH84137.1	PHH84137.1 hypothetical protein CDD83_2413 [Cordyceps sp. RAO-2017]	COPI_C superfamily	7.23e-46	Cordyceps sp.	Ascomycota	cellular organisms; Eukaryota; Opisthokonta; Fungi; Dikarya; Ascomycota; saccharomyceta; Pezizomycotina; leotiomyceta; sordariomyceta; Sordariomycetes; Hypocreomycetidae; Hypocreales; Cordycipitaceae; Cordyceps; unclassified Cordyceps
TRINITY_DN40431_c0_g1_i1	252	6	EQL00399.1	EQL00399.1 chitinase [Ophiocordyceps sinensis CO18]	Glyco_18	4.41e-46	Ophiocordyceps sinensis CO18	Ascomycota	cellular organisms; Eukaryota; Opisthokonta; Fungi; Dikarya; Ascomycota; saccharomyceta; Pezizomycotina; leotiomyceta; sordariomyceta; Sordariomycetes; Hypocreomycetidae; Hypocreales; Ophiocordycipitaceae; Ophiocordyceps
TRINITY_DN48843_c0_g1_i1	248	6	EQL02093.1	EQL02093.1 carboxypeptidase Y precursor [Ophiocordyceps sinensis CO18]	Kex1 superfamily	9.58e-46	Ophiocordyceps sinensis	Ascomycota	cellular organisms; Eukaryota; Opisthokonta; Fungi; Dikarya; Ascomycota; saccharomyceta; Pezizomycotina; leotiomyceta; sordariomyceta; Sordariomycetes; Hypocreomycetidae; Hypocreales; Ophiocordycipitaceae; Ophiocordyceps
TRINITY_DN32856_c0_g1_i1	245	6	POR33967.1	POR33967.1 Putative nucleosome assembly protein, partial [Tolypocladium paradoxum]	NAP	5.21e-39	Tolypocladium paradoxum	Ascomycota	cellular organisms; Eukaryota; Opisthokonta; Fungi; Dikarya; Ascomycota; saccharomyceta; Pezizomycotina; leotiomyceta; sordariomyceta; Sordariomycetes; Hypocreomycetidae; Hypocreales; Ophiocordycipitaceae; Tolypocladium
TRINITY_DN45888_c0_g1_i1	407	10	EQK99990.1	EQK99990.1 argininosuccinate lyase [Ophiocordyceps sinensis CO18]	Lyase_I_like superfamily	1.07e-87	Ophiocordyceps sinensis	Ascomycota	cellular organisms; Eukaryota; Opisthokonta; Fungi; Dikarya; Ascomycota; saccharomyceta; Pezizomycotina; leotiomyceta; sordariomyceta; Sordariomycetes; Hypocreomycetidae; Hypocreales; Ophiocordycipitaceae; Ophiocordyceps
TRINITY_DN40747_c0_g1_i1	404	10	EQK98037.1	EQK98037.1 arginase family protein [Ophiocordyceps sinensis CO18]	#N/A	3.26e-71	Ophiocordyceps sinensis CO18	Ascomycota	cellular organisms; Eukaryota; Opisthokonta; Fungi; Dikarya; Ascomycota; saccharomyceta; Pezizomycotina; leotiomyceta; sordariomyceta; Sordariomycetes; Hypocreomycetidae; Hypocreales; Ophiocordycipitaceae; Ophiocordyceps
TRINITY_DN116126_c0_g1_i1	242	6	RFU79765.1	RFU79765.1 60s ribosomal l10-a [Trichoderma arundinaceum]	Ribosomal_L16_L10e superfamily	5.68e-49	Trichoderma arundinaceum	Ascomycota	cellular organisms; Eukaryota; Opisthokonta; Fungi; Dikarya; Ascomycota; saccharomyceta; Pezizomycotina; leotiomyceta; sordariomyceta; Sordariomycetes; Hypocreomycetidae; Hypocreales; Hypocreaceae; Trichoderma
TRINITY_DN115957_c0_g1_i1	241	6	KJZ71463.1	KJZ71463.1 Pre-mRNA-splicing factor SYF1 [Hirsutella minnesotensis 3608]	#N/A	2.65e-41	Hirsutella minnesotensis 3608	Ascomycota	cellular organisms; Eukaryota; Opisthokonta; Fungi; Dikarya; Ascomycota; saccharomyceta; Pezizomycotina; leotiomyceta; sordariomyceta; Sordariomycetes; Hypocreomycetidae; Hypocreales; Ophiocordycipitaceae; Hirsutella
TRINITY_DN62575_c0_g1_i1	238	6	KAF4504162.1	KAF4504162.1 hypothetical protein G6O67_008349 [Ophiocordyceps sinensis]	OPT superfamily	1.02e-38	Ophiocordyceps sinensis	Ascomycota	cellular organisms; Eukaryota; Opisthokonta; Fungi; Dikarya; Ascomycota; saccharomyceta; Pezizomycotina; leotiomyceta; sordariomyceta; Sordariomycetes; Hypocreomycetidae; Hypocreales; Ophiocordycipitaceae; Ophiocordyceps
TRINITY_DN90001_c0_g1_i1	317	8	EQL01733.1	EQL01733.1 GTP-binding protein [Ophiocordyceps sinensis CO18]	YlqF_related_GTPase superfamily	6.37e-63	Ophiocordyceps sinensis	Ascomycota	cellular organisms; Eukaryota; Opisthokonta; Fungi; Dikarya; Ascomycota; saccharomyceta; Pezizomycotina; leotiomyceta; sordariomyceta; Sordariomycetes; Hypocreomycetidae; Hypocreales; Ophiocordycipitaceae; Ophiocordyceps
TRINITY_DN8399_c0_g2_i1	236	6	EQK98843.1	EQK98843.1 hypothetical protein OCS_05445 [Ophiocordyceps sinensis CO18]	#N/A	3.83e-11	Ophiocordyceps sinensis CO18	Ascomycota	cellular organisms; Eukaryota; Opisthokonta; Fungi; Dikarya; Ascomycota; saccharomyceta; Pezizomycotina; leotiomyceta; sordariomyceta; Sordariomycetes; Hypocreomycetidae; Hypocreales; Ophiocordycipitaceae; Ophiocordyceps
TRINITY_DN60970_c0_g1_i1	309	8	EQL02903.1	EQL02903.1 metalloprotease 1 [Ophiocordyceps sinensis CO18]	#N/A	9.66e-19	Ophiocordyceps sinensis CO18	Ascomycota	cellular organisms; Eukaryota; Opisthokonta; Fungi; Dikarya; Ascomycota; saccharomyceta; Pezizomycotina; leotiomyceta; sordariomyceta; Sordariomycetes; Hypocreomycetidae; Hypocreales; Ophiocordycipitaceae; Ophiocordyceps
TRINITY_DN129722_c0_g1_i1	231	6	AIT18862.1	AIT18862.1 chitinase [Ophiocordyceps sinensis]	#N/A	9.31e-13	Ophiocordyceps sinensis	Ascomycota	cellular organisms; Eukaryota; Opisthokonta; Fungi; Dikarya; Ascomycota; saccharomyceta; Pezizomycotina; leotiomyceta; sordariomyceta; Sordariomycetes; Hypocreomycetidae; Hypocreales; Ophiocordycipitaceae; Ophiocordyceps
TRINITY_DN45975_c0_g2_i1	305	8	KAF4512683.1	KAF4512683.1 hypothetical protein G6O67_000032 [Ophiocordyceps sinensis]	Ribosomal_L22 superfamily	1.92e-53	Ophiocordyceps sinensis	Ascomycota	cellular organisms; Eukaryota; Opisthokonta; Fungi; Dikarya; Ascomycota; saccharomyceta; Pezizomycotina; leotiomyceta; sordariomyceta; Sordariomycetes; Hypocreomycetidae; Hypocreales; Ophiocordycipitaceae; Ophiocordyceps
TRINITY_DN600_c1_g3_i1	372	10	KJZ72668.1	KJZ72668.1 ATP synthase subunit alpha [Hirsutella minnesotensis 3608]	PRK09281 superfamily	1.59e-71	Hirsutella minnesotensis 3608	Ascomycota	cellular organisms; Eukaryota; Opisthokonta; Fungi; Dikarya; Ascomycota; saccharomyceta; Pezizomycotina; leotiomyceta; sordariomyceta; Sordariomycetes; Hypocreomycetidae; Hypocreales; Ophiocordycipitaceae; Hirsutella
TRINITY_DN123762_c0_g1_i1	297	8	EQK99662.1	EQK99662.1 Aspartate/tyrosine/aromatic aminotransferase [Ophiocordyceps sinensis CO18]	PLN00175 superfamily	1.81e-34	Ophiocordyceps sinensis CO18	Ascomycota	cellular organisms; Eukaryota; Opisthokonta; Fungi; Dikarya; Ascomycota; saccharomyceta; Pezizomycotina; leotiomyceta; sordariomyceta; Sordariomycetes; Hypocreomycetidae; Hypocreales; Ophiocordycipitaceae; Ophiocordyceps
TRINITY_DN46219_c0_g1_i1	297	8	EQL01602.1	EQL01602.1 Ribosomal protein L5, eukaryotic/archaeal [Ophiocordyceps sinensis CO18]	Ribosomal_L18_c superfamily	8.55e-28	Ophiocordyceps sinensis	Ascomycota	cellular organisms; Eukaryota; Opisthokonta; Fungi; Dikarya; Ascomycota; saccharomyceta; Pezizomycotina; leotiomyceta; sordariomyceta; Sordariomycetes; Hypocreomycetidae; Hypocreales; Ophiocordycipitaceae; Ophiocordyceps
TRINITY_DN98432_c0_g1_i1	295	8	KAF4505481.1	KAF4505481.1 hypothetical protein G6O67_007425 [Ophiocordyceps sinensis]	#N/A	4.93e-44	Ophiocordyceps sinensis	Ascomycota	cellular organisms; Eukaryota; Opisthokonta; Fungi; Dikarya; Ascomycota; saccharomyceta; Pezizomycotina; leotiomyceta; sordariomyceta; Sordariomycetes; Hypocreomycetidae; Hypocreales; Ophiocordycipitaceae; Ophiocordyceps
TRINITY_DN41287_c0_g1_i1	290	8	KJZ79417.1	KJZ79417.1 hypothetical protein HIM_00886 [Hirsutella minnesotensis 3608]	CLTH superfamily	1.57e-52	Hirsutella minnesotensis 3608	Ascomycota	cellular organisms; Eukaryota; Opisthokonta; Fungi; Dikarya; Ascomycota; saccharomyceta; Pezizomycotina; leotiomyceta; sordariomyceta; Sordariomycetes; Hypocreomycetidae; Hypocreales; Ophiocordycipitaceae; Hirsutella
TRINITY_DN27958_c0_g1_i1	287	8	CCF39839.1	CCF39839.1 acetohydroxy acid isomeroreductase [Colletotrichum higginsianum]	IlvC superfamily	1.03e-58	Colletotrichum higginsianum	Ascomycota	cellular organisms; Eukaryota; Opisthokonta; Fungi; Dikarya; Ascomycota; saccharomyceta; Pezizomycotina; leotiomyceta; sordariomyceta; Sordariomycetes; Hypocreomycetidae; Glomerellales; Glomerellaceae; Colletotrichum; Colletotrichum destructivum species complex
TRINITY_DN13207_c0_g3_i1	430	12	KND89388.1	KND89388.1 putative amidase [Tolypocladium ophioglossoides CBS 100239]	Amidase superfamily	5.64e-76	Tolypocladium ophioglossoides CBS 100239	Ascomycota	cellular organisms; Eukaryota; Opisthokonta; Fungi; Dikarya; Ascomycota; saccharomyceta; Pezizomycotina; leotiomyceta; sordariomyceta; Sordariomycetes; Hypocreomycetidae; Hypocreales; Ophiocordycipitaceae; Tolypocladium
TRINITY_DN49520_c0_g1_i1	357	10	PFH59638.1	PFH59638.1 hypothetical protein XA68_12074 [Ophiocordyceps unilateralis]	PTZ00169 superfamily	4.11e-65	Ophiocordyceps unilateralis	Ascomycota	cellular organisms; Eukaryota; Opisthokonta; Fungi; Dikarya; Ascomycota; saccharomyceta; Pezizomycotina; leotiomyceta; sordariomyceta; Sordariomycetes; Hypocreomycetidae; Hypocreales; Ophiocordycipitaceae; Ophiocordyceps
TRINITY_DN77861_c0_g1_i1	357	10	KAF4585671.1	KAF4585671.1 hypothetical protein GQ602_004976 [Ophiocordyceps camponoti-floridani]	#N/A	2.89e-17	Ophiocordyceps camponoti-floridani	Ascomycota	cellular organisms; Eukaryota; Opisthokonta; Fungi; Dikarya; Ascomycota; saccharomyceta; Pezizomycotina; leotiomyceta; sordariomyceta; Sordariomycetes; Hypocreomycetidae; Hypocreales; Ophiocordycipitaceae; Ophiocordyceps
TRINITY_DN19550_c0_g2_i1	280	8	XP_018178713.1	XP_018178713.1 peroxidase/catalase 2 [Purpureocillium lilacinum]	plant_peroxidase_like superfamily	2.38e-50	Purpureocillium lilacinum	Ascomycota	cellular organisms; Eukaryota; Opisthokonta; Fungi; Dikarya; Ascomycota; saccharomyceta; Pezizomycotina; leotiomyceta; sordariomyceta; Sordariomycetes; Hypocreomycetidae; Hypocreales; Ophiocordycipitaceae; Purpureocillium
TRINITY_DN20604_c0_g2_i1	279	8	EQK98346.1	EQK98346.1 AN1-type zinc finger protein [Ophiocordyceps sinensis CO18]	COG3582 superfamily	1.99e-43	Ophiocordyceps sinensis	Ascomycota	cellular organisms; Eukaryota; Opisthokonta; Fungi; Dikarya; Ascomycota; saccharomyceta; Pezizomycotina; leotiomyceta; sordariomyceta; Sordariomycetes; Hypocreomycetidae; Hypocreales; Ophiocordycipitaceae; Ophiocordyceps
TRINITY_DN124858_c0_g1_i1	348	10	PHH92917.1	PHH92917.1 hypothetical protein CDD83_3407 [Cordyceps sp. RAO-2017]	DIOX_N	2.1e-54	Cordyceps sp.	Ascomycota	cellular organisms; Eukaryota; Opisthokonta; Fungi; Dikarya; Ascomycota; saccharomyceta; Pezizomycotina; leotiomyceta; sordariomyceta; Sordariomycetes; Hypocreomycetidae; Hypocreales; Cordycipitaceae; Cordyceps; unclassified Cordyceps
TRINITY_DN14188_c0_g4_i1	277	8	KAF4595536.1	KAF4595536.1 60S ribosomal protein L8 [Ophiocordyceps camponoti-floridani]	PTZ00365 superfamily	5.35e-29	Ophiocordyceps camponoti-floridani	Ascomycota	cellular organisms; Eukaryota; Opisthokonta; Fungi; Dikarya; Ascomycota; saccharomyceta; Pezizomycotina; leotiomyceta; sordariomyceta; Sordariomycetes; Hypocreomycetidae; Hypocreales; Ophiocordycipitaceae; Ophiocordyceps
TRINITY_DN8266_c0_g2_i1	343	10	KAG5951756.1	KAG5951756.1 L-xylulose reductase [Claviceps sorghi]	NADB_Rossmann superfamily	6.45e-47	Claviceps sorghi	Ascomycota	cellular organisms; Eukaryota; Opisthokonta; Fungi; Dikarya; Ascomycota; saccharomyceta; Pezizomycotina; leotiomyceta; sordariomyceta; Sordariomycetes; Hypocreomycetidae; Hypocreales; Clavicipitaceae; Claviceps
TRINITY_DN41190_c0_g1_i1	274	8	EQK99361.1	EQK99361.1 Maf-like protein [Ophiocordyceps sinensis CO18]	Maf_Ham1 superfamily	2.28e-49	Ophiocordyceps sinensis	Ascomycota	cellular organisms; Eukaryota; Opisthokonta; Fungi; Dikarya; Ascomycota; saccharomyceta; Pezizomycotina; leotiomyceta; sordariomyceta; Sordariomycetes; Hypocreomycetidae; Hypocreales; Ophiocordycipitaceae; Ophiocordyceps
TRINITY_DN101861_c0_g1_i1	205	6	EQK97590.1	EQK97590.1 Aminoacyl-tRNA synthetase, class II (D/K/N)-like protein [Ophiocordyceps sinensis CO18]	class_II_aaRS-like_core superfamily	1.41e-35	Ophiocordyceps sinensis CO18	Ascomycota	cellular organisms; Eukaryota; Opisthokonta; Fungi; Dikarya; Ascomycota; saccharomyceta; Pezizomycotina; leotiomyceta; sordariomyceta; Sordariomycetes; Hypocreomycetidae; Hypocreales; Ophiocordycipitaceae; Ophiocordyceps
TRINITY_DN125401_c0_g1_i1	205	6	TQS36670.1	TQS36670.1 hypothetical protein Golomagni_02872 [Golovinomyces magnicellulatus]	Peptidase_S10 superfamily	5.79e-41	Golovinomyces magnicellulatus	Ascomycota	cellular organisms; Eukaryota; Opisthokonta; Fungi; Dikarya; Ascomycota; saccharomyceta; Pezizomycotina; leotiomyceta; sordariomyceta; Leotiomycetes; Erysiphales; Erysiphaceae; Golovinomyces
TRINITY_DN77634_c0_g1_i1	273	8	KAF4504971.1	KAF4504971.1 hypothetical protein G6O67_006973 [Ophiocordyceps sinensis]	#N/A	1.18e-16	Ophiocordyceps sinensis	Ascomycota	cellular organisms; Eukaryota; Opisthokonta; Fungi; Dikarya; Ascomycota; saccharomyceta; Pezizomycotina; leotiomyceta; sordariomyceta; Sordariomycetes; Hypocreomycetidae; Hypocreales; Ophiocordycipitaceae; Ophiocordyceps
TRINITY_DN52532_c0_g1_i1	341	10	EQL03465.1	EQL03465.1 glutaminase GtaA [Ophiocordyceps sinensis CO18]	DUF5127 superfamily	3.22e-51	Ophiocordyceps sinensis	Ascomycota	cellular organisms; Eukaryota; Opisthokonta; Fungi; Dikarya; Ascomycota; saccharomyceta; Pezizomycotina; leotiomyceta; sordariomyceta; Sordariomycetes; Hypocreomycetidae; Hypocreales; Ophiocordycipitaceae; Ophiocordyceps
TRINITY_DN71816_c0_g2_i1	542	16	KAF4512996.1	KAF4512996.1 hypothetical protein G6O67_000319 [Ophiocordyceps sinensis]	ETF_alpha	2.01e-93	Ophiocordyceps sinensis	Ascomycota	cellular organisms; Eukaryota; Opisthokonta; Fungi; Dikarya; Ascomycota; saccharomyceta; Pezizomycotina; leotiomyceta; sordariomyceta; Sordariomycetes; Hypocreomycetidae; Hypocreales; Ophiocordycipitaceae; Ophiocordyceps
TRINITY_DN91311_c0_g1_i1	271	8	KAF5017485.1	KAF5017485.1 hypothetical protein F66182_10580 [Fusarium sp. NRRL 66182]	RPT1 superfamily	1.09e-54	Fusarium sp.	Ascomycota	cellular organisms; Eukaryota; Opisthokonta; Fungi; Dikarya; Ascomycota; saccharomyceta; Pezizomycotina; leotiomyceta; sordariomyceta; Sordariomycetes; Hypocreomycetidae; Hypocreales; Nectriaceae; Fusarium; unclassified Fusarium
TRINITY_DN26551_c1_g1_i5	338	10	POR35812.1	POR35812.1 Ribosomal protein S10, partial [Tolypocladium paradoxum]	Ribosomal_S10 superfamily	4.05e-46	Tolypocladium paradoxum	Ascomycota	cellular organisms; Eukaryota; Opisthokonta; Fungi; Dikarya; Ascomycota; saccharomyceta; Pezizomycotina; leotiomyceta; sordariomyceta; Sordariomycetes; Hypocreomycetidae; Hypocreales; Ophiocordycipitaceae; Tolypocladium
TRINITY_DN31023_c0_g1_i1	270	8	KAF4512623.1	KAF4512623.1 hypothetical protein G6O67_001738 [Ophiocordyceps sinensis]	Indigoidine_A superfamily	3.56e-26	Ophiocordyceps sinensis	Ascomycota	cellular organisms; Eukaryota; Opisthokonta; Fungi; Dikarya; Ascomycota; saccharomyceta; Pezizomycotina; leotiomyceta; sordariomyceta; Sordariomycetes; Hypocreomycetidae; Hypocreales; Ophiocordycipitaceae; Ophiocordyceps
TRINITY_DN123605_c0_g1_i1	268	8	PHH84136.1	PHH84136.1 hypothetical protein CDD83_2412 [Cordyceps sp. RAO-2017]	Coatomer_WDAD superfamily	7.09e-51	Cordyceps sp.	Ascomycota	cellular organisms; Eukaryota; Opisthokonta; Fungi; Dikarya; Ascomycota; saccharomyceta; Pezizomycotina; leotiomyceta; sordariomyceta; Sordariomycetes; Hypocreomycetidae; Hypocreales; Cordycipitaceae; Cordyceps; unclassified Cordyceps
TRINITY_DN35567_c0_g1_i1	335	10	XP_024753129.1	XP_024753129.1 protein disulfide isomerase [Trichoderma citrinoviride]	ER_PDI_fam superfamily	3.4e-60	Trichoderma citrinoviride	Ascomycota	cellular organisms; Eukaryota; Opisthokonta; Fungi; Dikarya; Ascomycota; saccharomyceta; Pezizomycotina; leotiomyceta; sordariomyceta; Sordariomycetes; Hypocreomycetidae; Hypocreales; Hypocreaceae; Trichoderma
TRINITY_DN72013_c0_g1_i1	400	12	POR32724.1	POR32724.1 Histidine biosynthesis trifunctional protein [Tolypocladium paradoxum]	NTP-PPase_His4	6.28e-62	Tolypocladium paradoxum	Ascomycota	cellular organisms; Eukaryota; Opisthokonta; Fungi; Dikarya; Ascomycota; saccharomyceta; Pezizomycotina; leotiomyceta; sordariomyceta; Sordariomycetes; Hypocreomycetidae; Hypocreales; Ophiocordycipitaceae; Tolypocladium
TRINITY_DN32856_c0_g2_i1	466	14	EQK98202.1	EQK98202.1 nucleosome assembly protein [Ophiocordyceps sinensis CO18]	NAP	1.75e-85	Ophiocordyceps sinensis CO18	Ascomycota	cellular organisms; Eukaryota; Opisthokonta; Fungi; Dikarya; Ascomycota; saccharomyceta; Pezizomycotina; leotiomyceta; sordariomyceta; Sordariomycetes; Hypocreomycetidae; Hypocreales; Ophiocordycipitaceae; Ophiocordyceps
TRINITY_DN89136_c0_g1_i1	397	12	KJZ76826.1	KJZ76826.1 hypothetical protein HIM_03703 [Hirsutella minnesotensis 3608]	DUF1761	8.82e-62	Hirsutella minnesotensis 3608	Ascomycota	cellular organisms; Eukaryota; Opisthokonta; Fungi; Dikarya; Ascomycota; saccharomyceta; Pezizomycotina; leotiomyceta; sordariomyceta; Sordariomycetes; Hypocreomycetidae; Hypocreales; Ophiocordycipitaceae; Hirsutella
TRINITY_DN112631_c0_g1_i1	456	14	PHH91713.1	PHH91713.1 hypothetical protein CDD83_10561 [Cordyceps sp. RAO-2017]	AdoMet_MTases superfamily	1.15e-83	Cordyceps sp.	Ascomycota	cellular organisms; Eukaryota; Opisthokonta; Fungi; Dikarya; Ascomycota; saccharomyceta; Pezizomycotina; leotiomyceta; sordariomyceta; Sordariomycetes; Hypocreomycetidae; Hypocreales; Cordycipitaceae; Cordyceps; unclassified Cordyceps
TRINITY_DN118933_c0_g1_i1	260	8	RCI08569.1	RCI08569.1 hypothetical protein L249_4774 [Ophiocordyceps polyrhachis-furcata BCC 54312]	#N/A	3.53e-23	Ophiocordyceps polyrhachis-furcata BCC 54312	Ascomycota	cellular organisms; Eukaryota; Opisthokonta; Fungi; Dikarya; Ascomycota; saccharomyceta; Pezizomycotina; leotiomyceta; sordariomyceta; Sordariomycetes; Hypocreomycetidae; Hypocreales; Ophiocordycipitaceae; Ophiocordyceps
TRINITY_DN54270_c0_g1_i1	260	8	XP_018172639.1	XP_018172639.1 plasmid p 4b orf-3 family protein [Purpureocillium lilacinum]	#N/A	8.05e-31	Purpureocillium lilacinum	Ascomycota	cellular organisms; Eukaryota; Opisthokonta; Fungi; Dikarya; Ascomycota; saccharomyceta; Pezizomycotina; leotiomyceta; sordariomyceta; Sordariomycetes; Hypocreomycetidae; Hypocreales; Ophiocordycipitaceae; Purpureocillium
TRINITY_DN124675_c0_g1_i1	256	8	KAF4511701.1	KAF4511701.1 hypothetical protein G6O67_003473 [Ophiocordyceps sinensis]	#N/A	4.93e-18	Ophiocordyceps sinensis	Ascomycota	cellular organisms; Eukaryota; Opisthokonta; Fungi; Dikarya; Ascomycota; saccharomyceta; Pezizomycotina; leotiomyceta; sordariomyceta; Sordariomycetes; Hypocreomycetidae; Hypocreales; Ophiocordycipitaceae; Ophiocordyceps
TRINITY_DN97499_c0_g1_i1	575	18	KAF4512322.1	KAF4512322.1 hypothetical protein G6O67_001480 [Ophiocordyceps sinensis]	#N/A	7.09e-39	Ophiocordyceps sinensis	Ascomycota	cellular organisms; Eukaryota; Opisthokonta; Fungi; Dikarya; Ascomycota; saccharomyceta; Pezizomycotina; leotiomyceta; sordariomyceta; Sordariomycetes; Hypocreomycetidae; Hypocreales; Ophiocordycipitaceae; Ophiocordyceps
TRINITY_DN45496_c0_g1_i1	382	12	KAF4507055.1	KAF4507055.1 hypothetical protein G6O67_005730 [Ophiocordyceps sinensis]	PRK13504 superfamily	9.68e-37	Ophiocordyceps sinensis	Ascomycota	cellular organisms; Eukaryota; Opisthokonta; Fungi; Dikarya; Ascomycota; saccharomyceta; Pezizomycotina; leotiomyceta; sordariomyceta; Sordariomycetes; Hypocreomycetidae; Hypocreales; Ophiocordycipitaceae; Ophiocordyceps
TRINITY_DN56272_c0_g1_i1	317	10	KAG6029844.1	KAG6029844.1 60S ribosomal protein L24 [Claviceps citrina]	#N/A	4.48e-28	Claviceps citrina	Ascomycota	cellular organisms; Eukaryota; Opisthokonta; Fungi; Dikarya; Ascomycota; saccharomyceta; Pezizomycotina; leotiomyceta; sordariomyceta; Sordariomycetes; Hypocreomycetidae; Hypocreales; Clavicipitaceae; Claviceps
TRINITY_DN82961_c0_g1_i1	252	8	EQK99767.1	EQK99767.1 2-isopropylmalate synthase [Ophiocordyceps sinensis CO18]	PRK03739 superfamily	9.45e-49	Ophiocordyceps sinensis CO18	Ascomycota	cellular organisms; Eukaryota; Opisthokonta; Fungi; Dikarya; Ascomycota; saccharomyceta; Pezizomycotina; leotiomyceta; sordariomyceta; Sordariomycetes; Hypocreomycetidae; Hypocreales; Ophiocordycipitaceae; Ophiocordyceps
TRINITY_DN29499_c0_g1_i1	377	12	EQK99305.1	EQK99305.1 cell cycle control protein [Ophiocordyceps sinensis CO18]	DEAD-like_helicase_N superfamily	3.71e-64	Ophiocordyceps sinensis	Ascomycota	cellular organisms; Eukaryota; Opisthokonta; Fungi; Dikarya; Ascomycota; saccharomyceta; Pezizomycotina; leotiomyceta; sordariomyceta; Sordariomycetes; Hypocreomycetidae; Hypocreales; Ophiocordycipitaceae; Ophiocordyceps
TRINITY_DN115823_c0_g1_i1	373	12	KAG6002373.1	KAG6002373.1 translation elongation factor Tu [Claviceps maximensis]	Translation_factor_III superfamily	2.04e-42	Claviceps maximensis	Ascomycota	cellular organisms; Eukaryota; Opisthokonta; Fungi; Dikarya; Ascomycota; saccharomyceta; Pezizomycotina; leotiomyceta; sordariomyceta; Sordariomycetes; Hypocreomycetidae; Hypocreales; Clavicipitaceae; Claviceps
TRINITY_DN17580_c0_g1_i3	991	32	PHH85114.1	PHH85114.1 hypothetical protein CDD83_876 [Cordyceps sp. RAO-2017]	RplB superfamily	1.69e-175	Cordyceps sp.	Ascomycota	cellular organisms; Eukaryota; Opisthokonta; Fungi; Dikarya; Ascomycota; saccharomyceta; Pezizomycotina; leotiomyceta; sordariomyceta; Sordariomycetes; Hypocreomycetidae; Hypocreales; Cordycipitaceae; Cordyceps; unclassified Cordyceps
TRINITY_DN115487_c0_g1_i1	494	16	EQK99143.1	EQK99143.1 Ribosomal protein S7 [Ophiocordyceps sinensis CO18]	uS7 superfamily	1.82e-97	Ophiocordyceps sinensis	Ascomycota	cellular organisms; Eukaryota; Opisthokonta; Fungi; Dikarya; Ascomycota; saccharomyceta; Pezizomycotina; leotiomyceta; sordariomyceta; Sordariomycetes; Hypocreomycetidae; Hypocreales; Ophiocordycipitaceae; Ophiocordyceps
TRINITY_DN93286_c0_g3_i1	494	16	KAF4581238.1	KAF4581238.1 60S ribosomal protein L9 [Ophiocordyceps camponoti-floridani]	Ribosomal_L6 superfamily	1.06e-82	Ophiocordyceps camponoti-floridani	Ascomycota	cellular organisms; Eukaryota; Opisthokonta; Fungi; Dikarya; Ascomycota; saccharomyceta; Pezizomycotina; leotiomyceta; sordariomyceta; Sordariomycetes; Hypocreomycetidae; Hypocreales; Ophiocordycipitaceae; Ophiocordyceps
TRINITY_DN116919_c0_g1_i1	245	8	KAF5702771.1	KAF5702771.1 phosphotransferase [Fusarium mundagurra]	PKc_like superfamily	1.44e-37	Fusarium mundagurra	Ascomycota	cellular organisms; Eukaryota; Opisthokonta; Fungi; Dikarya; Ascomycota; saccharomyceta; Pezizomycotina; leotiomyceta; sordariomyceta; Sordariomycetes; Hypocreomycetidae; Hypocreales; Nectriaceae; Fusarium; Fusarium fujikuroi species complex
TRINITY_DN52851_c0_g1_i1	245	8	SCB65679.1	SCB65679.1 unnamed protein product [Fusarium graminearum]	eIF1_SUI1_like superfamily	1.42e-42	Fusarium graminearum	Ascomycota	cellular organisms; Eukaryota; Opisthokonta; Fungi; Dikarya; Ascomycota; saccharomyceta; Pezizomycotina; leotiomyceta; sordariomyceta; Sordariomycetes; Hypocreomycetidae; Hypocreales; Nectriaceae; Fusarium; Fusarium sambucinum species complex
TRINITY_DN26396_c0_g1_i1	611	20	XP_009658465.1	XP_009658465.1 actin, partial [Verticillium dahliae VdLs.17]	NBD_sugar-kinase_HSP70_actin superfamily	1.22e-142	Verticillium dahliae	Ascomycota	cellular organisms; Eukaryota; Opisthokonta; Fungi; Dikarya; Ascomycota; saccharomyceta; Pezizomycotina; leotiomyceta; sordariomyceta; Sordariomycetes; Hypocreomycetidae; Glomerellales; Plectosphaerellaceae; Verticillium
TRINITY_DN116885_c0_g1_i1	427	14	TWU72202.1	TWU72202.1 snoRNA-binding rRNA-processing protein imp4 [Metarhizium rileyi]	Brix	1.21e-89	Metarhizium rileyi	Ascomycota	cellular organisms; Eukaryota; Opisthokonta; Fungi; Dikarya; Ascomycota; saccharomyceta; Pezizomycotina; leotiomyceta; sordariomyceta; Sordariomycetes; Hypocreomycetidae; Hypocreales; Clavicipitaceae; Metarhizium
TRINITY_DN119327_c0_g1_i1	421	14	CRK24953.1	CRK24953.1 hypothetical protein BN1723_018178, partial [Verticillium longisporum]	OB_Dis3	3.86e-86	Verticillium longisporum	Ascomycota	cellular organisms; Eukaryota; Opisthokonta; Fungi; Dikarya; Ascomycota; saccharomyceta; Pezizomycotina; leotiomyceta; sordariomyceta; Sordariomycetes; Hypocreomycetidae; Glomerellales; Plectosphaerellaceae; Verticillium
TRINITY_DN13777_c0_g1_i1	420	14	OAQ79928.1	OAQ79928.1 ATP-dependent metallopeptidase HflB [Purpureocillium lilacinum]	#N/A	1.03e-37	Purpureocillium lilacinum	Ascomycota	cellular organisms; Eukaryota; Opisthokonta; Fungi; Dikarya; Ascomycota; saccharomyceta; Pezizomycotina; leotiomyceta; sordariomyceta; Sordariomycetes; Hypocreomycetidae; Hypocreales; Ophiocordycipitaceae; Purpureocillium
TRINITY_DN46995_c0_g1_i1	240	8	PHH91417.1	PHH91417.1 hypothetical protein CDD83_560 [Cordyceps sp. RAO-2017]	#N/A	2.37e-30	Cordyceps sp.	Ascomycota	cellular organisms; Eukaryota; Opisthokonta; Fungi; Dikarya; Ascomycota; saccharomyceta; Pezizomycotina; leotiomyceta; sordariomyceta; Sordariomycetes; Hypocreomycetidae; Hypocreales; Cordycipitaceae; Cordyceps; unclassified Cordyceps
TRINITY_DN27403_c0_g1_i1	418	14	KAF4513048.1	KAF4513048.1 hypothetical protein G6O67_000370 [Ophiocordyceps sinensis]	#N/A	1.24e-20	Ophiocordyceps sinensis	Ascomycota	cellular organisms; Eukaryota; Opisthokonta; Fungi; Dikarya; Ascomycota; saccharomyceta; Pezizomycotina; leotiomyceta; sordariomyceta; Sordariomycetes; Hypocreomycetidae; Hypocreales; Ophiocordycipitaceae; Ophiocordyceps
TRINITY_DN600_c1_g4_i1	358	12	RMD44112.1	RMD44112.1 hypothetical protein DV735_g981, partial [Chaetothyriales sp. CBS 134920]	PRK09281 superfamily	4.67e-68	Chaetothyriales sp.	Ascomycota	cellular organisms; Eukaryota; Opisthokonta; Fungi; Dikarya; Ascomycota; saccharomyceta; Pezizomycotina; leotiomyceta; Eurotiomycetes; Chaetothyriomycetidae; Chaetothyriales; unclassified Chaetothyriales
TRINITY_DN113921_c0_g1_i1	298	10	QUC18747.1	QUC18747.1 hypothetical protein UV8b_02988 [Ustilaginoidea virens]	YjgF_YER057c_UK114_family superfamily	2.27e-41	Ustilaginoidea virens	Ascomycota	cellular organisms; Eukaryota; Opisthokonta; Fungi; Dikarya; Ascomycota; saccharomyceta; Pezizomycotina; leotiomyceta; sordariomyceta; Sordariomycetes; Hypocreomycetidae; Hypocreales; Clavicipitaceae; Ustilaginoidea
TRINITY_DN17551_c0_g1_i1	238	8	KAF4507514.1	KAF4507514.1 hypothetical protein G6O67_004005 [Ophiocordyceps sinensis]	Ribosomal_L31e	3.38e-34	Ophiocordyceps sinensis	Ascomycota	cellular organisms; Eukaryota; Opisthokonta; Fungi; Dikarya; Ascomycota; saccharomyceta; Pezizomycotina; leotiomyceta; sordariomyceta; Sordariomycetes; Hypocreomycetidae; Hypocreales; Ophiocordycipitaceae; Ophiocordyceps
TRINITY_DN18800_c0_g2_i1	535	18	KAF5968901.1	KAF5968901.1 plasma membrane atpase, partial [Fusarium coicis]	HAD_like superfamily	2.97e-107	Fusarium coicis	Ascomycota	cellular organisms; Eukaryota; Opisthokonta; Fungi; Dikarya; Ascomycota; saccharomyceta; Pezizomycotina; leotiomyceta; sordariomyceta; Sordariomycetes; Hypocreomycetidae; Hypocreales; Nectriaceae; Fusarium; Fusarium fujikuroi species complex
TRINITY_DN128544_c0_g1_i1	416	14	EQK99425.1	EQK99425.1 eukaryotic translation initiation factor 5 [Ophiocordyceps sinensis CO18]	W2 superfamily	2.32e-29	Ophiocordyceps sinensis	Ascomycota	cellular organisms; Eukaryota; Opisthokonta; Fungi; Dikarya; Ascomycota; saccharomyceta; Pezizomycotina; leotiomyceta; sordariomyceta; Sordariomycetes; Hypocreomycetidae; Hypocreales; Ophiocordycipitaceae; Ophiocordyceps
TRINITY_DN103665_c0_g1_i1	355	12	EQL01625.1	EQL01625.1 elongation factor 3 [Ophiocordyceps sinensis CO18]	4HB	2.69e-61	Ophiocordyceps sinensis	Ascomycota	cellular organisms; Eukaryota; Opisthokonta; Fungi; Dikarya; Ascomycota; saccharomyceta; Pezizomycotina; leotiomyceta; sordariomyceta; Sordariomycetes; Hypocreomycetidae; Hypocreales; Ophiocordycipitaceae; Ophiocordyceps
TRINITY_DN50246_c0_g1_i1	942	32	EQL00601.1	EQL00601.1 glutaredoxin domain-containing protein [Ophiocordyceps sinensis CO18]	DUF836	1.44e-42	Ophiocordyceps sinensis	Ascomycota	cellular organisms; Eukaryota; Opisthokonta; Fungi; Dikarya; Ascomycota; saccharomyceta; Pezizomycotina; leotiomyceta; sordariomyceta; Sordariomycetes; Hypocreomycetidae; Hypocreales; Ophiocordycipitaceae; Ophiocordyceps
TRINITY_DN64227_c0_g1_i1	294	10	EQK97796.1	EQK97796.1 Casein kinase substrate, phosphoprotein PP28 [Ophiocordyceps sinensis CO18]	PP28	2.39e-31	Ophiocordyceps sinensis	Ascomycota	cellular organisms; Eukaryota; Opisthokonta; Fungi; Dikarya; Ascomycota; saccharomyceta; Pezizomycotina; leotiomyceta; sordariomyceta; Sordariomycetes; Hypocreomycetidae; Hypocreales; Ophiocordycipitaceae; Ophiocordyceps
TRINITY_DN53613_c0_g1_i1	469	16	XP_007807026.1	XP_007807026.1 toxA protein [Metarhizium acridum CQMa 102]	Methyltransf_25	1.62e-60	Metarhizium acridum	Ascomycota	cellular organisms; Eukaryota; Opisthokonta; Fungi; Dikarya; Ascomycota; saccharomyceta; Pezizomycotina; leotiomyceta; sordariomyceta; Sordariomycetes; Hypocreomycetidae; Hypocreales; Clavicipitaceae; Metarhizium
TRINITY_DN33106_c0_g1_i1	351	12	KAF5127620.1	KAF5127620.1 hypothetical protein E5D57_008552 [Metarhizium anisopliae]	#N/A	1.2e-46	Metarhizium anisopliae	Ascomycota	cellular organisms; Eukaryota; Opisthokonta; Fungi; Dikarya; Ascomycota; saccharomyceta; Pezizomycotina; leotiomyceta; sordariomyceta; Sordariomycetes; Hypocreomycetidae; Hypocreales; Clavicipitaceae; Metarhizium
TRINITY_DN36985_c0_g1_i1	292	10	EQL01625.1	EQL01625.1 elongation factor 3 [Ophiocordyceps sinensis CO18]	#N/A	2.42e-33	Ophiocordyceps sinensis	Ascomycota	cellular organisms; Eukaryota; Opisthokonta; Fungi; Dikarya; Ascomycota; saccharomyceta; Pezizomycotina; leotiomyceta; sordariomyceta; Sordariomycetes; Hypocreomycetidae; Hypocreales; Ophiocordycipitaceae; Ophiocordyceps
TRINITY_DN122040_c0_g1_i1	233	8	PFH60036.1	PFH60036.1 hypothetical protein XA68_11557 [Ophiocordyceps unilateralis]	UPF0061 superfamily	6.77e-30	Ophiocordyceps unilateralis	Ascomycota	cellular organisms; Eukaryota; Opisthokonta; Fungi; Dikarya; Ascomycota; saccharomyceta; Pezizomycotina; leotiomyceta; sordariomyceta; Sordariomycetes; Hypocreomycetidae; Hypocreales; Ophiocordycipitaceae; Ophiocordyceps
TRINITY_DN125470_c0_g1_i1	233	8	PHH86605.1	PHH86605.1 hypothetical protein CDD83_9995 [Cordyceps sp. RAO-2017]	THF_DHG_CYH	1.73e-44	Cordyceps sp.	Ascomycota	cellular organisms; Eukaryota; Opisthokonta; Fungi; Dikarya; Ascomycota; saccharomyceta; Pezizomycotina; leotiomyceta; sordariomyceta; Sordariomycetes; Hypocreomycetidae; Hypocreales; Cordycipitaceae; Cordyceps; unclassified Cordyceps
TRINITY_DN120398_c0_g1_i1	348	12	KAF4512138.1	KAF4512138.1 hypothetical protein G6O67_001317 [Ophiocordyceps sinensis]	SRP14	9.07e-55	Ophiocordyceps sinensis	Ascomycota	cellular organisms; Eukaryota; Opisthokonta; Fungi; Dikarya; Ascomycota; saccharomyceta; Pezizomycotina; leotiomyceta; sordariomyceta; Sordariomycetes; Hypocreomycetidae; Hypocreales; Ophiocordycipitaceae; Ophiocordyceps
TRINITY_DN52846_c0_g2_i1	288	10	PHH90608.1	PHH90608.1 hypothetical protein CDD83_3167 [Cordyceps sp. RAO-2017]	#N/A	6.11e-31	Cordyceps sp.	Ascomycota	cellular organisms; Eukaryota; Opisthokonta; Fungi; Dikarya; Ascomycota; saccharomyceta; Pezizomycotina; leotiomyceta; sordariomyceta; Sordariomycetes; Hypocreomycetidae; Hypocreales; Cordycipitaceae; Cordyceps; unclassified Cordyceps
TRINITY_DN122988_c0_g1_i1	230	8	KAF4507663.1	KAF4507663.1 hypothetical protein G6O67_004139 [Ophiocordyceps sinensis]	ALDH-SF superfamily	2.22e-14	Ophiocordyceps sinensis	Ascomycota	cellular organisms; Eukaryota; Opisthokonta; Fungi; Dikarya; Ascomycota; saccharomyceta; Pezizomycotina; leotiomyceta; sordariomyceta; Sordariomycetes; Hypocreomycetidae; Hypocreales; Ophiocordycipitaceae; Ophiocordyceps
TRINITY_DN54207_c0_g1_i1	398	14	KAF4512992.1	KAF4512992.1 hypothetical protein G6O67_000315 [Ophiocordyceps sinensis]	DHquinase_I	3.75e-61	Ophiocordyceps sinensis	Ascomycota	cellular organisms; Eukaryota; Opisthokonta; Fungi; Dikarya; Ascomycota; saccharomyceta; Pezizomycotina; leotiomyceta; sordariomyceta; Sordariomycetes; Hypocreomycetidae; Hypocreales; Ophiocordycipitaceae; Ophiocordyceps
TRINITY_DN117267_c0_g1_i1	397	14	KAF4509581.1	KAF4509581.1 hypothetical protein G6O67_003741 [Ophiocordyceps sinensis]	#N/A	1.11e-71	Ophiocordyceps sinensis	Ascomycota	cellular organisms; Eukaryota; Opisthokonta; Fungi; Dikarya; Ascomycota; saccharomyceta; Pezizomycotina; leotiomyceta; sordariomyceta; Sordariomycetes; Hypocreomycetidae; Hypocreales; Ophiocordycipitaceae; Ophiocordyceps
TRINITY_DN126043_c0_g1_i1	339	12	EQK97517.1	EQK97517.1 fungal specific transcription factor domain-containing protein [Ophiocordyceps sinensis CO18]	#N/A	2.63e-39	Ophiocordyceps sinensis CO18	Ascomycota	cellular organisms; Eukaryota; Opisthokonta; Fungi; Dikarya; Ascomycota; saccharomyceta; Pezizomycotina; leotiomyceta; sordariomyceta; Sordariomycetes; Hypocreomycetidae; Hypocreales; Ophiocordycipitaceae; Ophiocordyceps
TRINITY_DN86101_c0_g1_i1	506	18	KAF4505941.1	KAF4505941.1 hypothetical protein G6O67_007838 [Ophiocordyceps sinensis]	#N/A	9.99e-51	Ophiocordyceps sinensis	Ascomycota	cellular organisms; Eukaryota; Opisthokonta; Fungi; Dikarya; Ascomycota; saccharomyceta; Pezizomycotina; leotiomyceta; sordariomyceta; Sordariomycetes; Hypocreomycetidae; Hypocreales; Ophiocordycipitaceae; Ophiocordyceps
TRINITY_DN128877_c0_g1_i1	281	10	XP_018177222.1	XP_018177222.1 Plectin/S10 [Purpureocillium lilacinum]	S10_plectin	7.19e-60	Purpureocillium lilacinum	Ascomycota	cellular organisms; Eukaryota; Opisthokonta; Fungi; Dikarya; Ascomycota; saccharomyceta; Pezizomycotina; leotiomyceta; sordariomyceta; Sordariomycetes; Hypocreomycetidae; Hypocreales; Ophiocordycipitaceae; Purpureocillium
TRINITY_DN128347_c0_g1_i1	224	8	CRK18239.1	CRK18239.1 hypothetical protein BN1723_017638 [Verticillium longisporum]	Trehalase superfamily	7.42e-41	Verticillium longisporum	Ascomycota	cellular organisms; Eukaryota; Opisthokonta; Fungi; Dikarya; Ascomycota; saccharomyceta; Pezizomycotina; leotiomyceta; sordariomyceta; Sordariomycetes; Hypocreomycetidae; Glomerellales; Plectosphaerellaceae; Verticillium
TRINITY_DN39831_c0_g1_i1	224	8	AJF93391.1	AJF93391.1 chitinase, partial [Hirsutella thompsonii]	GH18_chitinase-like superfamily	2.03e-24	Hirsutella thompsonii	Ascomycota	cellular organisms; Eukaryota; Opisthokonta; Fungi; Dikarya; Ascomycota; saccharomyceta; Pezizomycotina; leotiomyceta; sordariomyceta; Sordariomycetes; Hypocreomycetidae; Hypocreales; Ophiocordycipitaceae; Hirsutella
TRINITY_DN2812_c0_g2_i1	447	16	EQL01802.1	EQL01802.1 NCS1 family nucleobase:cation symporter-1 [Ophiocordyceps sinensis CO18]	SLC5-6-like_sbd superfamily	3.85e-79	Ophiocordyceps sinensis CO18	Ascomycota	cellular organisms; Eukaryota; Opisthokonta; Fungi; Dikarya; Ascomycota; saccharomyceta; Pezizomycotina; leotiomyceta; sordariomyceta; Sordariomycetes; Hypocreomycetidae; Hypocreales; Ophiocordycipitaceae; Ophiocordyceps
TRINITY_DN121679_c0_g1_i1	222	8	KAF4512169.1	KAF4512169.1 hypothetical protein G6O67_001343 [Ophiocordyceps sinensis]	Complex1_LYR_NDUFB9_LYRM3	3.78e-44	Ophiocordyceps sinensis	Ascomycota	cellular organisms; Eukaryota; Opisthokonta; Fungi; Dikarya; Ascomycota; saccharomyceta; Pezizomycotina; leotiomyceta; sordariomyceta; Sordariomycetes; Hypocreomycetidae; Hypocreales; Ophiocordycipitaceae; Ophiocordyceps
TRINITY_DN54531_c0_g1_i1	444	16	KAF4507055.1	KAF4507055.1 hypothetical protein G6O67_005730 [Ophiocordyceps sinensis]	TPP_enzymes superfamily	1.53e-73	Ophiocordyceps sinensis	Ascomycota	cellular organisms; Eukaryota; Opisthokonta; Fungi; Dikarya; Ascomycota; saccharomyceta; Pezizomycotina; leotiomyceta; sordariomyceta; Sordariomycetes; Hypocreomycetidae; Hypocreales; Ophiocordycipitaceae; Ophiocordyceps
TRINITY_DN120098_c0_g1_i1	220	8	XP_024763924.1	XP_024763924.1 hypothetical protein M441DRAFT_55307 [Trichoderma asperellum CBS 433.97]	#N/A	1.01e-34	Trichoderma asperellum	Ascomycota	cellular organisms; Eukaryota; Opisthokonta; Fungi; Dikarya; Ascomycota; saccharomyceta; Pezizomycotina; leotiomyceta; sordariomyceta; Sordariomycetes; Hypocreomycetidae; Hypocreales; Hypocreaceae; Trichoderma
TRINITY_DN122995_c0_g1_i1	550	20	KAF4511883.1	KAF4511883.1 hypothetical protein G6O67_001085 [Ophiocordyceps sinensis]	#N/A	4.94e-78	Ophiocordyceps sinensis	Ascomycota	cellular organisms; Eukaryota; Opisthokonta; Fungi; Dikarya; Ascomycota; saccharomyceta; Pezizomycotina; leotiomyceta; sordariomyceta; Sordariomycetes; Hypocreomycetidae; Hypocreales; Ophiocordycipitaceae; Ophiocordyceps
TRINITY_DN14973_c0_g1_i1	330	12	KAF4506459.1	KAF4506459.1 hypothetical protein G6O67_006543 [Ophiocordyceps sinensis]	#N/A	1.95e-46	Ophiocordyceps sinensis	Ascomycota	cellular organisms; Eukaryota; Opisthokonta; Fungi; Dikarya; Ascomycota; saccharomyceta; Pezizomycotina; leotiomyceta; sordariomyceta; Sordariomycetes; Hypocreomycetidae; Hypocreales; Ophiocordycipitaceae; Ophiocordyceps
TRINITY_DN72696_c0_g1_i1	494	18	PFH55370.1	PFH55370.1 hypothetical protein XA68_18474 [Ophiocordyceps unilateralis]	DnaJ_C superfamily	8.33e-49	Ophiocordyceps unilateralis	Ascomycota	cellular organisms; Eukaryota; Opisthokonta; Fungi; Dikarya; Ascomycota; saccharomyceta; Pezizomycotina; leotiomyceta; sordariomyceta; Sordariomycetes; Hypocreomycetidae; Hypocreales; Ophiocordycipitaceae; Ophiocordyceps
TRINITY_DN30803_c0_g1_i1	439	16	RSM21038.1	RSM21038.1 60S ribosomal protein L23-B [Fusarium ambrosium]	Ribosomal_L14 superfamily	8.11e-83	Fusarium ambrosium	Ascomycota	cellular organisms; Eukaryota; Opisthokonta; Fungi; Dikarya; Ascomycota; saccharomyceta; Pezizomycotina; leotiomyceta; sordariomyceta; Sordariomycetes; Hypocreomycetidae; Hypocreales; Nectriaceae; Fusarium; Fusarium solani species complex
TRINITY_DN115375_c0_g1_i1	329	12	KJZ80400.1	KJZ80400.1 hypothetical protein HIM_00250 [Hirsutella minnesotensis 3608]	MDR superfamily	1.25e-73	Hirsutella minnesotensis 3608	Ascomycota	cellular organisms; Eukaryota; Opisthokonta; Fungi; Dikarya; Ascomycota; saccharomyceta; Pezizomycotina; leotiomyceta; sordariomyceta; Sordariomycetes; Hypocreomycetidae; Hypocreales; Ophiocordycipitaceae; Hirsutella
TRINITY_DN115144_c0_g1_i1	218	8	KJZ77973.1	KJZ77973.1 3-isopropylmalate dehydratase [Hirsutella minnesotensis 3608]	Aconitase_swivel superfamily	6.4e-32	Hirsutella minnesotensis 3608	Ascomycota	cellular organisms; Eukaryota; Opisthokonta; Fungi; Dikarya; Ascomycota; saccharomyceta; Pezizomycotina; leotiomyceta; sordariomyceta; Sordariomycetes; Hypocreomycetidae; Hypocreales; Ophiocordycipitaceae; Hirsutella
TRINITY_DN25760_c0_g2_i1	545	20	EQK99802.1	EQK99802.1 dihydrodipicolinate synthase [Ophiocordyceps sinensis CO18]	DUF2014 superfamily	3.94e-68	Ophiocordyceps sinensis	Ascomycota	cellular organisms; Eukaryota; Opisthokonta; Fungi; Dikarya; Ascomycota; saccharomyceta; Pezizomycotina; leotiomyceta; sordariomyceta; Sordariomycetes; Hypocreomycetidae; Hypocreales; Ophiocordycipitaceae; Ophiocordyceps
TRINITY_DN77038_c0_g1_i1	381	14	PHH86771.1	PHH86771.1 hypothetical protein CDD83_9773 [Cordyceps sp. RAO-2017]	Cu_amine_oxid superfamily	5.1e-78	Cordyceps sp.	Ascomycota	cellular organisms; Eukaryota; Opisthokonta; Fungi; Dikarya; Ascomycota; saccharomyceta; Pezizomycotina; leotiomyceta; sordariomyceta; Sordariomycetes; Hypocreomycetidae; Hypocreales; Cordycipitaceae; Cordyceps; unclassified Cordyceps
TRINITY_DN64712_c0_g1_i1	380	14	XP_018181046.1	XP_018181046.1 homoserine dehydrogenase [Purpureocillium lilacinum]	thrA superfamily	2.78e-76	Purpureocillium lilacinum	Ascomycota	cellular organisms; Eukaryota; Opisthokonta; Fungi; Dikarya; Ascomycota; saccharomyceta; Pezizomycotina; leotiomyceta; sordariomyceta; Sordariomycetes; Hypocreomycetidae; Hypocreales; Ophiocordycipitaceae; Purpureocillium
TRINITY_DN45853_c0_g1_i1	597	22	KAF4509064.1	KAF4509064.1 hypothetical protein G6O67_005370 [Ophiocordyceps sinensis]	QCR10	5.43e-43	Ophiocordyceps sinensis	Ascomycota	cellular organisms; Eukaryota; Opisthokonta; Fungi; Dikarya; Ascomycota; saccharomyceta; Pezizomycotina; leotiomyceta; sordariomyceta; Sordariomycetes; Hypocreomycetidae; Hypocreales; Ophiocordycipitaceae; Ophiocordyceps
TRINITY_DN63558_c0_g1_i1	379	14	EQL03109.1	EQL03109.1 RNA binding effector protein [Ophiocordyceps sinensis CO18]	#N/A	6.45e-65	Ophiocordyceps sinensis	Ascomycota	cellular organisms; Eukaryota; Opisthokonta; Fungi; Dikarya; Ascomycota; saccharomyceta; Pezizomycotina; leotiomyceta; sordariomyceta; Sordariomycetes; Hypocreomycetidae; Hypocreales; Ophiocordycipitaceae; Ophiocordyceps
TRINITY_DN17580_c0_g1_i2	919	34	PHH85114.1	PHH85114.1 hypothetical protein CDD83_876 [Cordyceps sp. RAO-2017]	RplB superfamily	4.36e-181	Cordyceps sp.	Ascomycota	cellular organisms; Eukaryota; Opisthokonta; Fungi; Dikarya; Ascomycota; saccharomyceta; Pezizomycotina; leotiomyceta; sordariomyceta; Sordariomycetes; Hypocreomycetidae; Hypocreales; Cordycipitaceae; Cordyceps; unclassified Cordyceps
TRINITY_DN8999_c0_g2_i2	1131	42	EQL02803.1	EQL02803.1 geranylgeranyltransferase beta subunit [Ophiocordyceps sinensis CO18]	GGTase-II	1.14e-196	Ophiocordyceps sinensis CO18	Ascomycota	cellular organisms; Eukaryota; Opisthokonta; Fungi; Dikarya; Ascomycota; saccharomyceta; Pezizomycotina; leotiomyceta; sordariomyceta; Sordariomycetes; Hypocreomycetidae; Hypocreales; Ophiocordycipitaceae; Ophiocordyceps
TRINITY_DN70377_c0_g1_i1	323	12	XP_018180900.1	XP_018180900.1 only prolin and serin are matching in the corresponding protein [Purpureocillium lilacinum]	#N/A	1.88e-11	Purpureocillium lilacinum	Ascomycota	cellular organisms; Eukaryota; Opisthokonta; Fungi; Dikarya; Ascomycota; saccharomyceta; Pezizomycotina; leotiomyceta; sordariomyceta; Sordariomycetes; Hypocreomycetidae; Hypocreales; Ophiocordycipitaceae; Purpureocillium
TRINITY_DN104708_c0_g1_i1	484	18	KAG8426450.1	KAG8426450.1 1,3-beta-D-glucan synthase [Metarhizium acridum]	Glucan_synthase superfamily	1.47e-100	Metarhizium acridum	Ascomycota	cellular organisms; Eukaryota; Opisthokonta; Fungi; Dikarya; Ascomycota; saccharomyceta; Pezizomycotina; leotiomyceta; sordariomyceta; Sordariomycetes; Hypocreomycetidae; Hypocreales; Clavicipitaceae; Metarhizium
TRINITY_DN16996_c0_g1_i1	321	12	PNY26733.1	PNY26733.1 Prephenate dehydrogenase [NADP(+)] [Tolypocladium capitatum]	#N/A	2.84e-13	Tolypocladium capitatum	Ascomycota	cellular organisms; Eukaryota; Opisthokonta; Fungi; Dikarya; Ascomycota; saccharomyceta; Pezizomycotina; leotiomyceta; sordariomyceta; Sordariomycetes; Hypocreomycetidae; Hypocreales; Ophiocordycipitaceae; Tolypocladium
TRINITY_DN32435_c0_g1_i1	321	12	KAF4511431.1	KAF4511431.1 hypothetical protein G6O67_003233 [Ophiocordyceps sinensis]	WW	3.01e-40	Ophiocordyceps sinensis	Ascomycota	cellular organisms; Eukaryota; Opisthokonta; Fungi; Dikarya; Ascomycota; saccharomyceta; Pezizomycotina; leotiomyceta; sordariomyceta; Sordariomycetes; Hypocreomycetidae; Hypocreales; Ophiocordycipitaceae; Ophiocordyceps
TRINITY_DN60086_c0_g1_i1	426	16	KAF4506018.1	KAF4506018.1 hypothetical protein G6O67_006145 [Ophiocordyceps sinensis]	plant_peroxidase_like superfamily	3.96e-88	Ophiocordyceps sinensis	Ascomycota	cellular organisms; Eukaryota; Opisthokonta; Fungi; Dikarya; Ascomycota; saccharomyceta; Pezizomycotina; leotiomyceta; sordariomyceta; Sordariomycetes; Hypocreomycetidae; Hypocreales; Ophiocordycipitaceae; Ophiocordyceps
TRINITY_DN35582_c0_g1_i1	526	20	EQK99089.1	EQK99089.1 60S ribosomal protein L13 [Ophiocordyceps sinensis CO18]	Ribosomal_L13e	2.74e-97	Ophiocordyceps sinensis	Ascomycota	cellular organisms; Eukaryota; Opisthokonta; Fungi; Dikarya; Ascomycota; saccharomyceta; Pezizomycotina; leotiomyceta; sordariomyceta; Sordariomycetes; Hypocreomycetidae; Hypocreales; Ophiocordycipitaceae; Ophiocordyceps
TRINITY_DN47694_c0_g1_i1	210	8	KAF4508455.1	KAF4508455.1 hypothetical protein G6O67_004831 [Ophiocordyceps sinensis]	#N/A	2.38e-28	Ophiocordyceps sinensis	Ascomycota	cellular organisms; Eukaryota; Opisthokonta; Fungi; Dikarya; Ascomycota; saccharomyceta; Pezizomycotina; leotiomyceta; sordariomyceta; Sordariomycetes; Hypocreomycetidae; Hypocreales; Ophiocordycipitaceae; Ophiocordyceps
TRINITY_DN13259_c0_g2_i1	365	14	PHH92474.1	PHH92474.1 hypothetical protein CDD83_7222 [Cordyceps sp. RAO-2017]	FKBP_C	8.2e-56	Cordyceps sp.	Ascomycota	cellular organisms; Eukaryota; Opisthokonta; Fungi; Dikarya; Ascomycota; saccharomyceta; Pezizomycotina; leotiomyceta; sordariomyceta; Sordariomycetes; Hypocreomycetidae; Hypocreales; Cordycipitaceae; Cordyceps; unclassified Cordyceps
TRINITY_DN113671_c0_g1_i1	468	18	XP_018176892.1	XP_018176892.1 ARD/ARD' family protein [Purpureocillium lilacinum]	cupin_ARD	8.03e-69	Purpureocillium lilacinum	Ascomycota	cellular organisms; Eukaryota; Opisthokonta; Fungi; Dikarya; Ascomycota; saccharomyceta; Pezizomycotina; leotiomyceta; sordariomyceta; Sordariomycetes; Hypocreomycetidae; Hypocreales; Ophiocordycipitaceae; Purpureocillium
TRINITY_DN124810_c0_g1_i1	519	20	PTB79518.1	PTB79518.1 calnexin [Trichoderma longibrachiatum ATCC 18648]	Calreticulin superfamily	1.18e-65	Trichoderma longibrachiatum ATCC 18648	Ascomycota	cellular organisms; Eukaryota; Opisthokonta; Fungi; Dikarya; Ascomycota; saccharomyceta; Pezizomycotina; leotiomyceta; sordariomyceta; Sordariomycetes; Hypocreomycetidae; Hypocreales; Hypocreaceae; Trichoderma
TRINITY_DN119932_c0_g1_i1	363	14	KAF4510918.1	KAF4510918.1 hypothetical protein G6O67_002766 [Ophiocordyceps sinensis]	#N/A	6.02e-54	Ophiocordyceps sinensis	Ascomycota	cellular organisms; Eukaryota; Opisthokonta; Fungi; Dikarya; Ascomycota; saccharomyceta; Pezizomycotina; leotiomyceta; sordariomyceta; Sordariomycetes; Hypocreomycetidae; Hypocreales; Ophiocordycipitaceae; Ophiocordyceps
TRINITY_DN18731_c0_g1_i1	311	12	EQK99532.1	EQK99532.1 transcription factor Zn, C2H2 [Ophiocordyceps sinensis CO18]	#N/A	2.23e-20	Ophiocordyceps sinensis	Ascomycota	cellular organisms; Eukaryota; Opisthokonta; Fungi; Dikarya; Ascomycota; saccharomyceta; Pezizomycotina; leotiomyceta; sordariomyceta; Sordariomycetes; Hypocreomycetidae; Hypocreales; Ophiocordycipitaceae; Ophiocordyceps
TRINITY_DN119181_c0_g1_i1	466	18	PHH85288.1	PHH85288.1 hypothetical protein CDD83_640 [Cordyceps sp. RAO-2017]	SugarP_isomerase superfamily	6.93e-96	Cordyceps sp.	Ascomycota	cellular organisms; Eukaryota; Opisthokonta; Fungi; Dikarya; Ascomycota; saccharomyceta; Pezizomycotina; leotiomyceta; sordariomyceta; Sordariomycetes; Hypocreomycetidae; Hypocreales; Cordycipitaceae; Cordyceps; unclassified Cordyceps
TRINITY_DN114488_c0_g1_i1	207	8	EQK98236.1	EQK98236.1 Seryl-tRNA synthetase, class IIa [Ophiocordyceps sinensis CO18]	PLN02678 superfamily	1.57e-33	Ophiocordyceps sinensis	Ascomycota	cellular organisms; Eukaryota; Opisthokonta; Fungi; Dikarya; Ascomycota; saccharomyceta; Pezizomycotina; leotiomyceta; sordariomyceta; Sordariomycetes; Hypocreomycetidae; Hypocreales; Ophiocordycipitaceae; Ophiocordyceps
TRINITY_DN95164_c0_g1_i1	207	8	PHH84837.1	PHH84837.1 hypothetical protein CDD83_1295 [Cordyceps sp. RAO-2017]	ArsB_NhaD_permease superfamily	8.21e-37	Cordyceps sp.	Ascomycota	cellular organisms; Eukaryota; Opisthokonta; Fungi; Dikarya; Ascomycota; saccharomyceta; Pezizomycotina; leotiomyceta; sordariomyceta; Sordariomycetes; Hypocreomycetidae; Hypocreales; Cordycipitaceae; Cordyceps; unclassified Cordyceps
TRINITY_DN128105_c0_g1_i1	362	14	EQK97319.1	EQK97319.1 Ornithine carbamoyltransferase [Ophiocordyceps sinensis CO18]	OTCace superfamily	1.65e-69	Ophiocordyceps sinensis CO18	Ascomycota	cellular organisms; Eukaryota; Opisthokonta; Fungi; Dikarya; Ascomycota; saccharomyceta; Pezizomycotina; leotiomyceta; sordariomyceta; Sordariomycetes; Hypocreomycetidae; Hypocreales; Ophiocordycipitaceae; Ophiocordyceps
TRINITY_DN128140_c0_g1_i1	413	16	PHH91962.1	PHH91962.1 hypothetical protein CDD83_9601 [Cordyceps sp. RAO-2017]	Methyltransf_25	2.93e-55	Cordyceps sp.	Ascomycota	cellular organisms; Eukaryota; Opisthokonta; Fungi; Dikarya; Ascomycota; saccharomyceta; Pezizomycotina; leotiomyceta; sordariomyceta; Sordariomycetes; Hypocreomycetidae; Hypocreales; Cordycipitaceae; Cordyceps; unclassified Cordyceps
TRINITY_DN26620_c0_g1_i1	771	30	EQL00694.1	EQL00694.1 transketolase [Ophiocordyceps sinensis CO18]	TktA superfamily	5.33e-167	Ophiocordyceps sinensis	Ascomycota	cellular organisms; Eukaryota; Opisthokonta; Fungi; Dikarya; Ascomycota; saccharomyceta; Pezizomycotina; leotiomyceta; sordariomyceta; Sordariomycetes; Hypocreomycetidae; Hypocreales; Ophiocordycipitaceae; Ophiocordyceps
TRINITY_DN80655_c0_g1_i1	611	24	KJZ80444.1	KJZ80444.1 hypothetical protein HIM_00294 [Hirsutella minnesotensis 3608]	#N/A	4.33e-73	Hirsutella minnesotensis 3608	Ascomycota	cellular organisms; Eukaryota; Opisthokonta; Fungi; Dikarya; Ascomycota; saccharomyceta; Pezizomycotina; leotiomyceta; sordariomyceta; Sordariomycetes; Hypocreomycetidae; Hypocreales; Ophiocordycipitaceae; Hirsutella
TRINITY_DN123790_c0_g1_i1	305	12	KAF5136497.1	KAF5136497.1 hypothetical protein E5D57_000260 [Metarhizium anisopliae]	#N/A	1.12e-06	Metarhizium anisopliae	Ascomycota	cellular organisms; Eukaryota; Opisthokonta; Fungi; Dikarya; Ascomycota; saccharomyceta; Pezizomycotina; leotiomyceta; sordariomyceta; Sordariomycetes; Hypocreomycetidae; Hypocreales; Clavicipitaceae; Metarhizium
TRINITY_DN115859_c0_g1_i1	457	18	KAF4510658.1	KAF4510658.1 hypothetical protein G6O67_002533 [Ophiocordyceps sinensis]	#N/A	1.75e-05	Ophiocordyceps sinensis	Ascomycota	cellular organisms; Eukaryota; Opisthokonta; Fungi; Dikarya; Ascomycota; saccharomyceta; Pezizomycotina; leotiomyceta; sordariomyceta; Sordariomycetes; Hypocreomycetidae; Hypocreales; Ophiocordycipitaceae; Ophiocordyceps
TRINITY_DN41433_c0_g1_i1	456	18	RDA86233.1	RDA86233.1 hypothetical protein CP532_5099 [Ophiocordyceps camponoti-leonardi (nom. inval.)]	#N/A	6.06e-75	Ophiocordyceps camponoti-leonardi	Ascomycota	cellular organisms; Eukaryota; Opisthokonta; Fungi; Dikarya; Ascomycota; saccharomyceta; Pezizomycotina; leotiomyceta; sordariomyceta; Sordariomycetes; Hypocreomycetidae; Hypocreales; Ophiocordycipitaceae; Ophiocordyceps
TRINITY_DN129186_c0_g1_i1	405	16	KAF1737353.1	KAF1737353.1 Heat shock protein [Beauveria bassiana]	NBD_sugar-kinase_HSP70_actin superfamily	2.88e-76	Beauveria bassiana	Ascomycota	cellular organisms; Eukaryota; Opisthokonta; Fungi; Dikarya; Ascomycota; saccharomyceta; Pezizomycotina; leotiomyceta; sordariomyceta; Sordariomycetes; Hypocreomycetidae; Hypocreales; Cordycipitaceae; Beauveria
TRINITY_DN126205_c0_g1_i1	253	10	OAA76625.1	OAA76625.1 vacuolar ATP synthase 98 kDa subunit [Akanthomyces lecanii RCEF 1005]	V_ATPase_I superfamily	5.69e-12	Akanthomyces lecanii RCEF 1005	Ascomycota	cellular organisms; Eukaryota; Opisthokonta; Fungi; Dikarya; Ascomycota; saccharomyceta; Pezizomycotina; leotiomyceta; sordariomyceta; Sordariomycetes; Hypocreomycetidae; Hypocreales; Cordycipitaceae; Akanthomyces
TRINITY_DN25760_c0_g1_i1	354	14	EQK99802.1	EQK99802.1 dihydrodipicolinate synthase [Ophiocordyceps sinensis CO18]	DUF2014 superfamily	3.83e-53	Ophiocordyceps sinensis	Ascomycota	cellular organisms; Eukaryota; Opisthokonta; Fungi; Dikarya; Ascomycota; saccharomyceta; Pezizomycotina; leotiomyceta; sordariomyceta; Sordariomycetes; Hypocreomycetidae; Hypocreales; Ophiocordycipitaceae; Ophiocordyceps
TRINITY_DN118234_c0_g1_i1	252	10	KAG6012164.1	KAG6012164.1 hypothetical protein E4U41_005385, partial [Claviceps citrina]	Lyase_I_like superfamily	8.48e-48	Claviceps citrina	Ascomycota	cellular organisms; Eukaryota; Opisthokonta; Fungi; Dikarya; Ascomycota; saccharomyceta; Pezizomycotina; leotiomyceta; sordariomyceta; Sordariomycetes; Hypocreomycetidae; Hypocreales; Clavicipitaceae; Claviceps
TRINITY_DN129517_c0_g1_i1	252	10	KND90354.1	KND90354.1 U4/U6 small nuclear ribonucleoprotein Prp31 [Tolypocladium ophioglossoides CBS 100239]	Nop superfamily	4.77e-44	Tolypocladium ophioglossoides CBS 100239	Ascomycota	cellular organisms; Eukaryota; Opisthokonta; Fungi; Dikarya; Ascomycota; saccharomyceta; Pezizomycotina; leotiomyceta; sordariomyceta; Sordariomycetes; Hypocreomycetidae; Hypocreales; Ophiocordycipitaceae; Tolypocladium
TRINITY_DN77097_c0_g1_i1	452	18	EQL02453.1	EQL02453.1 Pleckstrin domain-like protein [Ophiocordyceps sinensis CO18]	PH-like superfamily	1.52e-64	Ophiocordyceps sinensis CO18	Ascomycota	cellular organisms; Eukaryota; Opisthokonta; Fungi; Dikarya; Ascomycota; saccharomyceta; Pezizomycotina; leotiomyceta; sordariomyceta; Sordariomycetes; Hypocreomycetidae; Hypocreales; Ophiocordycipitaceae; Ophiocordyceps
TRINITY_DN80064_c0_g1_i1	249	10	KAG5935878.1	KAG5935878.1 hypothetical protein E4U53_000343, partial [Claviceps sorghi]	WD40 superfamily	1.4e-51	Claviceps sorghi	Ascomycota	cellular organisms; Eukaryota; Opisthokonta; Fungi; Dikarya; Ascomycota; saccharomyceta; Pezizomycotina; leotiomyceta; sordariomyceta; Sordariomycetes; Hypocreomycetidae; Hypocreales; Clavicipitaceae; Claviceps
TRINITY_DN113242_c0_g1_i1	346	14	XP_023428036.1	XP_023428036.1 probable RPL39-60S large subunit ribosomal protein L39.e [Fusarium fujikuroi IMI 58289]	RPL39	1.85e-26	Fusarium fujikuroi	Ascomycota	cellular organisms; Eukaryota; Opisthokonta; Fungi; Dikarya; Ascomycota; saccharomyceta; Pezizomycotina; leotiomyceta; sordariomyceta; Sordariomycetes; Hypocreomycetidae; Hypocreales; Nectriaceae; Fusarium; Fusarium fujikuroi species complex
TRINITY_DN99416_c0_g1_i1	296	12	EQK99620.1	EQK99620.1 DASH complex, subunit Dam1 [Ophiocordyceps sinensis CO18]	#N/A	1.06e-08	Ophiocordyceps sinensis	Ascomycota	cellular organisms; Eukaryota; Opisthokonta; Fungi; Dikarya; Ascomycota; saccharomyceta; Pezizomycotina; leotiomyceta; sordariomyceta; Sordariomycetes; Hypocreomycetidae; Hypocreales; Ophiocordycipitaceae; Ophiocordyceps
TRINITY_DN47747_c0_g1_i1	246	10	EQL04252.1	EQL04252.1 Thioredoxin [Ophiocordyceps sinensis CO18]	PITH	3.1e-35	Ophiocordyceps sinensis	Ascomycota	cellular organisms; Eukaryota; Opisthokonta; Fungi; Dikarya; Ascomycota; saccharomyceta; Pezizomycotina; leotiomyceta; sordariomyceta; Sordariomycetes; Hypocreomycetidae; Hypocreales; Ophiocordycipitaceae; Ophiocordyceps
TRINITY_DN70535_c0_g1_i1	639	26	PFH58097.1	PFH58097.1 hypothetical protein XA68_14156 [Ophiocordyceps unilateralis]	GapA superfamily	2.03e-77	Ophiocordyceps unilateralis	Ascomycota	cellular organisms; Eukaryota; Opisthokonta; Fungi; Dikarya; Ascomycota; saccharomyceta; Pezizomycotina; leotiomyceta; sordariomyceta; Sordariomycetes; Hypocreomycetidae; Hypocreales; Ophiocordycipitaceae; Ophiocordyceps
TRINITY_DN114571_c0_g1_i1	294	12	PHH91415.1	PHH91415.1 hypothetical protein CDD83_558 [Cordyceps sp. RAO-2017]	DUF1993 superfamily	1.06e-31	Cordyceps sp.	Ascomycota	cellular organisms; Eukaryota; Opisthokonta; Fungi; Dikarya; Ascomycota; saccharomyceta; Pezizomycotina; leotiomyceta; sordariomyceta; Sordariomycetes; Hypocreomycetidae; Hypocreales; Cordycipitaceae; Cordyceps; unclassified Cordyceps
TRINITY_DN18581_c0_g1_i1	293	12	KAG5982200.1	KAG5982200.1 Mitochondrial import inner membrane translocase subunit tim8 [Claviceps digitariae]	zf-Tim10_DDP	1.19e-29	Claviceps digitariae	Ascomycota	cellular organisms; Eukaryota; Opisthokonta; Fungi; Dikarya; Ascomycota; saccharomyceta; Pezizomycotina; leotiomyceta; sordariomyceta; Sordariomycetes; Hypocreomycetidae; Hypocreales; Clavicipitaceae; Claviceps
TRINITY_DN29594_c0_g1_i1	340	14	XP_018146992.1	XP_018146992.1 60S ribosomal protein L1 [Pochonia chlamydosporia 170]	Ribosomal_L1 superfamily	2.82e-40	Pochonia chlamydosporia 123	Ascomycota	cellular organisms; Eukaryota; Opisthokonta; Fungi; Dikarya; Ascomycota; saccharomyceta; Pezizomycotina; leotiomyceta; sordariomyceta; Sordariomycetes; Hypocreomycetidae; Hypocreales; Clavicipitaceae; Pochonia
TRINITY_DN84736_c0_g1_i1	290	12	KAF9775020.1	KAF9775020.1 60S ribosomal protein L3, partial [Fusarium sp. DS 682]	PTZ00103 superfamily	4.1e-21	Fusarium sp.	Ascomycota	cellular organisms; Eukaryota; Opisthokonta; Fungi; Dikarya; Ascomycota; saccharomyceta; Pezizomycotina; leotiomyceta; sordariomyceta; Sordariomycetes; Hypocreomycetidae; Hypocreales; Nectriaceae; Fusarium; unclassified Fusarium
TRINITY_DN113433_c0_g1_i1	483	20	KAG8422938.1	KAG8422938.1 hypothetical protein J3459_009858 [Metarhizium acridum]	ISOPREN_C2_like superfamily	2.86e-70	Metarhizium acridum	Ascomycota	cellular organisms; Eukaryota; Opisthokonta; Fungi; Dikarya; Ascomycota; saccharomyceta; Pezizomycotina; leotiomyceta; sordariomyceta; Sordariomycetes; Hypocreomycetidae; Hypocreales; Clavicipitaceae; Metarhizium
TRINITY_DN40525_c0_g1_i1	386	16	OTA96452.1	OTA96452.1 hypothetical protein M434DRAFT_392885 [Hypoxylon sp. CO27-5]	SPFH_prohibitin	1.67e-64	Hypoxylon sp.	Ascomycota	cellular organisms; Eukaryota; Opisthokonta; Fungi; Dikarya; Ascomycota; saccharomyceta; Pezizomycotina; leotiomyceta; sordariomyceta; Sordariomycetes; Xylariomycetidae; Xylariales; Hypoxylaceae; Hypoxylon; unclassified Hypoxylon
TRINITY_DN60056_c0_g1_i1	337	14	KJZ80239.1	KJZ80239.1 L-aminoadipate-semialdehyde dehydrogenase large subunit [Hirsutella minnesotensis 3608]	alpha_am_amid superfamily	4.06e-62	Hirsutella minnesotensis 3608	Ascomycota	cellular organisms; Eukaryota; Opisthokonta; Fungi; Dikarya; Ascomycota; saccharomyceta; Pezizomycotina; leotiomyceta; sordariomyceta; Sordariomycetes; Hypocreomycetidae; Hypocreales; Ophiocordycipitaceae; Hirsutella
TRINITY_DN127203_c0_g1_i1	239	10	PNY23570.1	PNY23570.1 Citrate synthase [Tolypocladium capitatum]	#N/A	1.19e-11	Tolypocladium capitatum	Ascomycota	cellular organisms; Eukaryota; Opisthokonta; Fungi; Dikarya; Ascomycota; saccharomyceta; Pezizomycotina; leotiomyceta; sordariomyceta; Sordariomycetes; Hypocreomycetidae; Hypocreales; Ophiocordycipitaceae; Tolypocladium
TRINITY_DN67823_c0_g1_i1	908	38	PHH85574.1	PHH85574.1 hypothetical protein CDD83_216 [Cordyceps sp. RAO-2017]	TrpE	2.46e-110	Cordyceps sp.	Ascomycota	cellular organisms; Eukaryota; Opisthokonta; Fungi; Dikarya; Ascomycota; saccharomyceta; Pezizomycotina; leotiomyceta; sordariomyceta; Sordariomycetes; Hypocreomycetidae; Hypocreales; Cordycipitaceae; Cordyceps; unclassified Cordyceps
TRINITY_DN86424_c0_g1_i1	806	34	KAF4512992.1	KAF4512992.1 hypothetical protein G6O67_000315 [Ophiocordyceps sinensis]	DHQS	2.58e-144	Ophiocordyceps sinensis	Ascomycota	cellular organisms; Eukaryota; Opisthokonta; Fungi; Dikarya; Ascomycota; saccharomyceta; Pezizomycotina; leotiomyceta; sordariomyceta; Sordariomycetes; Hypocreomycetidae; Hypocreales; Ophiocordycipitaceae; Ophiocordyceps
TRINITY_DN120133_c0_g1_i1	378	16	KAF4511540.1	KAF4511540.1 hypothetical protein G6O67_003324 [Ophiocordyceps sinensis]	2A0310 superfamily	1.7e-59	Ophiocordyceps sinensis	Ascomycota	cellular organisms; Eukaryota; Opisthokonta; Fungi; Dikarya; Ascomycota; saccharomyceta; Pezizomycotina; leotiomyceta; sordariomyceta; Sordariomycetes; Hypocreomycetidae; Hypocreales; Ophiocordycipitaceae; Ophiocordyceps
TRINITY_DN129524_c0_g1_i1	470	20	PHH90965.1	PHH90965.1 hypothetical protein CDD83_2093 [Cordyceps sp. RAO-2017]	PTZ00189	1.18e-95	Cordyceps sp.	Ascomycota	cellular organisms; Eukaryota; Opisthokonta; Fungi; Dikarya; Ascomycota; saccharomyceta; Pezizomycotina; leotiomyceta; sordariomyceta; Sordariomycetes; Hypocreomycetidae; Hypocreales; Cordycipitaceae; Cordyceps; unclassified Cordyceps
TRINITY_DN15679_c0_g2_i1	282	12	KND92827.1	KND92827.1 Derlin-2 [Tolypocladium ophioglossoides CBS 100239]	Rhomboid superfamily	5.12e-52	Tolypocladium ophioglossoides CBS 100239	Ascomycota	cellular organisms; Eukaryota; Opisthokonta; Fungi; Dikarya; Ascomycota; saccharomyceta; Pezizomycotina; leotiomyceta; sordariomyceta; Sordariomycetes; Hypocreomycetidae; Hypocreales; Ophiocordycipitaceae; Tolypocladium
TRINITY_DN21283_c0_g1_i1	282	12	RDA94243.1	RDA94243.1 hypothetical protein CP533_0569, partial [Ophiocordyceps camponoti-saundersi (nom. inval.)]	#N/A	3.89e-11	Ophiocordyceps camponoti-saundersi (nom.	Ascomycota	cellular organisms; Eukaryota; Opisthokonta; Fungi; Dikarya; Ascomycota; saccharomyceta; Pezizomycotina; leotiomyceta; sordariomyceta; Sordariomycetes; Hypocreomycetidae; Hypocreales; Ophiocordycipitaceae; Tolypocladium
TRINITY_DN57564_c2_g3_i1	796	34	KZZ99446.1	KZZ99446.1 hypothetical protein AAL_02018 [Moelleriella libera RCEF 2490]	#N/A	3.75e-90	Moelleriella libera RCEF 2490	Ascomycota	cellular organisms; Eukaryota; Opisthokonta; Fungi; Dikarya; Ascomycota; saccharomyceta; Pezizomycotina; leotiomyceta; sordariomyceta; Sordariomycetes; Hypocreomycetidae; Hypocreales; Clavicipitaceae; Moelleriella
TRINITY_DN19681_c0_g1_i1	561	24	EQL01805.1	EQL01805.1 flavonol synthase/flavanone 3-hydroxylase [Ophiocordyceps sinensis CO18]	DIOX_N	7.73e-91	Ophiocordyceps sinensis	Ascomycota	cellular organisms; Eukaryota; Opisthokonta; Fungi; Dikarya; Ascomycota; saccharomyceta; Pezizomycotina; leotiomyceta; sordariomyceta; Sordariomycetes; Hypocreomycetidae; Hypocreales; Ophiocordycipitaceae; Ophiocordyceps
TRINITY_DN36374_c0_g1_i1	514	22	KJZ77771.1	KJZ77771.1 Citrate synthase [Hirsutella minnesotensis 3608]	CS_ACL-C_CCL superfamily	6.7e-112	Hirsutella minnesotensis 3608	Ascomycota	cellular organisms; Eukaryota; Opisthokonta; Fungi; Dikarya; Ascomycota; saccharomyceta; Pezizomycotina; leotiomyceta; sordariomyceta; Sordariomycetes; Hypocreomycetidae; Hypocreales; Ophiocordycipitaceae; Hirsutella
TRINITY_DN127265_c0_g1_i1	747	32	EQL00012.1	EQL00012.1 Multiprotein-bridging factor 1 [Ophiocordyceps sinensis CO18]	MBF1	1.66e-92	Ophiocordyceps sinensis	Ascomycota	cellular organisms; Eukaryota; Opisthokonta; Fungi; Dikarya; Ascomycota; saccharomyceta; Pezizomycotina; leotiomyceta; sordariomyceta; Sordariomycetes; Hypocreomycetidae; Hypocreales; Ophiocordycipitaceae; Ophiocordyceps
TRINITY_DN77532_c0_g1_i1	511	22	KND94357.1	KND94357.1 E3 ubiquitin-protein ligase TOM1-like protein [Tolypocladium ophioglossoides CBS 100239]	#N/A	4.09e-78	Tolypocladium ophioglossoides CBS 100239	Ascomycota	cellular organisms; Eukaryota; Opisthokonta; Fungi; Dikarya; Ascomycota; saccharomyceta; Pezizomycotina; leotiomyceta; sordariomyceta; Sordariomycetes; Hypocreomycetidae; Hypocreales; Ophiocordycipitaceae; Tolypocladium
TRINITY_DN94655_c1_g3_i1	464	20	EQL03931.1	EQL03931.1 cobalamin-independent methionine synthase [Ophiocordyceps sinensis CO18]	URO-D_CIMS_like superfamily	2.18e-91	Ophiocordyceps sinensis	Ascomycota	cellular organisms; Eukaryota; Opisthokonta; Fungi; Dikarya; Ascomycota; saccharomyceta; Pezizomycotina; leotiomyceta; sordariomyceta; Sordariomycetes; Hypocreomycetidae; Hypocreales; Ophiocordycipitaceae; Ophiocordyceps
TRINITY_DN50728_c0_g1_i1	509	22	KAF4507597.1	KAF4507597.1 hypothetical protein G6O67_004079 [Ophiocordyceps sinensis]	Iso_dh superfamily	1.59e-94	Ophiocordyceps sinensis	Ascomycota	cellular organisms; Eukaryota; Opisthokonta; Fungi; Dikarya; Ascomycota; saccharomyceta; Pezizomycotina; leotiomyceta; sordariomyceta; Sordariomycetes; Hypocreomycetidae; Hypocreales; Ophiocordycipitaceae; Ophiocordyceps
TRINITY_DN41769_c0_g1_i1	231	10	POR37390.1	POR37390.1 V-type proton ATPase subunit D [Tolypocladium paradoxum]	#N/A	1.16e-05	Tolypocladium paradoxum	Ascomycota	cellular organisms; Eukaryota; Opisthokonta; Fungi; Dikarya; Ascomycota; saccharomyceta; Pezizomycotina; leotiomyceta; sordariomyceta; Sordariomycetes; Hypocreomycetidae; Hypocreales; Ophiocordycipitaceae; Tolypocladium
TRINITY_DN99278_c0_g1_i1	277	12	EQL01602.1	EQL01602.1 Ribosomal protein L5, eukaryotic/archaeal [Ophiocordyceps sinensis CO18]	Ribosomal_L5e superfamily	6.17e-39	Ophiocordyceps sinensis	Ascomycota	cellular organisms; Eukaryota; Opisthokonta; Fungi; Dikarya; Ascomycota; saccharomyceta; Pezizomycotina; leotiomyceta; sordariomyceta; Sordariomycetes; Hypocreomycetidae; Hypocreales; Ophiocordycipitaceae; Ophiocordyceps
TRINITY_DN120860_c0_g1_i1	321	14	PHH86846.1	PHH86846.1 hypothetical protein CDD83_9677 [Cordyceps sp. RAO-2017]	#N/A	7.53e-55	Cordyceps sp.	Ascomycota	cellular organisms; Eukaryota; Opisthokonta; Fungi; Dikarya; Ascomycota; saccharomyceta; Pezizomycotina; leotiomyceta; sordariomyceta; Sordariomycetes; Hypocreomycetidae; Hypocreales; Cordycipitaceae; Cordyceps; unclassified Cordyceps
TRINITY_DN51778_c0_g1_i1	275	12	PNP50140.1	PNP50140.1 hypothetical protein THARTR1_09129 [Trichoderma harzianum]	PTZ00156 superfamily	2.95e-59	Trichoderma harzianum	Ascomycota	cellular organisms; Eukaryota; Opisthokonta; Fungi; Dikarya; Ascomycota; saccharomyceta; Pezizomycotina; leotiomyceta; sordariomyceta; Sordariomycetes; Hypocreomycetidae; Hypocreales; Hypocreaceae; Trichoderma
TRINITY_DN79711_c0_g1_i1	504	22	KAG5936657.1	KAG5936657.1 60S ribosomal protein L29 [Claviceps sorghi]	Ribosomal_L29e	2.2e-37	Claviceps sorghi	Ascomycota	cellular organisms; Eukaryota; Opisthokonta; Fungi; Dikarya; Ascomycota; saccharomyceta; Pezizomycotina; leotiomyceta; sordariomyceta; Sordariomycetes; Hypocreomycetidae; Hypocreales; Clavicipitaceae; Claviceps
TRINITY_DN128226_c0_g1_i1	546	24	KAF4594729.1	KAF4594729.1 calreticulin [Ophiocordyceps camponoti-floridani]	Calreticulin superfamily	7.35e-106	Ophiocordyceps camponoti-floridani	Ascomycota	cellular organisms; Eukaryota; Opisthokonta; Fungi; Dikarya; Ascomycota; saccharomyceta; Pezizomycotina; leotiomyceta; sordariomyceta; Sordariomycetes; Hypocreomycetidae; Hypocreales; Ophiocordycipitaceae; Ophiocordyceps
TRINITY_DN124919_c0_g1_i1	590	26	POR34594.1	POR34594.1 hypothetical protein TPAR_05219 [Tolypocladium paradoxum]	AspB	9.84e-128	Tolypocladium paradoxum	Ascomycota	cellular organisms; Eukaryota; Opisthokonta; Fungi; Dikarya; Ascomycota; saccharomyceta; Pezizomycotina; leotiomyceta; sordariomyceta; Sordariomycetes; Hypocreomycetidae; Hypocreales; Ophiocordycipitaceae; Tolypocladium
TRINITY_DN46513_c0_g2_i1	453	20	EQK99767.1	EQK99767.1 2-isopropylmalate synthase [Ophiocordyceps sinensis CO18]	PRK03739 superfamily	2.57e-89	Ophiocordyceps sinensis CO18	Ascomycota	cellular organisms; Eukaryota; Opisthokonta; Fungi; Dikarya; Ascomycota; saccharomyceta; Pezizomycotina; leotiomyceta; sordariomyceta; Sordariomycetes; Hypocreomycetidae; Hypocreales; Ophiocordycipitaceae; Ophiocordyceps
TRINITY_DN128477_c0_g1_i1	316	14	KAF4507477.1	KAF4507477.1 hypothetical protein G6O67_003969 [Ophiocordyceps sinensis]	AAT_I superfamily	2.81e-60	Ophiocordyceps sinensis	Ascomycota	cellular organisms; Eukaryota; Opisthokonta; Fungi; Dikarya; Ascomycota; saccharomyceta; Pezizomycotina; leotiomyceta; sordariomyceta; Sordariomycetes; Hypocreomycetidae; Hypocreales; Ophiocordycipitaceae; Ophiocordyceps
TRINITY_DN32405_c0_g1_i1	361	16	EGU78674.1	EGU78674.1 hypothetical protein FOXB_10815, partial [Fusarium oxysporum Fo5176]	hot_dog superfamily	2.89e-72	Fusarium oxysporum	Ascomycota	cellular organisms; Eukaryota; Opisthokonta; Fungi; Dikarya; Ascomycota; saccharomyceta; Pezizomycotina; leotiomyceta; sordariomyceta; Sordariomycetes; Hypocreomycetidae; Hypocreales; Nectriaceae; Fusarium; Fusarium oxysporum species complex
TRINITY_DN121501_c0_g1_i1	314	14	KJZ73216.1	KJZ73216.1 Nuclear movement protein nudC [Hirsutella minnesotensis 3608]	p23_NUDC_like	5.09e-45	Hirsutella minnesotensis 3608	Ascomycota	cellular organisms; Eukaryota; Opisthokonta; Fungi; Dikarya; Ascomycota; saccharomyceta; Pezizomycotina; leotiomyceta; sordariomyceta; Sordariomycetes; Hypocreomycetidae; Hypocreales; Ophiocordycipitaceae; Hirsutella
TRINITY_DN124662_c0_g1_i1	448	20	EQK99722.1	EQK99722.1 acetyltransferase [Ophiocordyceps sinensis CO18]	Acetyltransf_1	5.38e-46	Ophiocordyceps sinensis CO18	Ascomycota	cellular organisms; Eukaryota; Opisthokonta; Fungi; Dikarya; Ascomycota; saccharomyceta; Pezizomycotina; leotiomyceta; sordariomyceta; Sordariomycetes; Hypocreomycetidae; Hypocreales; Ophiocordycipitaceae; Ophiocordyceps
TRINITY_DN57902_c0_g1_i1	625	28	KAG6001103.1	KAG6001103.1 hypothetical protein E4U43_001418 [Claviceps pusilla]	Glyco_hydro_125 superfamily	1.13e-99	Claviceps pusilla	Ascomycota	cellular organisms; Eukaryota; Opisthokonta; Fungi; Dikarya; Ascomycota; saccharomyceta; Pezizomycotina; leotiomyceta; sordariomyceta; Sordariomycetes; Hypocreomycetidae; Hypocreales; Clavicipitaceae; Claviceps
TRINITY_DN29594_c0_g2_i1	401	18	KAG5934031.1	KAG5934031.1 60S ribosomal protein L10a, partial [Claviceps sorghi]	Ribosomal_L1 superfamily	7.54e-75	Claviceps sorghi	Ascomycota	cellular organisms; Eukaryota; Opisthokonta; Fungi; Dikarya; Ascomycota; saccharomyceta; Pezizomycotina; leotiomyceta; sordariomyceta; Sordariomycetes; Hypocreomycetidae; Hypocreales; Clavicipitaceae; Claviceps
TRINITY_DN84167_c0_g1_i1	490	22	PHH85964.1	PHH85964.1 hypothetical protein CDD83_10932 [Cordyceps sp. RAO-2017]	DUF1793	6.43e-88	Cordyceps sp.	Ascomycota	cellular organisms; Eukaryota; Opisthokonta; Fungi; Dikarya; Ascomycota; saccharomyceta; Pezizomycotina; leotiomyceta; sordariomyceta; Sordariomycetes; Hypocreomycetidae; Hypocreales; Cordycipitaceae; Cordyceps; unclassified Cordyceps
TRINITY_DN31098_c0_g1_i1	664	30	EQL03766.1	EQL03766.1 eukaryotic translation initiation factor 2 beta subunit [Ophiocordyceps sinensis CO18]	eIF-5_eIF-2B	1.72e-95	Ophiocordyceps sinensis CO18	Ascomycota	cellular organisms; Eukaryota; Opisthokonta; Fungi; Dikarya; Ascomycota; saccharomyceta; Pezizomycotina; leotiomyceta; sordariomyceta; Sordariomycetes; Hypocreomycetidae; Hypocreales; Ophiocordycipitaceae; Ophiocordyceps
TRINITY_DN34614_c0_g1_i1	354	16	KAG7124265.1	KAG7124265.1 Protein transport protein SEC23 like [Verticillium longisporum]	PLN00162 superfamily	3.12e-73	Verticillium longisporum	Ascomycota	cellular organisms; Eukaryota; Opisthokonta; Fungi; Dikarya; Ascomycota; saccharomyceta; Pezizomycotina; leotiomyceta; sordariomyceta; Sordariomycetes; Hypocreomycetidae; Glomerellales; Plectosphaerellaceae; Verticillium
TRINITY_DN15552_c0_g1_i1	398	18	XP_018180312.1	XP_018180312.1 60S ribosomal protein L36 [Purpureocillium lilacinum]	Ribosomal_L36e	1.38e-37	Purpureocillium lilacinum	Ascomycota	cellular organisms; Eukaryota; Opisthokonta; Fungi; Dikarya; Ascomycota; saccharomyceta; Pezizomycotina; leotiomyceta; sordariomyceta; Sordariomycetes; Hypocreomycetidae; Hypocreales; Ophiocordycipitaceae; Purpureocillium
TRINITY_DN114653_c0_g1_i1	309	14	KAF4505222.1	KAF4505222.1 hypothetical protein G6O67_007194 [Ophiocordyceps sinensis]	#N/A	8.95e-40	Ophiocordyceps sinensis	Ascomycota	cellular organisms; Eukaryota; Opisthokonta; Fungi; Dikarya; Ascomycota; saccharomyceta; Pezizomycotina; leotiomyceta; sordariomyceta; Sordariomycetes; Hypocreomycetidae; Hypocreales; Ophiocordycipitaceae; Ophiocordyceps
TRINITY_DN120715_c0_g1_i1	441	20	PFH58344.1	PFH58344.1 hypothetical protein XA68_13858 [Ophiocordyceps unilateralis]	Ribosomal_L13 superfamily	2.23e-93	Ophiocordyceps unilateralis	Ascomycota	cellular organisms; Eukaryota; Opisthokonta; Fungi; Dikarya; Ascomycota; saccharomyceta; Pezizomycotina; leotiomyceta; sordariomyceta; Sordariomycetes; Hypocreomycetidae; Hypocreales; Ophiocordycipitaceae; Ophiocordyceps
TRINITY_DN64336_c0_g1_i1	617	28	EQK98702.1	EQK98702.1 Protein kinase-like domain protein [Ophiocordyceps sinensis CO18]	PKc_like superfamily	3.51e-94	Ophiocordyceps sinensis	Ascomycota	cellular organisms; Eukaryota; Opisthokonta; Fungi; Dikarya; Ascomycota; saccharomyceta; Pezizomycotina; leotiomyceta; sordariomyceta; Sordariomycetes; Hypocreomycetidae; Hypocreales; Ophiocordycipitaceae; Ophiocordyceps
TRINITY_DN14188_c0_g3_i1	660	30	PNY28090.1	PNY28090.1 60S ribosomal protein L8 [Tolypocladium capitatum]	PTZ00365 superfamily	3.34e-128	Tolypocladium capitatum	Ascomycota	cellular organisms; Eukaryota; Opisthokonta; Fungi; Dikarya; Ascomycota; saccharomyceta; Pezizomycotina; leotiomyceta; sordariomyceta; Sordariomycetes; Hypocreomycetidae; Hypocreales; Ophiocordycipitaceae; Tolypocladium
TRINITY_DN86580_c0_g1_i1	308	14	POR33648.1	POR33648.1 Inositol monophosphatase 1 [Tolypocladium paradoxum]	#N/A	2.15e-19	Tolypocladium paradoxum	Ascomycota	cellular organisms; Eukaryota; Opisthokonta; Fungi; Dikarya; Ascomycota; saccharomyceta; Pezizomycotina; leotiomyceta; sordariomyceta; Sordariomycetes; Hypocreomycetidae; Hypocreales; Ophiocordycipitaceae; Tolypocladium
TRINITY_DN57491_c0_g1_i1	395	18	RCI17284.1	RCI17284.1 hypothetical protein L249_2280 [Ophiocordyceps polyrhachis-furcata BCC 54312]	KOW_RPL27	2.86e-73	Ophiocordyceps polyrhachis-furcata BCC 54312	Ascomycota	cellular organisms; Eukaryota; Opisthokonta; Fungi; Dikarya; Ascomycota; saccharomyceta; Pezizomycotina; leotiomyceta; sordariomyceta; Sordariomycetes; Hypocreomycetidae; Hypocreales; Ophiocordycipitaceae; Ophiocordyceps
TRINITY_DN52427_c0_g2_i1	568	26	CCF36521.1	CCF36521.1 acetyl-CoA synthetase [Colletotrichum higginsianum]	AFD_class_I superfamily	1.38e-120	Colletotrichum higginsianum	Ascomycota	cellular organisms; Eukaryota; Opisthokonta; Fungi; Dikarya; Ascomycota; saccharomyceta; Pezizomycotina; leotiomyceta; sordariomyceta; Sordariomycetes; Hypocreomycetidae; Glomerellales; Glomerellaceae; Colletotrichum; Colletotrichum destructivum species complex
TRINITY_DN99821_c0_g1_i1	305	14	PNY21219.1	PNY21219.1 Malate dehydrogenase [Tolypocladium capitatum]	NADB_Rossmann superfamily	2.7e-10	Tolypocladium capitatum	Ascomycota	cellular organisms; Eukaryota; Opisthokonta; Fungi; Dikarya; Ascomycota; saccharomyceta; Pezizomycotina; leotiomyceta; sordariomyceta; Sordariomycetes; Hypocreomycetidae; Hypocreales; Ophiocordycipitaceae; Tolypocladium
TRINITY_DN58526_c0_g2_i1	905	42	KJZ79074.1	KJZ79074.1 Enolase [Hirsutella minnesotensis 3608]	enolase_like superfamily	2.96e-192	Hirsutella minnesotensis 3608	Ascomycota	cellular organisms; Eukaryota; Opisthokonta; Fungi; Dikarya; Ascomycota; saccharomyceta; Pezizomycotina; leotiomyceta; sordariomyceta; Sordariomycetes; Hypocreomycetidae; Hypocreales; Ophiocordycipitaceae; Hirsutella
TRINITY_DN27648_c0_g4_i1	471	22	POR34250.1	POR34250.1 Phosphoadenosine phosphosulfate reductase [Tolypocladium paradoxum]	AANH_like superfamily	3.59e-69	Tolypocladium paradoxum	Ascomycota	cellular organisms; Eukaryota; Opisthokonta; Fungi; Dikarya; Ascomycota; saccharomyceta; Pezizomycotina; leotiomyceta; sordariomyceta; Sordariomycetes; Hypocreomycetidae; Hypocreales; Ophiocordycipitaceae; Tolypocladium
TRINITY_DN86014_c0_g1_i1	598	28	KAF4509954.1	KAF4509954.1 hypothetical protein G6O67_001886 [Ophiocordyceps sinensis]	Sod_Cu	8.32e-99	Ophiocordyceps sinensis	Ascomycota	cellular organisms; Eukaryota; Opisthokonta; Fungi; Dikarya; Ascomycota; saccharomyceta; Pezizomycotina; leotiomyceta; sordariomyceta; Sordariomycetes; Hypocreomycetidae; Hypocreales; Ophiocordycipitaceae; Ophiocordyceps
TRINITY_DN34934_c0_g1_i1	427	20	KAF4508724.1	KAF4508724.1 hypothetical protein G6O67_005066 [Ophiocordyceps sinensis]	Glyco_hydro superfamily	6.33e-75	Ophiocordyceps sinensis	Ascomycota	cellular organisms; Eukaryota; Opisthokonta; Fungi; Dikarya; Ascomycota; saccharomyceta; Pezizomycotina; leotiomyceta; sordariomyceta; Sordariomycetes; Hypocreomycetidae; Hypocreales; Ophiocordycipitaceae; Ophiocordyceps
TRINITY_DN127816_c0_g1_i1	256	12	KND93925.1	KND93925.1 DNA-directed RNA polymerase I subunit [Tolypocladium ophioglossoides CBS 100239]	RNAP_largest_subunit_C superfamily	2.23e-41	Tolypocladium ophioglossoides CBS 100239	Ascomycota	cellular organisms; Eukaryota; Opisthokonta; Fungi; Dikarya; Ascomycota; saccharomyceta; Pezizomycotina; leotiomyceta; sordariomyceta; Sordariomycetes; Hypocreomycetidae; Hypocreales; Ophiocordycipitaceae; Tolypocladium
TRINITY_DN32543_c0_g1_i1	384	18	KAF4509729.1	KAF4509729.1 hypothetical protein G6O67_003871 [Ophiocordyceps sinensis]	HisG_C	1.99e-54	Ophiocordyceps sinensis	Ascomycota	cellular organisms; Eukaryota; Opisthokonta; Fungi; Dikarya; Ascomycota; saccharomyceta; Pezizomycotina; leotiomyceta; sordariomyceta; Sordariomycetes; Hypocreomycetidae; Hypocreales; Ophiocordycipitaceae; Ophiocordyceps
TRINITY_DN115184_c0_g1_i1	298	14	KAF4512672.1	KAF4512672.1 hypothetical protein G6O67_000022 [Ophiocordyceps sinensis]	Ndufs5 superfamily	5.05e-36	Ophiocordyceps sinensis	Ascomycota	cellular organisms; Eukaryota; Opisthokonta; Fungi; Dikarya; Ascomycota; saccharomyceta; Pezizomycotina; leotiomyceta; sordariomyceta; Sordariomycetes; Hypocreomycetidae; Hypocreales; Ophiocordycipitaceae; Ophiocordyceps
TRINITY_DN119760_c0_g1_i1	298	14	PHH93067.1	PHH93067.1 hypothetical protein CDD83_1352 [Cordyceps sp. RAO-2017]	#N/A	1.53e-14	Cordyceps sp.	Ascomycota	cellular organisms; Eukaryota; Opisthokonta; Fungi; Dikarya; Ascomycota; saccharomyceta; Pezizomycotina; leotiomyceta; sordariomyceta; Sordariomycetes; Hypocreomycetidae; Hypocreales; Cordycipitaceae; Cordyceps; unclassified Cordyceps
TRINITY_DN24789_c0_g1_i1	594	28	XP_018664594.1	XP_018664594.1 60S ribosomal protein L30 [Trichoderma gamsii]	PTZ00106	7.18e-67	Drechmeria coniospora	Ascomycota	cellular organisms; Eukaryota; Opisthokonta; Fungi; Dikarya; Ascomycota; saccharomyceta; Pezizomycotina; leotiomyceta; sordariomyceta; Sordariomycetes; Hypocreomycetidae; Hypocreales; Ophiocordycipitaceae; Drechmeria
TRINITY_DN19349_c0_g1_i1	721	34	EQL00197.1	EQL00197.1 adenosylhomocysteinase [Ophiocordyceps sinensis CO18]	NADB_Rossmann superfamily	1.83e-100	Ophiocordyceps sinensis CO18	Ascomycota	cellular organisms; Eukaryota; Opisthokonta; Fungi; Dikarya; Ascomycota; saccharomyceta; Pezizomycotina; leotiomyceta; sordariomyceta; Sordariomycetes; Hypocreomycetidae; Hypocreales; Ophiocordycipitaceae; Ophiocordyceps
TRINITY_DN118047_c0_g1_i1	423	20	KAG2418518.1	KAG2418518.1 hypothetical protein HFD88_001619 [Aspergillus terreus]	#N/A	9.85e-06	Aspergillus terreus	Ascomycota	cellular organisms; Eukaryota; Opisthokonta; Fungi; Dikarya; Ascomycota; saccharomyceta; Pezizomycotina; leotiomyceta; Eurotiomycetes; Eurotiomycetidae; Eurotiales; Aspergillaceae; Aspergillus; Aspergillus subgen. Circumdati
TRINITY_DN125696_c0_g1_i1	423	20	KAG5985315.1	KAG5985315.1 hypothetical protein E4U55_006795 [Claviceps digitariae]	Aconitase_swivel superfamily	5.59e-85	Claviceps digitariae	Ascomycota	cellular organisms; Eukaryota; Opisthokonta; Fungi; Dikarya; Ascomycota; saccharomyceta; Pezizomycotina; leotiomyceta; sordariomyceta; Sordariomycetes; Hypocreomycetidae; Hypocreales; Clavicipitaceae; Claviceps
TRINITY_DN128859_c0_g1_i1	464	22	KAF4594779.1	KAF4594779.1 phytoene dehydrogenase [Ophiocordyceps camponoti-floridani]	COG1233 superfamily	2.11e-74	Ophiocordyceps camponoti-floridani	Ascomycota	cellular organisms; Eukaryota; Opisthokonta; Fungi; Dikarya; Ascomycota; saccharomyceta; Pezizomycotina; leotiomyceta; sordariomyceta; Sordariomycetes; Hypocreomycetidae; Hypocreales; Ophiocordycipitaceae; Ophiocordyceps
TRINITY_DN58526_c0_g1_i1	461	22	KJZ79074.1	KJZ79074.1 Enolase [Hirsutella minnesotensis 3608]	PLN00191 superfamily	8.74e-97	Hirsutella minnesotensis 3608	Ascomycota	cellular organisms; Eukaryota; Opisthokonta; Fungi; Dikarya; Ascomycota; saccharomyceta; Pezizomycotina; leotiomyceta; sordariomyceta; Sordariomycetes; Hypocreomycetidae; Hypocreales; Ophiocordycipitaceae; Hirsutella
TRINITY_DN119739_c0_g1_i1	209	10	KAF4507223.1	KAF4507223.1 hypothetical protein G6O67_005885 [Ophiocordyceps sinensis]	#N/A	2.46e-12	Ophiocordyceps sinensis	Ascomycota	cellular organisms; Eukaryota; Opisthokonta; Fungi; Dikarya; Ascomycota; saccharomyceta; Pezizomycotina; leotiomyceta; sordariomyceta; Sordariomycetes; Hypocreomycetidae; Hypocreales; Ophiocordycipitaceae; Ophiocordyceps
TRINITY_DN115729_c0_g1_i1	500	24	KAF4505484.1	KAF4505484.1 hypothetical protein G6O67_007428 [Ophiocordyceps sinensis]	Sm_G	2.53e-47	Ophiocordyceps sinensis	Ascomycota	cellular organisms; Eukaryota; Opisthokonta; Fungi; Dikarya; Ascomycota; saccharomyceta; Pezizomycotina; leotiomyceta; sordariomyceta; Sordariomycetes; Hypocreomycetidae; Hypocreales; Ophiocordycipitaceae; Ophiocordyceps
TRINITY_DN26620_c0_g2_i1	831	40	EQL00694.1	EQL00694.1 transketolase [Ophiocordyceps sinensis CO18]	TPP_enzymes superfamily	2.35e-194	Ophiocordyceps sinensis	Ascomycota	cellular organisms; Eukaryota; Opisthokonta; Fungi; Dikarya; Ascomycota; saccharomyceta; Pezizomycotina; leotiomyceta; sordariomyceta; Sordariomycetes; Hypocreomycetidae; Hypocreales; Ophiocordycipitaceae; Ophiocordyceps
TRINITY_DN33339_c0_g1_i1	828	40	PHH85891.1	PHH85891.1 hypothetical protein CDD83_11031 [Cordyceps sp. RAO-2017]	PLN00036	7.75e-185	Cordyceps sp.	Ascomycota	cellular organisms; Eukaryota; Opisthokonta; Fungi; Dikarya; Ascomycota; saccharomyceta; Pezizomycotina; leotiomyceta; sordariomyceta; Sordariomycetes; Hypocreomycetidae; Hypocreales; Cordycipitaceae; Cordyceps; unclassified Cordyceps
TRINITY_DN36690_c0_g1_i1	661	32	EQL04267.1	EQL04267.1 Ran GTPase [Ophiocordyceps sinensis CO18]	PTZ00132	1.33e-153	Ophiocordyceps sinensis CO18	Ascomycota	cellular organisms; Eukaryota; Opisthokonta; Fungi; Dikarya; Ascomycota; saccharomyceta; Pezizomycotina; leotiomyceta; sordariomyceta; Sordariomycetes; Hypocreomycetidae; Hypocreales; Ophiocordycipitaceae; Ophiocordyceps
TRINITY_DN33836_c0_g1_i1	454	22	EQK99839.1	EQK99839.1 pentafunctional AROM polypeptide [Ophiocordyceps sinensis CO18]	AroA superfamily	2.55e-78	Ophiocordyceps sinensis CO18	Ascomycota	cellular organisms; Eukaryota; Opisthokonta; Fungi; Dikarya; Ascomycota; saccharomyceta; Pezizomycotina; leotiomyceta; sordariomyceta; Sordariomycetes; Hypocreomycetidae; Hypocreales; Ophiocordycipitaceae; Ophiocordyceps
TRINITY_DN126271_c0_g1_i1	371	18	KID83566.1	KID83566.1 cytochrome-c oxidase chain VIIc-like protein [Metarhizium guizhouense ARSEF 977]	COX7C	8.41e-38	Metarhizium guizhouense ARSEF 977	Ascomycota	cellular organisms; Eukaryota; Opisthokonta; Fungi; Dikarya; Ascomycota; saccharomyceta; Pezizomycotina; leotiomyceta; sordariomyceta; Sordariomycetes; Hypocreomycetidae; Hypocreales; Clavicipitaceae; Metarhizium
TRINITY_DN118420_c0_g1_i1	617	30	EQK99022.1	EQK99022.1 malate synthase [Ophiocordyceps sinensis CO18]	malate_synt superfamily	8.18e-139	Ophiocordyceps sinensis CO18	Ascomycota	cellular organisms; Eukaryota; Opisthokonta; Fungi; Dikarya; Ascomycota; saccharomyceta; Pezizomycotina; leotiomyceta; sordariomyceta; Sordariomycetes; Hypocreomycetidae; Hypocreales; Ophiocordycipitaceae; Ophiocordyceps
TRINITY_DN27874_c0_g1_i1	451	22	XP_013956664.1	XP_013956664.1 hypothetical protein TRIVIDRAFT_84043 [Trichoderma virens Gv29-8]	DEAD-like_helicase_N superfamily	1.96e-98	Trichoderma virens Gv29-8	Ascomycota	cellular organisms; Eukaryota; Opisthokonta; Fungi; Dikarya; Ascomycota; saccharomyceta; Pezizomycotina; leotiomyceta; sordariomyceta; Sordariomycetes; Hypocreomycetidae; Hypocreales; Hypocreaceae; Trichoderma
TRINITY_DN113564_c0_g1_i1	449	22	XP_040654863.1	XP_040654863.1 SPFH domain/Band 7 family protein [Drechmeria coniospora]	SPFH_prohibitin	1.72e-82	Drechmeria coniospora	Ascomycota	cellular organisms; Eukaryota; Opisthokonta; Fungi; Dikarya; Ascomycota; saccharomyceta; Pezizomycotina; leotiomyceta; sordariomyceta; Sordariomycetes; Hypocreomycetidae; Hypocreales; Ophiocordycipitaceae; Drechmeria
TRINITY_DN129021_c0_g1_i1	204	10	KAG8409876.1	KAG8409876.1 hypothetical protein J3458_018956 [Metarhizium acridum]	#N/A	4.15e-19	Metarhizium acridum	Ascomycota	cellular organisms; Eukaryota; Opisthokonta; Fungi; Dikarya; Ascomycota; saccharomyceta; Pezizomycotina; leotiomyceta; sordariomyceta; Sordariomycetes; Hypocreomycetidae; Hypocreales; Clavicipitaceae; Metarhizium
TRINITY_DN109483_c2_g2_i1	733	36	PHH84511.1	PHH84511.1 hypothetical protein CDD83_1831 [Cordyceps sp. RAO-2017]	PEPCK_HprK superfamily	4.8e-145	Cordyceps sp.	Ascomycota	cellular organisms; Eukaryota; Opisthokonta; Fungi; Dikarya; Ascomycota; saccharomyceta; Pezizomycotina; leotiomyceta; sordariomyceta; Sordariomycetes; Hypocreomycetidae; Hypocreales; Cordycipitaceae; Cordyceps; unclassified Cordyceps
TRINITY_DN54531_c0_g2_i1	1832	90	KAF4507055.1	KAF4507055.1 hypothetical protein G6O67_005730 [Ophiocordyceps sinensis]	PRK13504 superfamily	0	Ophiocordyceps sinensis	Ascomycota	cellular organisms; Eukaryota; Opisthokonta; Fungi; Dikarya; Ascomycota; saccharomyceta; Pezizomycotina; leotiomyceta; sordariomyceta; Sordariomycetes; Hypocreomycetidae; Hypocreales; Ophiocordycipitaceae; Ophiocordyceps
TRINITY_DN98978_c0_g1_i1	363	18	KJZ77217.1	KJZ77217.1 Putative dihydroxy-acid dehydratase [Hirsutella minnesotensis 3608]	ILVD_EDD superfamily	1.13e-67	Hirsutella minnesotensis 3608	Ascomycota	cellular organisms; Eukaryota; Opisthokonta; Fungi; Dikarya; Ascomycota; saccharomyceta; Pezizomycotina; leotiomyceta; sordariomyceta; Sordariomycetes; Hypocreomycetidae; Hypocreales; Ophiocordycipitaceae; Hirsutella
TRINITY_DN68020_c0_g3_i2	362	18	KAF4511717.1	KAF4511717.1 hypothetical protein G6O67_003489 [Ophiocordyceps sinensis]	LamG superfamily	7.66e-43	Ophiocordyceps sinensis	Ascomycota	cellular organisms; Eukaryota; Opisthokonta; Fungi; Dikarya; Ascomycota; saccharomyceta; Pezizomycotina; leotiomyceta; sordariomyceta; Sordariomycetes; Hypocreomycetidae; Hypocreales; Ophiocordycipitaceae; Ophiocordyceps
TRINITY_DN126324_c0_g1_i1	402	20	KJZ70738.1	KJZ70738.1 hypothetical protein HIM_09871 [Hirsutella minnesotensis 3608]	NADB_Rossmann superfamily	3.85e-21	Hirsutella minnesotensis 3608	Ascomycota	cellular organisms; Eukaryota; Opisthokonta; Fungi; Dikarya; Ascomycota; saccharomyceta; Pezizomycotina; leotiomyceta; sordariomyceta; Sordariomycetes; Hypocreomycetidae; Hypocreales; Ophiocordycipitaceae; Hirsutella
TRINITY_DN76093_c0_g1_i1	321	16	KAF4507336.1	KAF4507336.1 hypothetical protein G6O67_005986 [Ophiocordyceps sinensis]	SPOC	9.77e-63	Ophiocordyceps sinensis	Ascomycota	cellular organisms; Eukaryota; Opisthokonta; Fungi; Dikarya; Ascomycota; saccharomyceta; Pezizomycotina; leotiomyceta; sordariomyceta; Sordariomycetes; Hypocreomycetidae; Hypocreales; Ophiocordycipitaceae; Ophiocordyceps
TRINITY_DN45975_c0_g1_i1	440	22	POR33435.1	POR33435.1 Ribosomal protein L22/L17, eukaryotic/archaeal [Tolypocladium paradoxum]	Ribosomal_L22 superfamily	3.85e-49	Tolypocladium paradoxum	Ascomycota	cellular organisms; Eukaryota; Opisthokonta; Fungi; Dikarya; Ascomycota; saccharomyceta; Pezizomycotina; leotiomyceta; sordariomyceta; Sordariomycetes; Hypocreomycetidae; Hypocreales; Ophiocordycipitaceae; Tolypocladium
TRINITY_DN29362_c0_g2_i1	919	46	PHH81125.1	PHH81125.1 hypothetical protein CDD80_2110 [Ophiocordyceps camponoti-rufipedis]	P-loop_NTPase superfamily	3.25e-169	Ophiocordyceps camponoti-rufipedis	Ascomycota	cellular organisms; Eukaryota; Opisthokonta; Fungi; Dikarya; Ascomycota; saccharomyceta; Pezizomycotina; leotiomyceta; sordariomyceta; Sordariomycetes; Hypocreomycetidae; Hypocreales; Ophiocordycipitaceae; Ophiocordyceps
TRINITY_DN119781_c0_g1_i1	274	14	KAF4507575.1	KAF4507575.1 hypothetical protein G6O67_004060 [Ophiocordyceps sinensis]	#N/A	3e-31	Ophiocordyceps sinensis	Ascomycota	cellular organisms; Eukaryota; Opisthokonta; Fungi; Dikarya; Ascomycota; saccharomyceta; Pezizomycotina; leotiomyceta; sordariomyceta; Sordariomycetes; Hypocreomycetidae; Hypocreales; Ophiocordycipitaceae; Ophiocordyceps
TRINITY_DN122884_c0_g1_i1	465	24	KAF4511696.1	KAF4511696.1 hypothetical protein G6O67_003469 [Ophiocordyceps sinensis]	PTZ00159	4.31e-84	Ophiocordyceps sinensis	Ascomycota	cellular organisms; Eukaryota; Opisthokonta; Fungi; Dikarya; Ascomycota; saccharomyceta; Pezizomycotina; leotiomyceta; sordariomyceta; Sordariomycetes; Hypocreomycetidae; Hypocreales; Ophiocordycipitaceae; Ophiocordyceps
TRINITY_DN86363_c0_g1_i1	386	20	KZZ98663.1	KZZ98663.1 60S ribosomal protein L3 [Moelleriella libera RCEF 2490]	PTZ00103 superfamily	6.82e-86	Moelleriella libera RCEF 2490	Ascomycota	cellular organisms; Eukaryota; Opisthokonta; Fungi; Dikarya; Ascomycota; saccharomyceta; Pezizomycotina; leotiomyceta; sordariomyceta; Sordariomycetes; Hypocreomycetidae; Hypocreales; Clavicipitaceae; Moelleriella
TRINITY_DN115207_c0_g1_i1	500	26	QPH05039.1	QPH05039.1 40s ribosomal protein L44e [Epichloe festucae Fl1]	PTZ00157	1.44e-72	Epichloe festucae Fl1	Ascomycota	cellular organisms; Eukaryota; Opisthokonta; Fungi; Dikarya; Ascomycota; saccharomyceta; Pezizomycotina; leotiomyceta; sordariomyceta; Sordariomycetes; Hypocreomycetidae; Hypocreales; Clavicipitaceae; Epichloe
TRINITY_DN115197_c0_g1_i1	382	20	KND91255.1	KND91255.1 Mitochondrial-processing peptidase subunit beta [Tolypocladium ophioglossoides CBS 100239]	Peptidase_M16_C	3.6e-79	Tolypocladium ophioglossoides CBS 100239	Ascomycota	cellular organisms; Eukaryota; Opisthokonta; Fungi; Dikarya; Ascomycota; saccharomyceta; Pezizomycotina; leotiomyceta; sordariomyceta; Sordariomycetes; Hypocreomycetidae; Hypocreales; Ophiocordycipitaceae; Tolypocladium
TRINITY_DN39785_c0_g1_i1	381	20	ODA77533.1	ODA77533.1 hypothetical protein RJ55_07162 [Drechmeria coniospora]	PTZ00241 superfamily	9.65e-78	Drechmeria coniospora	Ascomycota	cellular organisms; Eukaryota; Opisthokonta; Fungi; Dikarya; Ascomycota; saccharomyceta; Pezizomycotina; leotiomyceta; sordariomyceta; Sordariomycetes; Hypocreomycetidae; Hypocreales; Ophiocordycipitaceae; Drechmeria
TRINITY_DN113161_c0_g1_i1	604	32	KAF4507258.1	KAF4507258.1 hypothetical protein G6O67_005915 [Ophiocordyceps sinensis]	Alc superfamily	1.73e-110	Ophiocordyceps sinensis	Ascomycota	cellular organisms; Eukaryota; Opisthokonta; Fungi; Dikarya; Ascomycota; saccharomyceta; Pezizomycotina; leotiomyceta; sordariomyceta; Sordariomycetes; Hypocreomycetidae; Hypocreales; Ophiocordycipitaceae; Ophiocordyceps
TRINITY_DN127317_c0_g1_i1	453	24	KND87322.1	KND87322.1 40S ribosomal protein S30, partial [Tolypocladium ophioglossoides CBS 100239]	Ribosomal_S30	6.24e-37	Tolypocladium ophioglossoides CBS 100239	Ascomycota	cellular organisms; Eukaryota; Opisthokonta; Fungi; Dikarya; Ascomycota; saccharomyceta; Pezizomycotina; leotiomyceta; sordariomyceta; Sordariomycetes; Hypocreomycetidae; Hypocreales; Ophiocordycipitaceae; Tolypocladium
TRINITY_DN8999_c0_g2_i1	1206	64	EQL02803.1	EQL02803.1 geranylgeranyltransferase beta subunit [Ophiocordyceps sinensis CO18]	GGTase-II	8.41e-217	Ophiocordyceps sinensis CO18	Ascomycota	cellular organisms; Eukaryota; Opisthokonta; Fungi; Dikarya; Ascomycota; saccharomyceta; Pezizomycotina; leotiomyceta; sordariomyceta; Sordariomycetes; Hypocreomycetidae; Hypocreales; Ophiocordycipitaceae; Ophiocordyceps
TRINITY_DN94624_c0_g2_i1	452	24	KND90811.1	KND90811.1 Ubiquitin fusion degradation protein 1 [Tolypocladium ophioglossoides CBS 100239]	PLN03086 superfamily	1.46e-60	Tolypocladium ophioglossoides CBS 100239	Ascomycota	cellular organisms; Eukaryota; Opisthokonta; Fungi; Dikarya; Ascomycota; saccharomyceta; Pezizomycotina; leotiomyceta; sordariomyceta; Sordariomycetes; Hypocreomycetidae; Hypocreales; Ophiocordycipitaceae; Tolypocladium
TRINITY_DN57845_c0_g1_i1	409	22	XP_011316529.1	XP_011316529.1 hypothetical protein FGSG_11828 [Fusarium graminearum PH-1]	BI-1-like superfamily	3.87e-59	Fusarium graminearum	Ascomycota	cellular organisms; Eukaryota; Opisthokonta; Fungi; Dikarya; Ascomycota; saccharomyceta; Pezizomycotina; leotiomyceta; sordariomyceta; Sordariomycetes; Hypocreomycetidae; Hypocreales; Nectriaceae; Fusarium; Fusarium sambucinum species complex
TRINITY_DN118563_c0_g1_i1	444	24	KJZ78441.1	KJZ78441.1 hypothetical protein HIM_02479 [Hirsutella minnesotensis 3608]	GPI-anchored superfamily	2.77e-12	Hirsutella minnesotensis 3608	Ascomycota	cellular organisms; Eukaryota; Opisthokonta; Fungi; Dikarya; Ascomycota; saccharomyceta; Pezizomycotina; leotiomyceta; sordariomyceta; Sordariomycetes; Hypocreomycetidae; Hypocreales; Ophiocordycipitaceae; Hirsutella
TRINITY_DN23137_c0_g1_i1	259	14	KAF4512831.1	KAF4512831.1 hypothetical protein G6O67_000168 [Ophiocordyceps sinensis]	AAT_I superfamily	1.7e-29	Ophiocordyceps sinensis	Ascomycota	cellular organisms; Eukaryota; Opisthokonta; Fungi; Dikarya; Ascomycota; saccharomyceta; Pezizomycotina; leotiomyceta; sordariomyceta; Sordariomycetes; Hypocreomycetidae; Hypocreales; Ophiocordycipitaceae; Ophiocordyceps
TRINITY_DN71692_c0_g2_i1	333	18	EQK97903.1	EQK97903.1 14-3-3 protein [Ophiocordyceps sinensis CO18]	14-3-3 superfamily	5.3e-66	Ophiocordyceps sinensis CO18	Ascomycota	cellular organisms; Eukaryota; Opisthokonta; Fungi; Dikarya; Ascomycota; saccharomyceta; Pezizomycotina; leotiomyceta; sordariomyceta; Sordariomycetes; Hypocreomycetidae; Hypocreales; Ophiocordycipitaceae; Ophiocordyceps
TRINITY_DN87493_c0_g1_i1	333	18	PHH86650.1	PHH86650.1 hypothetical protein CDD83_9929 [Cordyceps sp. RAO-2017]	MFS superfamily	2.8e-57	Cordyceps sp.	Ascomycota	cellular organisms; Eukaryota; Opisthokonta; Fungi; Dikarya; Ascomycota; saccharomyceta; Pezizomycotina; leotiomyceta; sordariomyceta; Sordariomycetes; Hypocreomycetidae; Hypocreales; Cordycipitaceae; Cordyceps; unclassified Cordyceps
TRINITY_DN115180_c0_g1_i1	591	32	KJZ70237.1	KJZ70237.1 60S ribosomal protein L38 [Hirsutella minnesotensis 3608]	Ribosomal_L38e	2.56e-40	Hirsutella minnesotensis 3608	Ascomycota	cellular organisms; Eukaryota; Opisthokonta; Fungi; Dikarya; Ascomycota; saccharomyceta; Pezizomycotina; leotiomyceta; sordariomyceta; Sordariomycetes; Hypocreomycetidae; Hypocreales; Ophiocordycipitaceae; Hirsutella
TRINITY_DN106793_c0_g1_i1	775	42	KAF4510271.1	KAF4510271.1 hypothetical protein G6O67_002172 [Ophiocordyceps sinensis]	cyt_b5_reduct_like	1.05e-173	Ophiocordyceps sinensis	Ascomycota	cellular organisms; Eukaryota; Opisthokonta; Fungi; Dikarya; Ascomycota; saccharomyceta; Pezizomycotina; leotiomyceta; sordariomyceta; Sordariomycetes; Hypocreomycetidae; Hypocreales; Ophiocordycipitaceae; Ophiocordyceps
TRINITY_DN129657_c0_g1_i1	294	16	AWP47897.1	AWP47897.1 RNA polymerase II largest subunit, partial [Ophiocordyceps pauciovoperitheciata]	RNAP_largest_subunit_N superfamily	1.36e-60	Ophiocordyceps pauciovoperitheciata	Ascomycota	cellular organisms; Eukaryota; Opisthokonta; Fungi; Dikarya; Ascomycota; saccharomyceta; Pezizomycotina; leotiomyceta; sordariomyceta; Sordariomycetes; Hypocreomycetidae; Hypocreales; Ophiocordycipitaceae; Ophiocordyceps
TRINITY_DN68074_c0_g1_i1	583	32	KAG8415285.1	KAG8415285.1 ribosomal 40S subunit protein S9B [Metarhizium acridum]	PTZ00155	1.7e-123	Metarhizium acridum	Ascomycota	cellular organisms; Eukaryota; Opisthokonta; Fungi; Dikarya; Ascomycota; saccharomyceta; Pezizomycotina; leotiomyceta; sordariomyceta; Sordariomycetes; Hypocreomycetidae; Hypocreales; Clavicipitaceae; Metarhizium
TRINITY_DN65516_c0_g1_i1	725	40	EQL02128.1	EQL02128.1 Nitrilase/cyanide hydratase and apolipoprotein N-acyltransferase [Ophiocordyceps sinensis CO18]	nitrilase superfamily	1.44e-64	Ophiocordyceps sinensis CO18	Ascomycota	cellular organisms; Eukaryota; Opisthokonta; Fungi; Dikarya; Ascomycota; saccharomyceta; Pezizomycotina; leotiomyceta; sordariomyceta; Sordariomycetes; Hypocreomycetidae; Hypocreales; Ophiocordycipitaceae; Ophiocordyceps
TRINITY_DN107694_c0_g1_i1	688	38	ODA82387.1	ODA82387.1 hypothetical protein RJ55_00894 [Drechmeria coniospora]	LPMO_auxiliary-like	5.33e-79	Drechmeria coniospora	Ascomycota	cellular organisms; Eukaryota; Opisthokonta; Fungi; Dikarya; Ascomycota; saccharomyceta; Pezizomycotina; leotiomyceta; sordariomyceta; Sordariomycetes; Hypocreomycetidae; Hypocreales; Ophiocordycipitaceae; Drechmeria
TRINITY_DN113163_c0_g1_i1	650	36	EQL00054.1	EQL00054.1 ATPase family AAA domain-containing protein 1 [Ophiocordyceps sinensis CO18]	SpoVK	1.77e-83	Ophiocordyceps sinensis CO18	Ascomycota	cellular organisms; Eukaryota; Opisthokonta; Fungi; Dikarya; Ascomycota; saccharomyceta; Pezizomycotina; leotiomyceta; sordariomyceta; Sordariomycetes; Hypocreomycetidae; Hypocreales; Ophiocordycipitaceae; Ophiocordyceps
TRINITY_DN116321_c0_g1_i1	1010	56	KAF4513048.1	KAF4513048.1 hypothetical protein G6O67_000370 [Ophiocordyceps sinensis]	Arrestin_C superfamily	1.38e-151	Ophiocordyceps sinensis	Ascomycota	cellular organisms; Eukaryota; Opisthokonta; Fungi; Dikarya; Ascomycota; saccharomyceta; Pezizomycotina; leotiomyceta; sordariomyceta; Sordariomycetes; Hypocreomycetidae; Hypocreales; Ophiocordycipitaceae; Ophiocordyceps
TRINITY_DN57821_c0_g1_i1	468	26	EQL00894.1	EQL00894.1 ATP synthase D chain [Ophiocordyceps sinensis CO18]	Mt_ATP-synt_D superfamily	1.97e-62	Ophiocordyceps sinensis	Ascomycota	cellular organisms; Eukaryota; Opisthokonta; Fungi; Dikarya; Ascomycota; saccharomyceta; Pezizomycotina; leotiomyceta; sordariomyceta; Sordariomycetes; Hypocreomycetidae; Hypocreales; Ophiocordycipitaceae; Ophiocordyceps
TRINITY_DN18392_c0_g2_i1	683	38	KJZ72062.1	KJZ72062.1 hypothetical protein HIM_08517 [Hirsutella minnesotensis 3608]	NBD_sugar-kinase_HSP70_actin superfamily	1.25e-147	Hirsutella minnesotensis 3608	Ascomycota	cellular organisms; Eukaryota; Opisthokonta; Fungi; Dikarya; Ascomycota; saccharomyceta; Pezizomycotina; leotiomyceta; sordariomyceta; Sordariomycetes; Hypocreomycetidae; Hypocreales; Ophiocordycipitaceae; Hirsutella
TRINITY_DN125169_c0_g1_i1	322	18	EQL03676.1	EQL03676.1 neutral trehalase [Ophiocordyceps sinensis CO18]	Trehalase superfamily	1.25e-58	Ophiocordyceps sinensis CO18	Ascomycota	cellular organisms; Eukaryota; Opisthokonta; Fungi; Dikarya; Ascomycota; saccharomyceta; Pezizomycotina; leotiomyceta; sordariomyceta; Sordariomycetes; Hypocreomycetidae; Hypocreales; Ophiocordycipitaceae; Ophiocordyceps
TRINITY_DN37255_c0_g1_i1	391	22	KAF4506018.1	KAF4506018.1 hypothetical protein G6O67_006145 [Ophiocordyceps sinensis]	plant_peroxidase_like superfamily	2.66e-70	Ophiocordyceps sinensis	Ascomycota	cellular organisms; Eukaryota; Opisthokonta; Fungi; Dikarya; Ascomycota; saccharomyceta; Pezizomycotina; leotiomyceta; sordariomyceta; Sordariomycetes; Hypocreomycetidae; Hypocreales; Ophiocordycipitaceae; Ophiocordyceps
TRINITY_DN128086_c0_g1_i1	638	36	EQK99981.1	EQK99981.1 Ribosomal protein S12/S23 [Ophiocordyceps sinensis CO18]	PTZ00067	2.39e-97	Ophiocordyceps sinensis	Ascomycota	cellular organisms; Eukaryota; Opisthokonta; Fungi; Dikarya; Ascomycota; saccharomyceta; Pezizomycotina; leotiomyceta; sordariomyceta; Sordariomycetes; Hypocreomycetidae; Hypocreales; Ophiocordycipitaceae; Ophiocordyceps
TRINITY_DN113489_c0_g1_i1	529	30	XP_040661484.1	XP_040661484.1 putative RPL28-60S large subunit ribosomal protein L27a.e [Drechmeria coniospora]	Ribosomal_L27A superfamily	1.23e-63	Drechmeria coniospora	Ascomycota	cellular organisms; Eukaryota; Opisthokonta; Fungi; Dikarya; Ascomycota; saccharomyceta; Pezizomycotina; leotiomyceta; sordariomyceta; Sordariomycetes; Hypocreomycetidae; Hypocreales; Ophiocordycipitaceae; Drechmeria
TRINITY_DN121709_c0_g1_i1	1139	66	KAF4509952.1	KAF4509952.1 hypothetical protein G6O67_001884 [Ophiocordyceps sinensis]	PRK05269	9.29e-212	Ophiocordyceps sinensis	Ascomycota	cellular organisms; Eukaryota; Opisthokonta; Fungi; Dikarya; Ascomycota; saccharomyceta; Pezizomycotina; leotiomyceta; sordariomyceta; Sordariomycetes; Hypocreomycetidae; Hypocreales; Ophiocordycipitaceae; Ophiocordyceps
TRINITY_DN35501_c0_g1_i1	655	38	KJZ72165.1	KJZ72165.1 40S ribosomal protein S12 [Hirsutella minnesotensis 3608]	Ribosomal_L7Ae	2.19e-97	Hirsutella minnesotensis 3608	Ascomycota	cellular organisms; Eukaryota; Opisthokonta; Fungi; Dikarya; Ascomycota; saccharomyceta; Pezizomycotina; leotiomyceta; sordariomyceta; Sordariomycetes; Hypocreomycetidae; Hypocreales; Ophiocordycipitaceae; Hirsutella
TRINITY_DN32808_c0_g1_i1	516	30	XP_040677532.1	XP_040677532.1 40S ribosomal protein S13 [Metarhizium album ARSEF 1941]	PTZ00072	5.02e-101	Metarhizium album ARSEF 1941	Ascomycota	cellular organisms; Eukaryota; Opisthokonta; Fungi; Dikarya; Ascomycota; saccharomyceta; Pezizomycotina; leotiomyceta; sordariomyceta; Sordariomycetes; Hypocreomycetidae; Hypocreales; Clavicipitaceae; Metarhizium
TRINITY_DN103332_c0_g1_i1	653	38	EQL03898.1	EQL03898.1 formamidase [Ophiocordyceps sinensis CO18]	FmdA_AmdA	3.64e-126	Ophiocordyceps sinensis	Ascomycota	cellular organisms; Eukaryota; Opisthokonta; Fungi; Dikarya; Ascomycota; saccharomyceta; Pezizomycotina; leotiomyceta; sordariomyceta; Sordariomycetes; Hypocreomycetidae; Hypocreales; Ophiocordycipitaceae; Ophiocordyceps
TRINITY_DN59152_c0_g3_i1	1675	98	AIT18862.1	AIT18862.1 chitinase [Ophiocordyceps sinensis]	PHA03247 superfamily	2.49e-08	Ophiocordyceps sinensis	Ascomycota	cellular organisms; Eukaryota; Opisthokonta; Fungi; Dikarya; Ascomycota; saccharomyceta; Pezizomycotina; leotiomyceta; sordariomyceta; Sordariomycetes; Hypocreomycetidae; Hypocreales; Ophiocordycipitaceae; Ophiocordyceps
TRINITY_DN120208_c0_g1_i1	273	16	KJZ76632.1	KJZ76632.1 hypothetical protein HIM_03968 [Hirsutella minnesotensis 3608]	UCR_UQCRX_QCR9	6.56e-27	Hirsutella minnesotensis 3608	Ascomycota	cellular organisms; Eukaryota; Opisthokonta; Fungi; Dikarya; Ascomycota; saccharomyceta; Pezizomycotina; leotiomyceta; sordariomyceta; Sordariomycetes; Hypocreomycetidae; Hypocreales; Ophiocordycipitaceae; Hirsutella
TRINITY_DN33852_c0_g1_i1	546	32	EQL04043.1	EQL04043.1 molecular chaperone bip1 [Ophiocordyceps sinensis CO18]	NBD_sugar-kinase_HSP70_actin superfamily	7.87e-102	Ophiocordyceps sinensis	Ascomycota	cellular organisms; Eukaryota; Opisthokonta; Fungi; Dikarya; Ascomycota; saccharomyceta; Pezizomycotina; leotiomyceta; sordariomyceta; Sordariomycetes; Hypocreomycetidae; Hypocreales; Ophiocordycipitaceae; Ophiocordyceps
TRINITY_DN50441_c0_g1_i1	1328	78	KAF4511490.1	KAF4511490.1 hypothetical protein G6O67_003282 [Ophiocordyceps sinensis]	Pectate_lyase_3	9.46e-213	Ophiocordyceps sinensis	Ascomycota	cellular organisms; Eukaryota; Opisthokonta; Fungi; Dikarya; Ascomycota; saccharomyceta; Pezizomycotina; leotiomyceta; sordariomyceta; Sordariomycetes; Hypocreomycetidae; Hypocreales; Ophiocordycipitaceae; Ophiocordyceps
TRINITY_DN68020_c0_g1_i1	536	32	PHH88725.1	PHH88725.1 hypothetical protein CDD83_7163 [Cordyceps sp. RAO-2017]	LamG superfamily	5.69e-29	Cordyceps sp.	Ascomycota	cellular organisms; Eukaryota; Opisthokonta; Fungi; Dikarya; Ascomycota; saccharomyceta; Pezizomycotina; leotiomyceta; sordariomyceta; Sordariomycetes; Hypocreomycetidae; Hypocreales; Cordycipitaceae; Cordyceps; unclassified Cordyceps
TRINITY_DN29310_c0_g3_i1	435	26	PWI70310.1	PWI70310.1 heat shock 70 kDa protein [Purpureocillium lilacinum]	#N/A	8.14e-17	Purpureocillium lilacinum	Ascomycota	cellular organisms; Eukaryota; Opisthokonta; Fungi; Dikarya; Ascomycota; saccharomyceta; Pezizomycotina; leotiomyceta; sordariomyceta; Sordariomycetes; Hypocreomycetidae; Hypocreales; Ophiocordycipitaceae; Purpureocillium
TRINITY_DN94655_c1_g2_i1	798	48	KAF4507153.1	KAF4507153.1 hypothetical protein G6O67_005821 [Ophiocordyceps sinensis]	PRK05222 superfamily	4.53e-93	Ophiocordyceps sinensis	Ascomycota	cellular organisms; Eukaryota; Opisthokonta; Fungi; Dikarya; Ascomycota; saccharomyceta; Pezizomycotina; leotiomyceta; sordariomyceta; Sordariomycetes; Hypocreomycetidae; Hypocreales; Ophiocordycipitaceae; Ophiocordyceps
TRINITY_DN21091_c0_g3_i1	924	56	POR39411.1	POR39411.1 60S ribosomal protein L6, partial [Tolypocladium paradoxum]	KOW_RPL6	1.75e-129	Tolypocladium paradoxum	Ascomycota	cellular organisms; Eukaryota; Opisthokonta; Fungi; Dikarya; Ascomycota; saccharomyceta; Pezizomycotina; leotiomyceta; sordariomyceta; Sordariomycetes; Hypocreomycetidae; Hypocreales; Ophiocordycipitaceae; Tolypocladium
TRINITY_DN113278_c0_g1_i1	492	30	KAF4503983.1	KAF4503983.1 hypothetical protein G6O67_008607 [Ophiocordyceps sinensis]	GAL4	1.38e-69	Ophiocordyceps sinensis	Ascomycota	cellular organisms; Eukaryota; Opisthokonta; Fungi; Dikarya; Ascomycota; saccharomyceta; Pezizomycotina; leotiomyceta; sordariomyceta; Sordariomycetes; Hypocreomycetidae; Hypocreales; Ophiocordycipitaceae; Ophiocordyceps
TRINITY_DN105589_c0_g1_i1	357	22	PHH91680.1	PHH91680.1 hypothetical protein CDD83_10664 [Cordyceps sp. RAO-2017]	Ribosomal_S9 superfamily	3.21e-75	Cordyceps sp.	Ascomycota	cellular organisms; Eukaryota; Opisthokonta; Fungi; Dikarya; Ascomycota; saccharomyceta; Pezizomycotina; leotiomyceta; sordariomyceta; Sordariomycetes; Hypocreomycetidae; Hypocreales; Cordycipitaceae; Cordyceps; unclassified Cordyceps
TRINITY_DN54207_c0_g2_i1	1100	68	EQK99839.1	EQK99839.1 pentafunctional AROM polypeptide [Ophiocordyceps sinensis CO18]	EPT_RTPC-like superfamily	1.71e-189	Ophiocordyceps sinensis CO18	Ascomycota	cellular organisms; Eukaryota; Opisthokonta; Fungi; Dikarya; Ascomycota; saccharomyceta; Pezizomycotina; leotiomyceta; sordariomyceta; Sordariomycetes; Hypocreomycetidae; Hypocreales; Ophiocordycipitaceae; Ophiocordyceps
TRINITY_DN66558_c0_g1_i1	1034	64	EQL00783.1	EQL00783.1 hypothetical protein OCS_03504 [Ophiocordyceps sinensis CO18]	#N/A	1.01e-113	Ophiocordyceps sinensis	Ascomycota	cellular organisms; Eukaryota; Opisthokonta; Fungi; Dikarya; Ascomycota; saccharomyceta; Pezizomycotina; leotiomyceta; sordariomyceta; Sordariomycetes; Hypocreomycetidae; Hypocreales; Ophiocordycipitaceae; Ophiocordyceps
TRINITY_DN119247_c0_g1_i1	446	28	PHH67113.1	PHH67113.1 hypothetical protein CDD81_4508 [Ophiocordyceps australis]	RPL20A	2.55e-61	Ophiocordyceps australis	Ascomycota	cellular organisms; Eukaryota; Opisthokonta; Fungi; Dikarya; Ascomycota; saccharomyceta; Pezizomycotina; leotiomyceta; sordariomyceta; Sordariomycetes; Hypocreomycetidae; Hypocreales; Ophiocordycipitaceae; Ophiocordyceps
TRINITY_DN93780_c0_g1_i1	762	48	EQK98718.1	EQK98718.1 PCI domain-containing protein [Ophiocordyceps sinensis CO18]	#N/A	3.91e-32	Ophiocordyceps sinensis	Ascomycota	cellular organisms; Eukaryota; Opisthokonta; Fungi; Dikarya; Ascomycota; saccharomyceta; Pezizomycotina; leotiomyceta; sordariomyceta; Sordariomycetes; Hypocreomycetidae; Hypocreales; Ophiocordycipitaceae; Ophiocordyceps
TRINITY_DN18392_c0_g1_i1	854	54	KAF4503984.1	KAF4503984.1 hypothetical protein G6O67_008608 [Ophiocordyceps sinensis]	NBD_sugar-kinase_HSP70_actin superfamily	4.68e-148	Ophiocordyceps sinensis	Ascomycota	cellular organisms; Eukaryota; Opisthokonta; Fungi; Dikarya; Ascomycota; saccharomyceta; Pezizomycotina; leotiomyceta; sordariomyceta; Sordariomycetes; Hypocreomycetidae; Hypocreales; Ophiocordycipitaceae; Ophiocordyceps
TRINITY_DN10175_c0_g1_i1	312	20	PNY23888.1	PNY23888.1 Xaa-Pro aminopeptidase P [Tolypocladium capitatum]	Creatinase_N superfamily	1.05e-54	Tolypocladium capitatum	Ascomycota	cellular organisms; Eukaryota; Opisthokonta; Fungi; Dikarya; Ascomycota; saccharomyceta; Pezizomycotina; leotiomyceta; sordariomyceta; Sordariomycetes; Hypocreomycetidae; Hypocreales; Ophiocordycipitaceae; Tolypocladium
TRINITY_DN8965_c0_g1_i1	624	40	KAF4505651.1	KAF4505651.1 hypothetical protein G6O67_007574 [Ophiocordyceps sinensis]	#N/A	9.85e-59	Ophiocordyceps sinensis	Ascomycota	cellular organisms; Eukaryota; Opisthokonta; Fungi; Dikarya; Ascomycota; saccharomyceta; Pezizomycotina; leotiomyceta; sordariomyceta; Sordariomycetes; Hypocreomycetidae; Hypocreales; Ophiocordycipitaceae; Ophiocordyceps
TRINITY_DN101278_c0_g1_i1	873	56	PHH81514.1	PHH81514.1 hypothetical protein CDD83_3557 [Cordyceps sp. RAO-2017]	AAT_I superfamily	6.12e-173	Cordyceps sp.	Ascomycota	cellular organisms; Eukaryota; Opisthokonta; Fungi; Dikarya; Ascomycota; saccharomyceta; Pezizomycotina; leotiomyceta; sordariomyceta; Sordariomycetes; Hypocreomycetidae; Hypocreales; Cordycipitaceae; Cordyceps; unclassified Cordyceps
TRINITY_DN113487_c0_g1_i1	590	38	KAF4508182.1	KAF4508182.1 hypothetical protein G6O67_004595 [Ophiocordyceps sinensis]	SLC5-6-like_sbd superfamily	4.27e-102	Ophiocordyceps sinensis	Ascomycota	cellular organisms; Eukaryota; Opisthokonta; Fungi; Dikarya; Ascomycota; saccharomyceta; Pezizomycotina; leotiomyceta; sordariomyceta; Sordariomycetes; Hypocreomycetidae; Hypocreales; Ophiocordycipitaceae; Ophiocordyceps
TRINITY_DN124522_c0_g1_i1	620	40	XP_040658375.1	XP_040658375.1 hypothetical protein DCS_00150 [Drechmeria coniospora]	TIM superfamily	9.05e-20	Drechmeria coniospora	Ascomycota	cellular organisms; Eukaryota; Opisthokonta; Fungi; Dikarya; Ascomycota; saccharomyceta; Pezizomycotina; leotiomyceta; sordariomyceta; Sordariomycetes; Hypocreomycetidae; Hypocreales; Ophiocordycipitaceae; Drechmeria
TRINITY_DN68020_c0_g2_i1	1640	106	EQL01808.1	EQL01808.1 beta-1,3-endoglucanase [Ophiocordyceps sinensis CO18]	LamG superfamily	1.93e-24	Ophiocordyceps sinensis CO18	Ascomycota	cellular organisms; Eukaryota; Opisthokonta; Fungi; Dikarya; Ascomycota; saccharomyceta; Pezizomycotina; leotiomyceta; sordariomyceta; Sordariomycetes; Hypocreomycetidae; Hypocreales; Ophiocordycipitaceae; Ophiocordyceps
TRINITY_DN57020_c0_g1_i3	613	40	KAF7517521.1	KAF7517521.1 hypothetical protein G7054_g13790 [Neopestalotiopsis clavispora]	cyclophilin superfamily	1.98e-109	Neopestalotiopsis clavispora	Ascomycota	cellular organisms; Eukaryota; Opisthokonta; Fungi; Dikarya; Ascomycota; saccharomyceta; Pezizomycotina; leotiomyceta; sordariomyceta; Sordariomycetes; Xylariomycetidae; Xylariales; Sporocadaceae; Neopestalotiopsis
TRINITY_DN115882_c0_g1_i1	428	28	KND90952.1	KND90952.1 40S ribosomal protein S21, partial [Tolypocladium ophioglossoides CBS 100239]	Ribosomal_S21e	6.15e-56	Tolypocladium ophioglossoides CBS 100239	Ascomycota	cellular organisms; Eukaryota; Opisthokonta; Fungi; Dikarya; Ascomycota; saccharomyceta; Pezizomycotina; leotiomyceta; sordariomyceta; Sordariomycetes; Hypocreomycetidae; Hypocreales; Ophiocordycipitaceae; Tolypocladium
TRINITY_DN103332_c0_g2_i1	732	48	EQL03898.1	EQL03898.1 formamidase [Ophiocordyceps sinensis CO18]	FmdA_AmdA	1.04e-137	Ophiocordyceps sinensis	Ascomycota	cellular organisms; Eukaryota; Opisthokonta; Fungi; Dikarya; Ascomycota; saccharomyceta; Pezizomycotina; leotiomyceta; sordariomyceta; Sordariomycetes; Hypocreomycetidae; Hypocreales; Ophiocordycipitaceae; Ophiocordyceps
TRINITY_DN58133_c0_g1_i1	872	58	EQL04043.1	EQL04043.1 molecular chaperone bip1 [Ophiocordyceps sinensis CO18]	PTZ00009 superfamily	3.78e-160	Ophiocordyceps sinensis	Ascomycota	cellular organisms; Eukaryota; Opisthokonta; Fungi; Dikarya; Ascomycota; saccharomyceta; Pezizomycotina; leotiomyceta; sordariomyceta; Sordariomycetes; Hypocreomycetidae; Hypocreales; Ophiocordycipitaceae; Ophiocordyceps
TRINITY_DN49435_c0_g2_i1	902	60	RDA88498.1	RDA88498.1 hypothetical protein CP532_6625 [Ophiocordyceps camponoti-leonardi (nom. inval.)]	acolac_sm superfamily	2.63e-133	Ophiocordyceps camponoti-leonardi	Ascomycota	cellular organisms; Eukaryota; Opisthokonta; Fungi; Dikarya; Ascomycota; saccharomyceta; Pezizomycotina; leotiomyceta; sordariomyceta; Sordariomycetes; Hypocreomycetidae; Hypocreales; Ophiocordycipitaceae; Ophiocordyceps
TRINITY_DN32251_c0_g1_i1	446	30	EQL00138.1	EQL00138.1 Thioredoxin-like fold protein [Ophiocordyceps sinensis CO18]	Thioredoxin_like superfamily	1.39e-65	Ophiocordyceps sinensis	Ascomycota	cellular organisms; Eukaryota; Opisthokonta; Fungi; Dikarya; Ascomycota; saccharomyceta; Pezizomycotina; leotiomyceta; sordariomyceta; Sordariomycetes; Hypocreomycetidae; Hypocreales; Ophiocordycipitaceae; Ophiocordyceps
TRINITY_DN35815_c0_g1_i1	591	40	EQK99607.1	EQK99607.1 glucan 1,3-beta-glucosidase GLUC78 precursor [Ophiocordyceps sinensis CO18]	#N/A	2.84e-88	Ophiocordyceps sinensis CO18	Ascomycota	cellular organisms; Eukaryota; Opisthokonta; Fungi; Dikarya; Ascomycota; saccharomyceta; Pezizomycotina; leotiomyceta; sordariomyceta; Sordariomycetes; Hypocreomycetidae; Hypocreales; Ophiocordycipitaceae; Ophiocordyceps
TRINITY_DN76980_c0_g1_i1	496	34	RDA82569.1	RDA82569.1 hypothetical protein CP532_1059 [Ophiocordyceps camponoti-leonardi (nom. inval.)]	UFD1 superfamily	1.18e-50	Ophiocordyceps camponoti-leonardi	Ascomycota	cellular organisms; Eukaryota; Opisthokonta; Fungi; Dikarya; Ascomycota; saccharomyceta; Pezizomycotina; leotiomyceta; sordariomyceta; Sordariomycetes; Hypocreomycetidae; Hypocreales; Ophiocordycipitaceae; Ophiocordyceps
TRINITY_DN76100_c0_g2_i1	350	24	KAF4506018.1	KAF4506018.1 hypothetical protein G6O67_006145 [Ophiocordyceps sinensis]	plant_peroxidase_like superfamily	6.26e-49	Ophiocordyceps sinensis	Ascomycota	cellular organisms; Eukaryota; Opisthokonta; Fungi; Dikarya; Ascomycota; saccharomyceta; Pezizomycotina; leotiomyceta; sordariomyceta; Sordariomycetes; Hypocreomycetidae; Hypocreales; Ophiocordycipitaceae; Ophiocordyceps
TRINITY_DN121892_c0_g1_i2	844	58	KAF4506398.1	KAF4506398.1 hypothetical protein G6O67_006488 [Ophiocordyceps sinensis]	Ribosomal_L28e	1.29e-81	Ophiocordyceps sinensis	Ascomycota	cellular organisms; Eukaryota; Opisthokonta; Fungi; Dikarya; Ascomycota; saccharomyceta; Pezizomycotina; leotiomyceta; sordariomyceta; Sordariomycetes; Hypocreomycetidae; Hypocreales; Ophiocordycipitaceae; Ophiocordyceps
TRINITY_DN24734_c0_g2_i1	378	26	OAA77479.1	OAA77479.1 hypothetical protein LEL_04302 [Akanthomyces lecanii RCEF 1005]	COX7a	1.13e-37	Akanthomyces lecanii RCEF 1005	Ascomycota	cellular organisms; Eukaryota; Opisthokonta; Fungi; Dikarya; Ascomycota; saccharomyceta; Pezizomycotina; leotiomyceta; sordariomyceta; Sordariomycetes; Hypocreomycetidae; Hypocreales; Cordycipitaceae; Akanthomyces
TRINITY_DN13714_c0_g1_i1	549	38	OAA50899.1	OAA50899.1 Ribosomal protein 60S [Beauveria brongniartii RCEF 3172]	Ribosomal_P1	6.34e-24	Beauveria brongniartii RCEF 3172	Ascomycota	cellular organisms; Eukaryota; Opisthokonta; Fungi; Dikarya; Ascomycota; saccharomyceta; Pezizomycotina; leotiomyceta; sordariomyceta; Sordariomycetes; Hypocreomycetidae; Hypocreales; Cordycipitaceae; Beauveria
TRINITY_DN114066_c0_g1_i1	517	36	PNY24843.1	PNY24843.1 Glucose-repressible protein [Tolypocladium capitatum]	Grg1	9.8e-13	Tolypocladium capitatum	Ascomycota	cellular organisms; Eukaryota; Opisthokonta; Fungi; Dikarya; Ascomycota; saccharomyceta; Pezizomycotina; leotiomyceta; sordariomyceta; Sordariomycetes; Hypocreomycetidae; Hypocreales; Ophiocordycipitaceae; Tolypocladium
TRINITY_DN4590_c0_g1_i2	655	46	XP_040815391.1	XP_040815391.1 uncharacterized protein PENSOL_c008G11255, partial [Penicillium solitum]	Ubl_ubiquitin	9.8e-140	Penicillium solitum	Ascomycota	cellular organisms; Eukaryota; Opisthokonta; Fungi; Dikarya; Ascomycota; saccharomyceta; Pezizomycotina; leotiomyceta; Eurotiomycetes; Eurotiomycetidae; Eurotiales; Aspergillaceae; Penicillium
TRINITY_DN125563_c0_g1_i1	1018	72	EQL02677.1	EQL02677.1 cysteine dioxygenase [Ophiocordyceps sinensis CO18]	#N/A	5.98e-37	Ophiocordyceps sinensis	Ascomycota	cellular organisms; Eukaryota; Opisthokonta; Fungi; Dikarya; Ascomycota; saccharomyceta; Pezizomycotina; leotiomyceta; sordariomyceta; Sordariomycetes; Hypocreomycetidae; Hypocreales; Ophiocordycipitaceae; Ophiocordyceps
TRINITY_DN121661_c0_g1_i1	311	22	KOS20872.1	KOS20872.1 hypothetical protein ESCO_004540 [Escovopsis weberi]	#N/A	2.94e-38	Escovopsis weberi	Ascomycota	cellular organisms; Eukaryota; Opisthokonta; Fungi; Dikarya; Ascomycota; saccharomyceta; Pezizomycotina; leotiomyceta; sordariomyceta; Sordariomycetes; Hypocreomycetidae; Hypocreales; Hypocreaceae; Escovopsis
TRINITY_DN16136_c0_g1_i1	761	54	XP_006965057.1	XP_006965057.1 histone H2B [Trichoderma reesei QM6a]	PLN00158	4.89e-75	Trichoderma reesei QM6a	Ascomycota	cellular organisms; Eukaryota; Opisthokonta; Fungi; Dikarya; Ascomycota; saccharomyceta; Pezizomycotina; leotiomyceta; sordariomyceta; Sordariomycetes; Hypocreomycetidae; Hypocreales; Hypocreaceae; Trichoderma
TRINITY_DN4553_c0_g1_i1	1169	84	KJZ80316.1	KJZ80316.1 hypothetical protein HIM_00166 [Hirsutella minnesotensis 3608]	bZIP_Zip1	3.03e-124	Hirsutella minnesotensis 3608	Ascomycota	cellular organisms; Eukaryota; Opisthokonta; Fungi; Dikarya; Ascomycota; saccharomyceta; Pezizomycotina; leotiomyceta; sordariomyceta; Sordariomycetes; Hypocreomycetidae; Hypocreales; Ophiocordycipitaceae; Hirsutella
TRINITY_DN113393_c0_g1_i1	332	24	KJZ71061.1	KJZ71061.1 hypothetical protein HIM_09533 [Hirsutella minnesotensis 3608]	#N/A	1.88e-13	Hirsutella minnesotensis 3608	Ascomycota	cellular organisms; Eukaryota; Opisthokonta; Fungi; Dikarya; Ascomycota; saccharomyceta; Pezizomycotina; leotiomyceta; sordariomyceta; Sordariomycetes; Hypocreomycetidae; Hypocreales; Ophiocordycipitaceae; Hirsutella
TRINITY_DN45375_c0_g1_i1	964	70	EQK98524.1	EQK98524.1 GPI-anchored cell wall beta-1,3-endoglucanase EglC [Ophiocordyceps sinensis CO18]	Glyco_hydro superfamily	8.55e-48	Ophiocordyceps sinensis CO18	Ascomycota	cellular organisms; Eukaryota; Opisthokonta; Fungi; Dikarya; Ascomycota; saccharomyceta; Pezizomycotina; leotiomyceta; sordariomyceta; Sordariomycetes; Hypocreomycetidae; Hypocreales; Ophiocordycipitaceae; Ophiocordyceps
TRINITY_DN92891_c0_g1_i1	715	52	KAF4504202.1	KAF4504202.1 hypothetical protein G6O67_008384 [Ophiocordyceps sinensis]	PNPOx/FlaRed_like superfamily	1.33e-85	Ophiocordyceps sinensis	Ascomycota	cellular organisms; Eukaryota; Opisthokonta; Fungi; Dikarya; Ascomycota; saccharomyceta; Pezizomycotina; leotiomyceta; sordariomyceta; Sordariomycetes; Hypocreomycetidae; Hypocreales; Ophiocordycipitaceae; Ophiocordyceps
TRINITY_DN29821_c0_g4_i2	2398	176	KAF4504526.1	KAF4504526.1 hypothetical protein G6O67_007970 [Ophiocordyceps sinensis]	MFS superfamily	5.13e-284	Ophiocordyceps sinensis	Ascomycota	cellular organisms; Eukaryota; Opisthokonta; Fungi; Dikarya; Ascomycota; saccharomyceta; Pezizomycotina; leotiomyceta; sordariomyceta; Sordariomycetes; Hypocreomycetidae; Hypocreales; Ophiocordycipitaceae; Ophiocordyceps
TRINITY_DN29821_c0_g4_i1	2460	182	KAF4504526.1	KAF4504526.1 hypothetical protein G6O67_007970 [Ophiocordyceps sinensis]	MFS superfamily	7.46e-205	Ophiocordyceps sinensis	Ascomycota	cellular organisms; Eukaryota; Opisthokonta; Fungi; Dikarya; Ascomycota; saccharomyceta; Pezizomycotina; leotiomyceta; sordariomyceta; Sordariomycetes; Hypocreomycetidae; Hypocreales; Ophiocordycipitaceae; Ophiocordyceps
TRINITY_DN122191_c0_g1_i1	511	38	KND93216.1	KND93216.1 Urea amidolyase [Tolypocladium ophioglossoides CBS 100239]	Amidase superfamily	1.38e-33	Tolypocladium ophioglossoides CBS 100239	Ascomycota	cellular organisms; Eukaryota; Opisthokonta; Fungi; Dikarya; Ascomycota; saccharomyceta; Pezizomycotina; leotiomyceta; sordariomyceta; Sordariomycetes; Hypocreomycetidae; Hypocreales; Ophiocordycipitaceae; Tolypocladium
TRINITY_DN108252_c0_g1_i1	1936	144	EQL02267.1	EQL02267.1 Protein kinase-like domain protein [Ophiocordyceps sinensis CO18]	STKc_Pat1_like	0	Ophiocordyceps sinensis CO18	Ascomycota	cellular organisms; Eukaryota; Opisthokonta; Fungi; Dikarya; Ascomycota; saccharomyceta; Pezizomycotina; leotiomyceta; sordariomyceta; Sordariomycetes; Hypocreomycetidae; Hypocreales; Ophiocordycipitaceae; Ophiocordyceps
TRINITY_DN104835_c0_g1_i1	697	52	EQL02444.1	EQL02444.1 protein related to alpha-ribazole-5'-phosphate phosphatase [Ophiocordyceps sinensis CO18]	#N/A	6.33e-32	Ophiocordyceps sinensis	Ascomycota	cellular organisms; Eukaryota; Opisthokonta; Fungi; Dikarya; Ascomycota; saccharomyceta; Pezizomycotina; leotiomyceta; sordariomyceta; Sordariomycetes; Hypocreomycetidae; Hypocreales; Ophiocordycipitaceae; Ophiocordyceps
TRINITY_DN16996_c0_g1_i2	346	26	KAG7128304.1	KAG7128304.1 prephenate dehydrogenase [NADP(+)] like protein [Verticillium longisporum]	#N/A	9.44e-16	Verticillium longisporum	Ascomycota	cellular organisms; Eukaryota; Opisthokonta; Fungi; Dikarya; Ascomycota; saccharomyceta; Pezizomycotina; leotiomyceta; sordariomyceta; Sordariomycetes; Hypocreomycetidae; Glomerellales; Plectosphaerellaceae; Verticillium
TRINITY_DN113129_c0_g1_i1	553	42	PHH85244.1	PHH85244.1 hypothetical protein CDD83_708 [Cordyceps sp. RAO-2017]	PTZ00074	2.43e-74	Cordyceps sp.	Ascomycota	cellular organisms; Eukaryota; Opisthokonta; Fungi; Dikarya; Ascomycota; saccharomyceta; Pezizomycotina; leotiomyceta; sordariomyceta; Sordariomycetes; Hypocreomycetidae; Hypocreales; Cordycipitaceae; Cordyceps; unclassified Cordyceps
TRINITY_DN32284_c0_g1_i1	339	26	PNY29263.1	PNY29263.1 Septation initiation network scaffold protein cdc11 [Tolypocladium capitatum]	PPP1R42 superfamily	1.23e-54	Tolypocladium capitatum	Ascomycota	cellular organisms; Eukaryota; Opisthokonta; Fungi; Dikarya; Ascomycota; saccharomyceta; Pezizomycotina; leotiomyceta; sordariomyceta; Sordariomycetes; Hypocreomycetidae; Hypocreales; Ophiocordycipitaceae; Tolypocladium
TRINITY_DN125620_c0_g1_i1	411	32	PHH91227.1	PHH91227.1 hypothetical protein CDD83_1277 [Cordyceps sp. RAO-2017]	PTZ00218	5.41e-37	Cordyceps sp.	Ascomycota	cellular organisms; Eukaryota; Opisthokonta; Fungi; Dikarya; Ascomycota; saccharomyceta; Pezizomycotina; leotiomyceta; sordariomyceta; Sordariomycetes; Hypocreomycetidae; Hypocreales; Cordycipitaceae; Cordyceps; unclassified Cordyceps
TRINITY_DN20954_c0_g1_i1	488	38	POR34201.1	POR34201.1 Cyanide hydratase [Tolypocladium paradoxum]	nitrilase superfamily	9.06e-51	Tolypocladium paradoxum	Ascomycota	cellular organisms; Eukaryota; Opisthokonta; Fungi; Dikarya; Ascomycota; saccharomyceta; Pezizomycotina; leotiomyceta; sordariomyceta; Sordariomycetes; Hypocreomycetidae; Hypocreales; Ophiocordycipitaceae; Tolypocladium
TRINITY_DN44434_c0_g1_i1	717	56	KAF4507185.1	KAF4507185.1 hypothetical protein G6O67_005850 [Ophiocordyceps sinensis]	PucG superfamily	1.23e-121	Ophiocordyceps sinensis	Ascomycota	cellular organisms; Eukaryota; Opisthokonta; Fungi; Dikarya; Ascomycota; saccharomyceta; Pezizomycotina; leotiomyceta; sordariomyceta; Sordariomycetes; Hypocreomycetidae; Hypocreales; Ophiocordycipitaceae; Ophiocordyceps
TRINITY_DN30796_c1_g3_i1	1305	102	EQL01020.1	EQL01020.1 heat shock protein 78 [Ophiocordyceps sinensis CO18]	chaperone_ClpB superfamily	3.37e-251	Ophiocordyceps sinensis	Ascomycota	cellular organisms; Eukaryota; Opisthokonta; Fungi; Dikarya; Ascomycota; saccharomyceta; Pezizomycotina; leotiomyceta; sordariomyceta; Sordariomycetes; Hypocreomycetidae; Hypocreales; Ophiocordycipitaceae; Ophiocordyceps
TRINITY_DN45375_c0_g2_i1	715	56	KAF4513050.1	KAF4513050.1 hypothetical protein G6O67_000372 [Ophiocordyceps sinensis]	Glyco_hydro superfamily	1.9e-64	Ophiocordyceps sinensis	Ascomycota	cellular organisms; Eukaryota; Opisthokonta; Fungi; Dikarya; Ascomycota; saccharomyceta; Pezizomycotina; leotiomyceta; sordariomyceta; Sordariomycetes; Hypocreomycetidae; Hypocreales; Ophiocordycipitaceae; Ophiocordyceps
TRINITY_DN96029_c0_g1_i1	571	46	KAF4507007.1	KAF4507007.1 hypothetical protein G6O67_005685 [Ophiocordyceps sinensis]	F1F0-ATPsyn_F	2e-55	Ophiocordyceps sinensis	Ascomycota	cellular organisms; Eukaryota; Opisthokonta; Fungi; Dikarya; Ascomycota; saccharomyceta; Pezizomycotina; leotiomyceta; sordariomyceta; Sordariomycetes; Hypocreomycetidae; Hypocreales; Ophiocordycipitaceae; Ophiocordyceps
TRINITY_DN100628_c0_g1_i1	496	40	KAG5920687.1	KAG5920687.1 40S ribosomal protein S26 [Claviceps africana]	Ribosomal_S26e	7.13e-78	Claviceps africana	Ascomycota	cellular organisms; Eukaryota; Opisthokonta; Fungi; Dikarya; Ascomycota; saccharomyceta; Pezizomycotina; leotiomyceta; sordariomyceta; Sordariomycetes; Hypocreomycetidae; Hypocreales; Clavicipitaceae; Claviceps
TRINITY_DN94655_c1_g4_i2	1411	114	KAF4507153.1	KAF4507153.1 hypothetical protein G6O67_005821 [Ophiocordyceps sinensis]	PRK05222 superfamily	0	Ophiocordyceps sinensis	Ascomycota	cellular organisms; Eukaryota; Opisthokonta; Fungi; Dikarya; Ascomycota; saccharomyceta; Pezizomycotina; leotiomyceta; sordariomyceta; Sordariomycetes; Hypocreomycetidae; Hypocreales; Ophiocordycipitaceae; Ophiocordyceps
TRINITY_DN58299_c0_g1_i2	1045	86	KAF4503987.1	KAF4503987.1 hypothetical protein G6O67_008611 [Ophiocordyceps sinensis]	MIP superfamily	2.43e-162	Ophiocordyceps sinensis	Ascomycota	cellular organisms; Eukaryota; Opisthokonta; Fungi; Dikarya; Ascomycota; saccharomyceta; Pezizomycotina; leotiomyceta; sordariomyceta; Sordariomycetes; Hypocreomycetidae; Hypocreales; Ophiocordycipitaceae; Ophiocordyceps
TRINITY_DN115460_c0_g1_i1	1110	92	KAF4512831.1	KAF4512831.1 hypothetical protein G6O67_000168 [Ophiocordyceps sinensis]	AAT_I superfamily	6.57e-228	Ophiocordyceps sinensis	Ascomycota	cellular organisms; Eukaryota; Opisthokonta; Fungi; Dikarya; Ascomycota; saccharomyceta; Pezizomycotina; leotiomyceta; sordariomyceta; Sordariomycetes; Hypocreomycetidae; Hypocreales; Ophiocordycipitaceae; Ophiocordyceps
TRINITY_DN114551_c0_g1_i1	358	30	XP_018175748.1	XP_018175748.1 hypothetical protein VFPFJ_08923 [Purpureocillium lilacinum]	#N/A	3.86e-30	Purpureocillium lilacinum	Ascomycota	cellular organisms; Eukaryota; Opisthokonta; Fungi; Dikarya; Ascomycota; saccharomyceta; Pezizomycotina; leotiomyceta; sordariomyceta; Sordariomycetes; Hypocreomycetidae; Hypocreales; Ophiocordycipitaceae; Purpureocillium
TRINITY_DN77926_c0_g1_i1	1834	154	KAF4505234.1	KAF4505234.1 hypothetical protein G6O67_007204 [Ophiocordyceps sinensis]	DnaJ	1.41e-283	Ophiocordyceps sinensis	Ascomycota	cellular organisms; Eukaryota; Opisthokonta; Fungi; Dikarya; Ascomycota; saccharomyceta; Pezizomycotina; leotiomyceta; sordariomyceta; Sordariomycetes; Hypocreomycetidae; Hypocreales; Ophiocordycipitaceae; Ophiocordyceps
TRINITY_DN79477_c0_g1_i1	1854	162	KAF4505930.1	KAF4505930.1 hypothetical protein G6O67_007828 [Ophiocordyceps sinensis]	#N/A	2.41e-104	Ophiocordyceps sinensis	Ascomycota	cellular organisms; Eukaryota; Opisthokonta; Fungi; Dikarya; Ascomycota; saccharomyceta; Pezizomycotina; leotiomyceta; sordariomyceta; Sordariomycetes; Hypocreomycetidae; Hypocreales; Ophiocordycipitaceae; Ophiocordyceps
TRINITY_DN115522_c0_g1_i1	675	60	KAF4510409.1	KAF4510409.1 hypothetical protein G6O67_002297 [Ophiocordyceps sinensis]	PLN03072	2.34e-107	Ophiocordyceps sinensis	Ascomycota	cellular organisms; Eukaryota; Opisthokonta; Fungi; Dikarya; Ascomycota; saccharomyceta; Pezizomycotina; leotiomyceta; sordariomyceta; Sordariomycetes; Hypocreomycetidae; Hypocreales; Ophiocordycipitaceae; Ophiocordyceps
TRINITY_DN113419_c0_g1_i1	793	72	PHH66427.1	PHH66427.1 hypothetical protein CDD81_7482 [Ophiocordyceps australis]	PTZ00148	6.86e-135	Ophiocordyceps australis	Ascomycota	cellular organisms; Eukaryota; Opisthokonta; Fungi; Dikarya; Ascomycota; saccharomyceta; Pezizomycotina; leotiomyceta; sordariomyceta; Sordariomycetes; Hypocreomycetidae; Hypocreales; Ophiocordycipitaceae; Ophiocordyceps
TRINITY_DN65516_c0_g1_i2	660	60	EQL02128.1	EQL02128.1 Nitrilase/cyanide hydratase and apolipoprotein N-acyltransferase [Ophiocordyceps sinensis CO18]	nitrilase superfamily	1.84e-104	Ophiocordyceps sinensis CO18	Ascomycota	cellular organisms; Eukaryota; Opisthokonta; Fungi; Dikarya; Ascomycota; saccharomyceta; Pezizomycotina; leotiomyceta; sordariomyceta; Sordariomycetes; Hypocreomycetidae; Hypocreales; Ophiocordycipitaceae; Ophiocordyceps
TRINITY_DN52290_c0_g1_i1	587	54	PNY28047.1	PNY28047.1 40S ribosomal protein S18-A, partial [Tolypocladium capitatum]	PTZ00134	2.88e-113	Tolypocladium capitatum	Ascomycota	cellular organisms; Eukaryota; Opisthokonta; Fungi; Dikarya; Ascomycota; saccharomyceta; Pezizomycotina; leotiomyceta; sordariomyceta; Sordariomycetes; Hypocreomycetidae; Hypocreales; Ophiocordycipitaceae; Tolypocladium
TRINITY_DN118613_c0_g1_i1	493	46	OAA46357.1	OAA46357.1 Ribosomal protein S25 [Metarhizium rileyi RCEF 4871]	Ribosomal_S25	1.32e-55	Metarhizium rileyi RCEF 4871	Ascomycota	cellular organisms; Eukaryota; Opisthokonta; Fungi; Dikarya; Ascomycota; saccharomyceta; Pezizomycotina; leotiomyceta; sordariomyceta; Sordariomycetes; Hypocreomycetidae; Hypocreales; Clavicipitaceae; Metarhizium
TRINITY_DN54924_c0_g1_i1	740	70	KAF4504401.1	KAF4504401.1 hypothetical protein G6O67_008340 [Ophiocordyceps sinensis]	Ribosomal_S3Ae	4.8e-152	Ophiocordyceps sinensis	Ascomycota	cellular organisms; Eukaryota; Opisthokonta; Fungi; Dikarya; Ascomycota; saccharomyceta; Pezizomycotina; leotiomyceta; sordariomyceta; Sordariomycetes; Hypocreomycetidae; Hypocreales; Ophiocordycipitaceae; Ophiocordyceps
TRINITY_DN109686_c0_g1_i1	1673	160	XP_001907437.1	XP_001907437.1 uncharacterized protein PODANS_1_19720 [Podospora anserina S mat+]	PTZ00141	0	Podospora anserina S mat+	Ascomycota	cellular organisms; Eukaryota; Opisthokonta; Fungi; Dikarya; Ascomycota; saccharomyceta; Pezizomycotina; leotiomyceta; sordariomyceta; Sordariomycetes; Sordariomycetidae; Sordariales; Chaetomiaceae; Podospora
TRINITY_DN14973_c0_g3_i1	825	80	KJZ73900.1	KJZ73900.1 hypothetical protein HIM_06793 [Hirsutella minnesotensis 3608]	#N/A	6.13e-22	Hirsutella minnesotensis 3608	Ascomycota	cellular organisms; Eukaryota; Opisthokonta; Fungi; Dikarya; Ascomycota; saccharomyceta; Pezizomycotina; leotiomyceta; sordariomyceta; Sordariomycetes; Hypocreomycetidae; Hypocreales; Ophiocordycipitaceae; Hirsutella
TRINITY_DN127432_c0_g1_i1	682	68	POR39789.1	POR39789.1 40S ribosomal protein S15, partial [Tolypocladium paradoxum]	PTZ00096	1.6e-110	Tolypocladium paradoxum	Ascomycota	cellular organisms; Eukaryota; Opisthokonta; Fungi; Dikarya; Ascomycota; saccharomyceta; Pezizomycotina; leotiomyceta; sordariomyceta; Sordariomycetes; Hypocreomycetidae; Hypocreales; Ophiocordycipitaceae; Tolypocladium
TRINITY_DN42882_c0_g2_i1	1002	104	KAF4512911.1	KAF4512911.1 hypothetical protein G6O67_000240 [Ophiocordyceps sinensis]	Fes1	1.18e-115	Ophiocordyceps sinensis	Ascomycota	cellular organisms; Eukaryota; Opisthokonta; Fungi; Dikarya; Ascomycota; saccharomyceta; Pezizomycotina; leotiomyceta; sordariomyceta; Sordariomycetes; Hypocreomycetidae; Hypocreales; Ophiocordycipitaceae; Ophiocordyceps
TRINITY_DN124750_c0_g1_i1	725	76	PHH69262.1	PHH69262.1 hypothetical protein CDD80_6870 [Ophiocordyceps camponoti-rufipedis]	BTB_POZ_EloC	1.61e-63	Ophiocordyceps camponoti-rufipedis	Ascomycota	cellular organisms; Eukaryota; Opisthokonta; Fungi; Dikarya; Ascomycota; saccharomyceta; Pezizomycotina; leotiomyceta; sordariomyceta; Sordariomycetes; Hypocreomycetidae; Hypocreales; Ophiocordycipitaceae; Ophiocordyceps
TRINITY_DN86164_c0_g3_i1	1983	208	PNY26622.1	PNY26622.1 Biotin synthase, mitochondrial [Tolypocladium capitatum]	PLN02389 superfamily	7.88e-204	Tolypocladium capitatum	Ascomycota	cellular organisms; Eukaryota; Opisthokonta; Fungi; Dikarya; Ascomycota; saccharomyceta; Pezizomycotina; leotiomyceta; sordariomyceta; Sordariomycetes; Hypocreomycetidae; Hypocreales; Ophiocordycipitaceae; Tolypocladium
TRINITY_DN25480_c0_g2_i1	800	84	EQK98614.1	EQK98614.1 Hsp90 binding co-chaperone Sba1 [Ophiocordyceps sinensis CO18]	p23_hB-ind1_like	5.12e-87	Ophiocordyceps sinensis CO18	Ascomycota	cellular organisms; Eukaryota; Opisthokonta; Fungi; Dikarya; Ascomycota; saccharomyceta; Pezizomycotina; leotiomyceta; sordariomyceta; Sordariomycetes; Hypocreomycetidae; Hypocreales; Ophiocordycipitaceae; Ophiocordyceps
TRINITY_DN116797_c0_g1_i1	581	62	PHH62261.1	PHH62261.1 hypothetical protein CDD81_7321 [Ophiocordyceps australis]	Ubl_ubiquitin	4.29e-87	Ophiocordyceps australis	Ascomycota	cellular organisms; Eukaryota; Opisthokonta; Fungi; Dikarya; Ascomycota; saccharomyceta; Pezizomycotina; leotiomyceta; sordariomyceta; Sordariomycetes; Hypocreomycetidae; Hypocreales; Ophiocordycipitaceae; Ophiocordyceps
TRINITY_DN12864_c0_g1_i1	2075	230	POR31638.1	POR31638.1 Heat shock protein STI1 [Tolypocladium paradoxum]	STI1	1.39e-239	Tolypocladium paradoxum	Ascomycota	cellular organisms; Eukaryota; Opisthokonta; Fungi; Dikarya; Ascomycota; saccharomyceta; Pezizomycotina; leotiomyceta; sordariomyceta; Sordariomycetes; Hypocreomycetidae; Hypocreales; Ophiocordycipitaceae; Tolypocladium
TRINITY_DN116276_c0_g1_i1	558	62	KAF4510170.1	KAF4510170.1 hypothetical protein G6O67_002082 [Ophiocordyceps sinensis]	DUF2076 superfamily	1.07e-29	Ophiocordyceps sinensis	Ascomycota	cellular organisms; Eukaryota; Opisthokonta; Fungi; Dikarya; Ascomycota; saccharomyceta; Pezizomycotina; leotiomyceta; sordariomyceta; Sordariomycetes; Hypocreomycetidae; Hypocreales; Ophiocordycipitaceae; Ophiocordyceps
TRINITY_DN4590_c0_g3_i1	612	68	PHH90228.1	PHH90228.1 hypothetical protein CDD83_4196 [Cordyceps sp. RAO-2017]	Ubl_ubiquitin	8.16e-106	Cordyceps sp.	Ascomycota	cellular organisms; Eukaryota; Opisthokonta; Fungi; Dikarya; Ascomycota; saccharomyceta; Pezizomycotina; leotiomyceta; sordariomyceta; Sordariomycetes; Hypocreomycetidae; Hypocreales; Cordycipitaceae; Cordyceps; unclassified Cordyceps
TRINITY_DN12999_c0_g4_i1	1402	160	KPM40876.1	KPM40876.1 Argininosuccinate synthase [Neonectria ditissima]	Argininosuccinate_Synthase	5.17e-276	Neonectria ditissima	Ascomycota	cellular organisms; Eukaryota; Opisthokonta; Fungi; Dikarya; Ascomycota; saccharomyceta; Pezizomycotina; leotiomyceta; sordariomyceta; Sordariomycetes; Hypocreomycetidae; Hypocreales; Nectriaceae; Neonectria
TRINITY_DN18492_c0_g1_i2	2753	326	KAF4512945.1	KAF4512945.1 hypothetical protein G6O67_000271 [Ophiocordyceps sinensis]	HSPA4_like_NDB	0	Ophiocordyceps sinensis	Ascomycota	cellular organisms; Eukaryota; Opisthokonta; Fungi; Dikarya; Ascomycota; saccharomyceta; Pezizomycotina; leotiomyceta; sordariomyceta; Sordariomycetes; Hypocreomycetidae; Hypocreales; Ophiocordycipitaceae; Ophiocordyceps
TRINITY_DN67576_c0_g1_i2	1593	192	EQL02277.1	EQL02277.1 40 kDa peptidyl-prolyl cis-trans isomerase [Ophiocordyceps sinensis CO18]	cyclophilin_ABH_like	1.3e-239	Ophiocordyceps sinensis	Ascomycota	cellular organisms; Eukaryota; Opisthokonta; Fungi; Dikarya; Ascomycota; saccharomyceta; Pezizomycotina; leotiomyceta; sordariomyceta; Sordariomycetes; Hypocreomycetidae; Hypocreales; Ophiocordycipitaceae; Ophiocordyceps
TRINITY_DN128971_c0_g1_i1	561	68	KAF4513133.1	KAF4513133.1 hypothetical protein G6O67_000445 [Ophiocordyceps sinensis]	#N/A	2.14e-26	Ophiocordyceps sinensis	Ascomycota	cellular organisms; Eukaryota; Opisthokonta; Fungi; Dikarya; Ascomycota; saccharomyceta; Pezizomycotina; leotiomyceta; sordariomyceta; Sordariomycetes; Hypocreomycetidae; Hypocreales; Ophiocordycipitaceae; Ophiocordyceps
TRINITY_DN30170_c0_g3_i1	424	54	EQL02848.1	EQL02848.1 hypothetical protein OCS_01439 [Ophiocordyceps sinensis CO18]	#N/A	4.26e-16	Ophiocordyceps sinensis CO18	Ascomycota	cellular organisms; Eukaryota; Opisthokonta; Fungi; Dikarya; Ascomycota; saccharomyceta; Pezizomycotina; leotiomyceta; sordariomyceta; Sordariomycetes; Hypocreomycetidae; Hypocreales; Ophiocordycipitaceae; Ophiocordyceps
TRINITY_DN56740_c0_g1_i1	280	38	KAB8255334.1	KAB8255334.1 hypothetical protein BDV32DRAFT_130825 [Aspergillus pseudonomiae]	#N/A	1.64e-07	Aspergillus pseudonomiae	Ascomycota	cellular organisms; Eukaryota; Opisthokonta; Fungi; Dikarya; Ascomycota; saccharomyceta; Pezizomycotina; leotiomyceta; Eurotiomycetes; Eurotiomycetidae; Eurotiales; Aspergillaceae; Aspergillus
TRINITY_DN28813_c0_g2_i1	1499	222	KAF4504892.1	KAF4504892.1 hypothetical protein G6O67_008285 [Ophiocordyceps sinensis]	COG5580 superfamily	3.49e-216	Ophiocordyceps sinensis	Ascomycota	cellular organisms; Eukaryota; Opisthokonta; Fungi; Dikarya; Ascomycota; saccharomyceta; Pezizomycotina; leotiomyceta; sordariomyceta; Sordariomycetes; Hypocreomycetidae; Hypocreales; Ophiocordycipitaceae; Ophiocordyceps
TRINITY_DN121591_c0_g1_i1	2023	320	POR38431.1	POR38431.1 Tubulin gamma chain [Tolypocladium paradoxum]	MFS_MCT_SLC16	8.85e-187	Tolypocladium paradoxum	Ascomycota	cellular organisms; Eukaryota; Opisthokonta; Fungi; Dikarya; Ascomycota; saccharomyceta; Pezizomycotina; leotiomyceta; sordariomyceta; Sordariomycetes; Hypocreomycetidae; Hypocreales; Ophiocordycipitaceae; Tolypocladium
TRINITY_DN9968_c0_g2_i1	1333	222	PHH91213.1	PHH91213.1 hypothetical protein CDD83_1319 [Cordyceps sp. RAO-2017]	PRK09261	4.58e-241	Cordyceps sp.	Ascomycota	cellular organisms; Eukaryota; Opisthokonta; Fungi; Dikarya; Ascomycota; saccharomyceta; Pezizomycotina; leotiomyceta; sordariomyceta; Sordariomycetes; Hypocreomycetidae; Hypocreales; Cordycipitaceae; Cordyceps; unclassified Cordyceps
TRINITY_DN20091_c0_g1_i1	1026	172	XP_040660889.1	XP_040660889.1 SchS21 protein [Drechmeria coniospora]	#N/A	1.13e-61	Drechmeria coniospora	Ascomycota	cellular organisms; Eukaryota; Opisthokonta; Fungi; Dikarya; Ascomycota; saccharomyceta; Pezizomycotina; leotiomyceta; sordariomyceta; Sordariomycetes; Hypocreomycetidae; Hypocreales; Ophiocordycipitaceae; Drechmeria
TRINITY_DN10429_c0_g4_i1	4981	916	KAF4511964.1	KAF4511964.1 hypothetical protein G6O67_001158 [Ophiocordyceps sinensis]	PycA superfamily	0	Ophiocordyceps sinensis	Ascomycota	cellular organisms; Eukaryota; Opisthokonta; Fungi; Dikarya; Ascomycota; saccharomyceta; Pezizomycotina; leotiomyceta; sordariomyceta; Sordariomycetes; Hypocreomycetidae; Hypocreales; Ophiocordycipitaceae; Ophiocordyceps
TRINITY_DN115505_c0_g1_i1	511	100	PFH60567.1	PFH60567.1 hypothetical protein XA68_10772 [Ophiocordyceps unilateralis]	#N/A	1.17e-06	Ophiocordyceps unilateralis	Ascomycota	cellular organisms; Eukaryota; Opisthokonta; Fungi; Dikarya; Ascomycota; saccharomyceta; Pezizomycotina; leotiomyceta; sordariomyceta; Sordariomycetes; Hypocreomycetidae; Hypocreales; Ophiocordycipitaceae; Ophiocordyceps
TRINITY_DN37018_c0_g3_i1	1678	334	YP_009252423.1	YP_009252423.1 putative ribosomal protein S3 [Hirsutella rhossiliensis]	#N/A	1.2e-84	Hirsutella rhossiliensis	Ascomycota	cellular organisms; Eukaryota; Opisthokonta; Fungi; Dikarya; Ascomycota; saccharomyceta; Pezizomycotina; leotiomyceta; sordariomyceta; Sordariomycetes; Hypocreomycetidae; Hypocreales; Ophiocordycipitaceae; Hirsutella
TRINITY_DN12999_c0_g3_i1	614	138	EQK98471.1	EQK98471.1 Chaperonin Cpn10 [Ophiocordyceps sinensis CO18]	Cpn10	3.27e-56	Ophiocordyceps sinensis	Ascomycota	cellular organisms; Eukaryota; Opisthokonta; Fungi; Dikarya; Ascomycota; saccharomyceta; Pezizomycotina; leotiomyceta; sordariomyceta; Sordariomycetes; Hypocreomycetidae; Hypocreales; Ophiocordycipitaceae; Ophiocordyceps
TRINITY_DN29578_c0_g3_i1	1593	360	PHH90796.1	PHH90796.1 hypothetical protein CDD83_2645 [Cordyceps sp. RAO-2017]	#N/A	1.94e-44	Cordyceps sp.	Ascomycota	cellular organisms; Eukaryota; Opisthokonta; Fungi; Dikarya; Ascomycota; saccharomyceta; Pezizomycotina; leotiomyceta; sordariomyceta; Sordariomycetes; Hypocreomycetidae; Hypocreales; Cordycipitaceae; Cordyceps; unclassified Cordyceps
TRINITY_DN41429_c0_g4_i1	3188	736	KJZ77018.1	KJZ77018.1 Heat shock protein hsp98 [Hirsutella minnesotensis 3608]	chaperone_ClpB superfamily	0	Hirsutella minnesotensis 3608	Ascomycota	cellular organisms; Eukaryota; Opisthokonta; Fungi; Dikarya; Ascomycota; saccharomyceta; Pezizomycotina; leotiomyceta; sordariomyceta; Sordariomycetes; Hypocreomycetidae; Hypocreales; Ophiocordycipitaceae; Hirsutella
TRINITY_DN87939_c0_g1_i1	1502	386	YP_009364368.1	YP_009364368.1 NADH dehydrogenase subunit 6 [Ophiocordyceps sinensis]	Oxidored_q3	1.57e-69	Ophiocordyceps sinensis	Ascomycota	cellular organisms; Eukaryota; Opisthokonta; Fungi; Dikarya; Ascomycota; saccharomyceta; Pezizomycotina; leotiomyceta; sordariomyceta; Sordariomycetes; Hypocreomycetidae; Hypocreales; Ophiocordycipitaceae; Ophiocordyceps
TRINITY_DN111511_c0_g3_i1	2276	610	KJZ80377.1	KJZ80377.1 Heat shock protein 60 [Hirsutella minnesotensis 3608]	GroEL	0	Hirsutella minnesotensis 3608	Ascomycota	cellular organisms; Eukaryota; Opisthokonta; Fungi; Dikarya; Ascomycota; saccharomyceta; Pezizomycotina; leotiomyceta; sordariomyceta; Sordariomycetes; Hypocreomycetidae; Hypocreales; Ophiocordycipitaceae; Hirsutella
TRINITY_DN12281_c2_g1_i1	1134	304	KFA64977.1	KFA64977.1 hypothetical protein S40285_10147 [Stachybotrys chlorohalonata IBT 40285]	#N/A	3.37e-06	Stachybotrys chlorohalonata IBT 40285	Ascomycota	cellular organisms; Eukaryota; Opisthokonta; Fungi; Dikarya; Ascomycota; saccharomyceta; Pezizomycotina; leotiomyceta; sordariomyceta; Sordariomycetes; Hypocreomycetidae; Hypocreales; Stachybotryaceae; Stachybotrys
TRINITY_DN771_c0_g2_i2	6486	1914	YP_009252440.1	YP_009252440.1 NADH dehydrogenase subunit 4 [Hirsutella rhossiliensis]	PRK05846	5.04e-247	Hirsutella rhossiliensis	Ascomycota	cellular organisms; Eukaryota; Opisthokonta; Fungi; Dikarya; Ascomycota; saccharomyceta; Pezizomycotina; leotiomyceta; sordariomyceta; Sordariomycetes; Hypocreomycetidae; Hypocreales; Ophiocordycipitaceae; Hirsutella
TRINITY_DN58570_c0_g1_i1	562	172	KAF4511485.1	KAF4511485.1 hypothetical protein G6O67_003278 [Ophiocordyceps sinensis]	CFEM	2.62e-23	Ophiocordyceps sinensis	Ascomycota	cellular organisms; Eukaryota; Opisthokonta; Fungi; Dikarya; Ascomycota; saccharomyceta; Pezizomycotina; leotiomyceta; sordariomyceta; Sordariomycetes; Hypocreomycetidae; Hypocreales; Ophiocordycipitaceae; Ophiocordyceps
TRINITY_DN771_c0_g2_i1	6755	2246	YP_009252440.1	YP_009252440.1 NADH dehydrogenase subunit 4 [Hirsutella rhossiliensis]	PRK05846	2.56e-246	Hirsutella rhossiliensis	Ascomycota	cellular organisms; Eukaryota; Opisthokonta; Fungi; Dikarya; Ascomycota; saccharomyceta; Pezizomycotina; leotiomyceta; sordariomyceta; Sordariomycetes; Hypocreomycetidae; Hypocreales; Ophiocordycipitaceae; Hirsutella
TRINITY_DN64853_c0_g3_i1	1307	516	YP_009252423.1	YP_009252423.1 putative ribosomal protein S3 [Hirsutella rhossiliensis]	#N/A	2.17e-86	Hirsutella rhossiliensis	Ascomycota	cellular organisms; Eukaryota; Opisthokonta; Fungi; Dikarya; Ascomycota; saccharomyceta; Pezizomycotina; leotiomyceta; sordariomyceta; Sordariomycetes; Hypocreomycetidae; Hypocreales; Ophiocordycipitaceae; Hirsutella
TRINITY_DN7_c0_g1_i22	2021	818	QVV23926.1	QVV23926.1 hypothetical protein [Trichoderma cornu-damae]	LAGLIDADG_1	7.57e-190	Trichoderma cornu-damae	Ascomycota	cellular organisms; Eukaryota; Opisthokonta; Fungi; Dikarya; Ascomycota; saccharomyceta; Pezizomycotina; leotiomyceta; sordariomyceta; Sordariomycetes; Hypocreomycetidae; Hypocreales; Hypocreaceae; Trichoderma
TRINITY_DN36922_c0_g1_i1	547	224	XP_013937761.1	XP_013937761.1 hypothetical protein TRIATDRAFT_302949 [Trichoderma atroviride IMI 206040]	#N/A	8.73e-09	Trichoderma atroviride IMI 206040	Ascomycota	cellular organisms; Eukaryota; Opisthokonta; Fungi; Dikarya; Ascomycota; saccharomyceta; Pezizomycotina; leotiomyceta; sordariomyceta; Sordariomycetes; Hypocreomycetidae; Hypocreales; Hypocreaceae; Trichoderma
TRINITY_DN1354_c0_g1_i12	5190	2162	YP_009307012.1	YP_009307012.1 NADH dehydrogenase subunit 5 [Tolypocladium ophioglossoides]	ND5 superfamily	2.12e-269	Tolypocladium ophioglossoides	Ascomycota	cellular organisms; Eukaryota; Opisthokonta; Fungi; Dikarya; Ascomycota; saccharomyceta; Pezizomycotina; leotiomyceta; sordariomyceta; Sordariomycetes; Hypocreomycetidae; Hypocreales; Ophiocordycipitaceae; Tolypocladium
TRINITY_DN1354_c0_g1_i35	11175	4988	YP_009444545.1	YP_009444545.1 NADH dehydrogenase subunit 5 [Tolypocladium inflatum]	ND5 superfamily	1.7e-207	Tolypocladium inflatum	Ascomycota	cellular organisms; Eukaryota; Opisthokonta; Fungi; Dikarya; Ascomycota; saccharomyceta; Pezizomycotina; leotiomyceta; sordariomyceta; Sordariomycetes; Hypocreomycetidae; Hypocreales; Ophiocordycipitaceae; Tolypocladium
TRINITY_DN47331_c0_g1_i1	2533	1172	KJZ75099.1	KJZ75099.1 Heat shock 70 kDa protein [Hirsutella minnesotensis 3608]	PTZ00009 superfamily	0	Hirsutella minnesotensis 3608	Ascomycota	cellular organisms; Eukaryota; Opisthokonta; Fungi; Dikarya; Ascomycota; saccharomyceta; Pezizomycotina; leotiomyceta; sordariomyceta; Sordariomycetes; Hypocreomycetidae; Hypocreales; Ophiocordycipitaceae; Hirsutella
TRINITY_DN1354_c0_g1_i2	9436	4732	YP_009444545.1	YP_009444545.1 NADH dehydrogenase subunit 5 [Tolypocladium inflatum]	ND5 superfamily	6.25e-208	Tolypocladium inflatum	Ascomycota	cellular organisms; Eukaryota; Opisthokonta; Fungi; Dikarya; Ascomycota; saccharomyceta; Pezizomycotina; leotiomyceta; sordariomyceta; Sordariomycetes; Hypocreomycetidae; Hypocreales; Ophiocordycipitaceae; Tolypocladium
TRINITY_DN48891_c0_g3_i1	488	246	EQL03854.1	EQL03854.1 Ubiquitin-conjugating enzyme E2C-binding protein [Ophiocordyceps sinensis CO18]	HECT_2 superfamily	1.34e-30	Ophiocordyceps sinensis	Ascomycota	cellular organisms; Eukaryota; Opisthokonta; Fungi; Dikarya; Ascomycota; saccharomyceta; Pezizomycotina; leotiomyceta; sordariomyceta; Sordariomycetes; Hypocreomycetidae; Hypocreales; Ophiocordycipitaceae; Ophiocordyceps
TRINITY_DN1354_c0_g1_i29	9137	4606	YP_009444545.1	YP_009444545.1 NADH dehydrogenase subunit 5 [Tolypocladium inflatum]	ND5 superfamily	4.11e-208	Tolypocladium inflatum	Ascomycota	cellular organisms; Eukaryota; Opisthokonta; Fungi; Dikarya; Ascomycota; saccharomyceta; Pezizomycotina; leotiomyceta; sordariomyceta; Sordariomycetes; Hypocreomycetidae; Hypocreales; Ophiocordycipitaceae; Tolypocladium
TRINITY_DN64853_c1_g1_i1	3222	1656	AYU58485.1	AYU58485.1 cytochrome c oxidase subunit 3 [Hirsutella rhossiliensis]	COX3	9.44e-134	Hirsutella rhossiliensis	Ascomycota	cellular organisms; Eukaryota; Opisthokonta; Fungi; Dikarya; Ascomycota; saccharomyceta; Pezizomycotina; leotiomyceta; sordariomyceta; Sordariomycetes; Hypocreomycetidae; Hypocreales; Ophiocordycipitaceae; Hirsutella
TRINITY_DN89699_c0_g1_i1	301	166	KJZ74441.1	KJZ74441.1 hypothetical protein HIM_06251 [Hirsutella minnesotensis 3608]	#N/A	6.77e-18	Hirsutella minnesotensis 3608	Ascomycota	cellular organisms; Eukaryota; Opisthokonta; Fungi; Dikarya; Ascomycota; saccharomyceta; Pezizomycotina; leotiomyceta; sordariomyceta; Sordariomycetes; Hypocreomycetidae; Hypocreales; Ophiocordycipitaceae; Hirsutella
TRINITY_DN83_c0_g2_i1	1783	1068	YP_009868572.1	YP_009868572.1 ATP synthase F0 subunit a [Ophiocordycipitaceae sp.]	ATP_synt_6_or_A	2.23e-88	Ophiocordycipitaceae sp.	Ascomycota	cellular organisms; Eukaryota; Opisthokonta; Fungi; Dikarya; Ascomycota; saccharomyceta; Pezizomycotina; leotiomyceta; sordariomyceta; Sordariomycetes; Hypocreomycetidae; Hypocreales; Ophiocordycipitaceae; unclassified Ophiocordycipitaceae
TRINITY_DN9996_c0_g2_i2	2551	1682	KJZ77699.1	KJZ77699.1 Heat shock protein 90-like protein [Hirsutella minnesotensis 3608]	PTZ00272 superfamily	0	Hirsutella minnesotensis 3608	Ascomycota	cellular organisms; Eukaryota; Opisthokonta; Fungi; Dikarya; Ascomycota; saccharomyceta; Pezizomycotina; leotiomyceta; sordariomyceta; Sordariomycetes; Hypocreomycetidae; Hypocreales; Ophiocordycipitaceae; Hirsutella
TRINITY_DN64853_c1_g1_i2	5820	4694	YP_009327877.1	YP_009327877.1 hypothetical protein [Epichloe festucae]	RT_G2_intron	1.95e-305	Epichloe festucae	Ascomycota	cellular organisms; Eukaryota; Opisthokonta; Fungi; Dikarya; Ascomycota; saccharomyceta; Pezizomycotina; leotiomyceta; sordariomyceta; Sordariomycetes; Hypocreomycetidae; Hypocreales; Clavicipitaceae; Epichloe
TRINITY_DN7_c0_g1_i2	1963	2070	CDL73508.1	CDL73508.1 LAGLIDADG endonuclease n1 TaxGibberella zeae PH-1 RepIDA5J058_GIBZE [Fusarium culmorum CS7071]	Heme_Cu_Oxidase_I superfamily	3.27e-220	Fusarium culmorum CS7071	Ascomycota	cellular organisms; Eukaryota; Opisthokonta; Fungi; Dikarya; Ascomycota; saccharomyceta; Pezizomycotina; leotiomyceta; sordariomyceta; Sordariomycetes; Hypocreomycetidae; Hypocreales; Nectriaceae; Fusarium; Fusarium sambucinum species complex
TRINITY_DN7_c0_g1_i11	2017	2754	AYU58480.1	AYU58480.1 cytochrome c oxidase subunit 1 [Hirsutella rhossiliensis]	Heme_Cu_Oxidase_I superfamily	2.03e-140	Hirsutella rhossiliensis	Ascomycota	cellular organisms; Eukaryota; Opisthokonta; Fungi; Dikarya; Ascomycota; saccharomyceta; Pezizomycotina; leotiomyceta; sordariomyceta; Sordariomycetes; Hypocreomycetidae; Hypocreales; Ophiocordycipitaceae; Hirsutella
TRINITY_DN64853_c0_g4_i1	5265	9736	AYU58466.1	AYU58466.1 NADH dehydrogenase subunit 2 [Hirsutella rhossiliensis]	PRK05777	9.41e-281	Hirsutella rhossiliensis	Ascomycota	cellular organisms; Eukaryota; Opisthokonta; Fungi; Dikarya; Ascomycota; saccharomyceta; Pezizomycotina; leotiomyceta; sordariomyceta; Sordariomycetes; Hypocreomycetidae; Hypocreales; Ophiocordycipitaceae; Hirsutella
TRINITY_DN7_c0_g1_i3	1914	4308	YP_009252436.1	YP_009252436.1 cytochrome c oxidase subunit 1 [Hirsutella rhossiliensis]	Heme_Cu_Oxidase_I superfamily	8.99e-254	Hirsutella rhossiliensis	Ascomycota	cellular organisms; Eukaryota; Opisthokonta; Fungi; Dikarya; Ascomycota; saccharomyceta; Pezizomycotina; leotiomyceta; sordariomyceta; Sordariomycetes; Hypocreomycetidae; Hypocreales; Ophiocordycipitaceae; Hirsutella
TRINITY_DN83_c0_g1_i1	773	1842	CDL73539.1	CDL73539.1 Unassigned protein [Fusarium culmorum CS7071]	#N/A	1.51e-11	Fusarium culmorum CS7071	Ascomycota	cellular organisms; Eukaryota; Opisthokonta; Fungi; Dikarya; Ascomycota; saccharomyceta; Pezizomycotina; leotiomyceta; sordariomyceta; Sordariomycetes; Hypocreomycetidae; Hypocreales; Nectriaceae; Fusarium; Fusarium sambucinum species complex
TRINITY_DN64853_c0_g2_i1	6551	26340	YP_009364284.1	YP_009364284.1 RNA-dependent DNA polymerase [Ophiocordyceps sinensis]	#N/A	3e-62	Ophiocordyceps sinensis	Ascomycota	cellular organisms; Eukaryota; Opisthokonta; Fungi; Dikarya; Ascomycota; saccharomyceta; Pezizomycotina; leotiomyceta; sordariomyceta; Sordariomycetes; Hypocreomycetidae; Hypocreales; Ophiocordycipitaceae; Ophiocordyceps
TRINITY_DN7_c0_g1_i13	6666	36094	YP_010119171.1	YP_010119171.1 reverse transcriptase domain-containing protein, partial [Erysiphe pisi]	RT_G2_intron	0	Erysiphe pisi	Ascomycota	cellular organisms; Eukaryota; Opisthokonta; Fungi; Dikarya; Ascomycota; saccharomyceta; Pezizomycotina; leotiomyceta; sordariomyceta; Leotiomycetes; Erysiphales; Erysiphaceae; Erysiphe
TRINITY_DN64853_c0_g2_i6	5096	27938	YP_009364284.1	YP_009364284.1 RNA-dependent DNA polymerase [Ophiocordyceps sinensis]	RT_G2_intron	3.33e-87	Ophiocordyceps sinensis	Ascomycota	cellular organisms; Eukaryota; Opisthokonta; Fungi; Dikarya; Ascomycota; saccharomyceta; Pezizomycotina; leotiomyceta; sordariomyceta; Sordariomycetes; Hypocreomycetidae; Hypocreales; Ophiocordycipitaceae; Ophiocordyceps
TRINITY_DN64853_c0_g2_i4	3015	22720	XP_009161805.1	XP_009161805.1 hypothetical protein HMPREF1120_11008 [Exophiala dermatitidis NIH/UT8656]	#N/A	1.74e-19	Exophiala dermatitidis NIH/UT8656	Ascomycota	cellular organisms; Eukaryota; Opisthokonta; Fungi; Dikarya; Ascomycota; saccharomyceta; Pezizomycotina; leotiomyceta; Eurotiomycetes; Chaetothyriomycetidae; Chaetothyriales; Herpotrichiellaceae; Exophiala
TRINITY_DN128612_c0_g1_i1	299	2602	XP_041690588.1	XP_041690588.1 uncharacterized protein FMAN_14479 [Fusarium mangiferae]	#N/A	3.03e-16	Fusarium mangiferae	Ascomycota	cellular organisms; Eukaryota; Opisthokonta; Fungi; Dikarya; Ascomycota; saccharomyceta; Pezizomycotina; leotiomyceta; sordariomyceta; Sordariomycetes; Hypocreomycetidae; Hypocreales; Nectriaceae; Fusarium; Fusarium fujikuroi species complex
TRINITY_DN100412_c0_g1_i1	297	6	RBQ80037.1	RBQ80037.1 hypothetical protein VDGD_07446 [Verticillium dahliae]	PEPCK_HprK superfamily	3.65e-60	Verticillium dahliae	Ascomycota	cellular organisms; Eukaryota; Opisthokonta; Fungi; Dikarya; Ascomycota; saccharomyceta; Pezizomycotina; leotiomyceta; sordariomyceta; Sordariomycetes; Hypocreomycetidae; Glomerellales; Plectosphaerellaceae; Verticillium
TRINITY_DN86262_c0_g1_i5	1269	110	WP_139476208.1	WP_139476208.1 reverse transcriptase family protein [Bathymodiolus brooksi thiotrophic gill symbiont]	#N/A	9.81e-08	Bathymodiolus brooksi thiotrophic gill symbiont	Bacteria	cellular organisms; Bacteria; unclassified Bacteria
TRINITY_DN30796_c1_g1_i1	597	20	AOE06132.1	AOE06132.1 hypothetical protein [uncultured bacterium]	#N/A	9.26e-05	uncultured bacterium	Bacteria	cellular organisms; Bacteria; environmental samples
TRINITY_DN23513_c0_g2_i1	306	12	WP_202787047.1	WP_202787047.1 reverse transcriptase family protein, partial [Bathymodiolus brooksi thiotrophic gill symbiont]	RT_like superfamily	2.15e-06	Bathymodiolus brooksi thiotrophic gill symbiont	Bacteria	cellular organisms; Bacteria; unclassified Bacteria
TRINITY_DN11125_c0_g1_i8	2486	150	SHE22384.1	SHE22384.1 Exodeoxyribonuclease III [Bathymodiolus brooksi thiotrophic gill symbiont]	RT_nLTR_like	7e-80	Bathymodiolus brooksi thiotrophic gill symbiont	Bacteria	cellular organisms; Bacteria; unclassified Bacteria
TRINITY_DN11125_c0_g1_i5	2570	216	SHE22384.1	SHE22384.1 Exodeoxyribonuclease III [Bathymodiolus brooksi thiotrophic gill symbiont]	RT_nLTR_like	5.67e-84	Bathymodiolus brooksi thiotrophic gill symbiont	Bacteria	cellular organisms; Bacteria; unclassified Bacteria
TRINITY_DN124395_c0_g1_i1	1037	93122	CP013212.1	CP013212.1 hypothetical protein	#N/A	3.17e-23	Candidatus Sulcia muelleri	Bacteroidetes	cellular organisms; Bacteria; FCB group; Bacteroidetes/Chlorobi group; Bacteroidetes; Flavobacteriia; Flavobacteriales; Flavobacteriales incertae sedis; Candidatus Sulcia
TRINITY_DN129082_c0_g1_i1	434	16	WP_144087178.1	WP_144087178.1 hypothetical protein [Cardinium endosymbiont of Dermatophagoides farinae]	#N/A	2.19e-91	Cardinium endosymbiont of Dermatophagoides farinae	Bacteroidetes	cellular organisms; Bacteria; FCB group; Bacteroidetes/Chlorobi group; Bacteroidetes; Cytophagia; Cytophagales; Amoebophilaceae; Candidatus Cardinium; unclassified Candidatus Cardinium
TRINITY_DN30725_c0_g1_i1	325	4	WP_144086131.1	WP_144086131.1 translation initiation factor IF-2 [Cardinium endosymbiont of Dermatophagoides farinae]	#N/A	5.1e-33	Cardinium endosymbiont of Dermatophagoides farinae	Bacteroidetes	cellular organisms; Bacteria; FCB group; Bacteroidetes/Chlorobi group; Bacteroidetes; Cytophagia; Cytophagales; Amoebophilaceae; Candidatus Cardinium; unclassified Candidatus Cardinium
TRINITY_DN12298_c0_g4_i1	308	4	WP_144087006.1	WP_144087006.1 AAA family ATPase [Cardinium endosymbiont of Dermatophagoides farinae]	#N/A	7.18e-30	Cardinium endosymbiont of Dermatophagoides farinae	Bacteroidetes	cellular organisms; Bacteria; FCB group; Bacteroidetes/Chlorobi group; Bacteroidetes; Cytophagia; Cytophagales; Amoebophilaceae; Candidatus Cardinium; unclassified Candidatus Cardinium
TRINITY_DN60081_c0_g1_i1	294	4	WP_144086135.1	WP_144086135.1 HD domain-containing protein [Cardinium endosymbiont of Dermatophagoides farinae]	SLC5-6-like_sbd superfamily	1.78e-33	Cardinium endosymbiont of Dermatophagoides farinae	Bacteroidetes	cellular organisms; Bacteria; FCB group; Bacteroidetes/Chlorobi group; Bacteroidetes; Cytophagia; Cytophagales; Amoebophilaceae; Candidatus Cardinium; unclassified Candidatus Cardinium
TRINITY_DN39479_c0_g1_i1	285	4	WP_144086853.1	WP_144086853.1 BamA/TamA family outer membrane protein [Cardinium endosymbiont of Dermatophagoides farinae]	BamA superfamily	4.87e-27	Cardinium endosymbiont of Dermatophagoides farinae	Bacteroidetes	cellular organisms; Bacteria; FCB group; Bacteroidetes/Chlorobi group; Bacteroidetes; Cytophagia; Cytophagales; Amoebophilaceae; Candidatus Cardinium; unclassified Candidatus Cardinium
TRINITY_DN60293_c0_g1_i1	269	4	WP_114909959.1	WP_114909959.1 sodium:solute symporter family protein [Cardinium endosymbiont of Sogatella furcifera]	SLC5-6-like_sbd superfamily	2.34e-32	Cardinium endosymbiont of Sogatella furcifera	Bacteroidetes	cellular organisms; Bacteria; FCB group; Bacteroidetes/Chlorobi group; Bacteroidetes; Cytophagia; Cytophagales; Amoebophilaceae; Candidatus Cardinium; unclassified Candidatus Cardinium
TRINITY_DN19781_c0_g1_i1	267	4	WP_114910413.1	WP_114910413.1 ATP-binding cassette domain-containing protein [Cardinium endosymbiont of Sogatella furcifera]	P-loop_NTPase superfamily	1.1e-49	Cardinium endosymbiont of Sogatella furcifera	Bacteroidetes	cellular organisms; Bacteria; FCB group; Bacteroidetes/Chlorobi group; Bacteroidetes; Cytophagia; Cytophagales; Amoebophilaceae; Candidatus Cardinium; unclassified Candidatus Cardinium
TRINITY_DN80522_c0_g1_i1	263	4	WP_014934640.1	WP_014934640.1 leucine--tRNA ligase [Cardinium endosymbiont of Encarsia pergandiella]	leuS superfamily	4.01e-43	Cardinium endosymbiont of Encarsia pergandiella	Bacteroidetes	cellular organisms; Bacteria; FCB group; Bacteroidetes/Chlorobi group; Bacteroidetes; Cytophagia; Cytophagales; Amoebophilaceae; Candidatus Cardinium; unclassified Candidatus Cardinium
TRINITY_DN22503_c0_g1_i1	251	4	WP_162789982.1	WP_162789982.1 hypothetical protein [Cardinium endosymbiont of Sogatella furcifera]	#N/A	6.78e-24	Cardinium endosymbiont of Sogatella furcifera	Bacteroidetes	cellular organisms; Bacteria; FCB group; Bacteroidetes/Chlorobi group; Bacteroidetes; Cytophagia; Cytophagales; Amoebophilaceae; Candidatus Cardinium; unclassified Candidatus Cardinium
TRINITY_DN68941_c0_g1_i1	250	4	WP_144086580.1	WP_144086580.1 SET domain-containing protein [Cardinium endosymbiont of Dermatophagoides farinae]	#N/A	1e-21	Cardinium endosymbiont of Dermatophagoides farinae	Bacteroidetes	cellular organisms; Bacteria; FCB group; Bacteroidetes/Chlorobi group; Bacteroidetes; Cytophagia; Cytophagales; Amoebophilaceae; Candidatus Cardinium; unclassified Candidatus Cardinium
TRINITY_DN54935_c0_g1_i1	246	4	CDG50063.1	CDG50063.1 Manganese transport system membrane protein mntC [Cardinium endosymbiont cBtQ1 of Bemisia tabaci]	#N/A	5.22e-11	Cardinium endosymbiont cBtQ1 of Bemisia tabaci	Bacteroidetes	cellular organisms; Bacteria; FCB group; Bacteroidetes/Chlorobi group; Bacteroidetes; Cytophagia; Cytophagales; Amoebophilaceae; Candidatus Cardinium; unclassified Candidatus Cardinium
TRINITY_DN29556_c0_g1_i1	242	4	WP_114909898.1	WP_114909898.1 tryptophan--tRNA ligase [Cardinium endosymbiont of Sogatella furcifera]	PRK12282 superfamily	1.53e-30	Cardinium endosymbiont of Sogatella furcifera	Bacteroidetes	cellular organisms; Bacteria; FCB group; Bacteroidetes/Chlorobi group; Bacteroidetes; Cytophagia; Cytophagales; Amoebophilaceae; Candidatus Cardinium; unclassified Candidatus Cardinium
TRINITY_DN38071_c0_g1_i1	239	4	WP_014934889.1	WP_014934889.1 single-stranded DNA-binding protein [Cardinium endosymbiont of Encarsia pergandiella]	RPA_2b-aaRSs_OBF_like superfamily	2.07e-27	Cardinium endosymbiont of Encarsia pergandiella	Bacteroidetes	cellular organisms; Bacteria; FCB group; Bacteroidetes/Chlorobi group; Bacteroidetes; Cytophagia; Cytophagales; Amoebophilaceae; Candidatus Cardinium; unclassified Candidatus Cardinium
TRINITY_DN118739_c0_g1_i1	233	4	WP_144086394.1	WP_144086394.1 baseplate J/gp47 family protein [Cardinium endosymbiont of Dermatophagoides farinae]	#N/A	2.23e-34	Cardinium endosymbiont of Dermatophagoides farinae	Bacteroidetes	cellular organisms; Bacteria; FCB group; Bacteroidetes/Chlorobi group; Bacteroidetes; Cytophagia; Cytophagales; Amoebophilaceae; Candidatus Cardinium; unclassified Candidatus Cardinium
TRINITY_DN121851_c0_g1_i1	232	4	WP_041546068.1	WP_041546068.1 phospho-N-acetylmuramoyl-pentapeptide-transferase [Cardinium endosymbiont of Encarsia pergandiella]	GT_MraY-like superfamily	4.88e-41	Cardinium endosymbiont of Encarsia pergandiella	Bacteroidetes	cellular organisms; Bacteria; FCB group; Bacteroidetes/Chlorobi group; Bacteroidetes; Cytophagia; Cytophagales; Amoebophilaceae; Candidatus Cardinium; unclassified Candidatus Cardinium
TRINITY_DN88197_c0_g2_i1	231	4	WP_144086643.1	WP_144086643.1 insulinase family protein [Cardinium endosymbiont of Dermatophagoides farinae]	PqqL superfamily	4.92e-45	Cardinium endosymbiont of Dermatophagoides farinae	Bacteroidetes	cellular organisms; Bacteria; FCB group; Bacteroidetes/Chlorobi group; Bacteroidetes; Cytophagia; Cytophagales; Amoebophilaceae; Candidatus Cardinium; unclassified Candidatus Cardinium
TRINITY_DN117748_c0_g1_i1	339	6	WP_144086071.1	WP_144086071.1 DUF6048 family protein [Cardinium endosymbiont of Dermatophagoides farinae]	#N/A	6.34e-32	Cardinium endosymbiont of Dermatophagoides farinae	Bacteroidetes	cellular organisms; Bacteria; FCB group; Bacteroidetes/Chlorobi group; Bacteroidetes; Cytophagia; Cytophagales; Amoebophilaceae; Candidatus Cardinium; unclassified Candidatus Cardinium
TRINITY_DN23278_c0_g2_i1	226	4	WP_114909806.1	WP_114909806.1 DHH family phosphoesterase [Cardinium endosymbiont of Sogatella furcifera]	NrnA superfamily	6.9e-25	Cardinium endosymbiont of Sogatella furcifera	Bacteroidetes	cellular organisms; Bacteria; FCB group; Bacteroidetes/Chlorobi group; Bacteroidetes; Cytophagia; Cytophagales; Amoebophilaceae; Candidatus Cardinium; unclassified Candidatus Cardinium
TRINITY_DN105418_c0_g1_i1	223	4	WP_051602217.1	WP_051602217.1 aminotransferase class I/II-fold pyridoxal phosphate-dependent enzyme [Cardinium endosymbiont of Bemisia tabaci]	AAT_I superfamily	1.84e-39	Cardinium endosymbiont of Bemisia tabaci	Bacteroidetes	cellular organisms; Bacteria; FCB group; Bacteroidetes/Chlorobi group; Bacteroidetes; Cytophagia; Cytophagales; Amoebophilaceae; Candidatus Cardinium; unclassified Candidatus Cardinium
TRINITY_DN85992_c0_g1_i1	223	4	WP_101677506.1	WP_101677506.1 endopeptidase La [Cardinium endosymbiont of Encarsia pergandiella]	Lon superfamily	8.39e-36	Cardinium endosymbiont of Encarsia pergandiella	Bacteroidetes	cellular organisms; Bacteria; FCB group; Bacteroidetes/Chlorobi group; Bacteroidetes; Cytophagia; Cytophagales; Amoebophilaceae; Candidatus Cardinium; unclassified Candidatus Cardinium
TRINITY_DN70092_c0_g1_i1	333	6	WP_114910230.1	WP_114910230.1 MlaD family protein [Cardinium endosymbiont of Sogatella furcifera]	MlaD superfamily	7.62e-54	Cardinium endosymbiont of Sogatella furcifera	Bacteroidetes	cellular organisms; Bacteria; FCB group; Bacteroidetes/Chlorobi group; Bacteroidetes; Cytophagia; Cytophagales; Amoebophilaceae; Candidatus Cardinium; unclassified Candidatus Cardinium
TRINITY_DN17108_c0_g2_i1	221	4	WP_041546069.1	WP_041546069.1 Ig-like domain-containing protein [Cardinium endosymbiont of Encarsia pergandiella]	RGS superfamily	5.03e-31	Cardinium endosymbiont of Encarsia pergandiella	Bacteroidetes	cellular organisms; Bacteria; FCB group; Bacteroidetes/Chlorobi group; Bacteroidetes; Cytophagia; Cytophagales; Amoebophilaceae; Candidatus Cardinium; unclassified Candidatus Cardinium
TRINITY_DN8007_c0_g3_i1	220	4	AIZ48832.1	AIZ48832.1 tRNA-specific 2-thiouridylase MnmA [Candidatus Sulcia muelleri]	AANH_like superfamily	2.54e-14	Candidatus Sulcia muelleri	Bacteroidetes	cellular organisms; Bacteria; FCB group; Bacteroidetes/Chlorobi group; Bacteroidetes; Flavobacteriia; Flavobacteriales; Flavobacteriales incertae sedis; Candidatus Sulcia
TRINITY_DN123356_c0_g1_i1	327	6	WP_014934467.1	WP_014934467.1 tRNA uridine-5-carboxymethylaminomethyl(34) synthesis enzyme MnmG [Cardinium endosymbiont of Encarsia pergandiella]	GIDA superfamily	2.06e-52	Cardinium endosymbiont of Encarsia pergandiella	Bacteroidetes	cellular organisms; Bacteria; FCB group; Bacteroidetes/Chlorobi group; Bacteroidetes; Cytophagia; Cytophagales; Amoebophilaceae; Candidatus Cardinium; unclassified Candidatus Cardinium
TRINITY_DN102002_c0_g1_i1	217	4	WP_034577426.1	WP_034577426.1 alpha-ketoacid dehydrogenase subunit alpha/beta [Cardinium endosymbiont of Bemisia tabaci]	#N/A	1.82e-06	Cardinium endosymbiont of Bemisia tabaci	Bacteroidetes	cellular organisms; Bacteria; FCB group; Bacteroidetes/Chlorobi group; Bacteroidetes; Cytophagia; Cytophagales; Amoebophilaceae; Candidatus Cardinium; unclassified Candidatus Cardinium
TRINITY_DN91654_c0_g1_i1	213	4	WP_186292484.1	WP_186292484.1 HD domain-containing protein [Cardinium endosymbiont of Dermatophagoides farinae]	SpoT superfamily	2.62e-32	Cardinium endosymbiont of Dermatophagoides farinae	Bacteroidetes	cellular organisms; Bacteria; FCB group; Bacteroidetes/Chlorobi group; Bacteroidetes; Cytophagia; Cytophagales; Amoebophilaceae; Candidatus Cardinium; unclassified Candidatus Cardinium
TRINITY_DN7188_c0_g3_i1	939	18	WP_034576939.1	WP_034576939.1 signal recognition particle-docking protein FtsY [Cardinium endosymbiont of Bemisia tabaci]	P-loop_NTPase superfamily	5.09e-69	Cardinium endosymbiont of Bemisia tabaci	Bacteroidetes	cellular organisms; Bacteria; FCB group; Bacteroidetes/Chlorobi group; Bacteroidetes; Cytophagia; Cytophagales; Amoebophilaceae; Candidatus Cardinium; unclassified Candidatus Cardinium
TRINITY_DN96489_c0_g2_i1	309	6	WP_144086343.1	WP_144086343.1 glycosyltransferase family 39 protein [Cardinium endosymbiont of Dermatophagoides farinae]	#N/A	5.73e-33	Cardinium endosymbiont of Dermatophagoides farinae	Bacteroidetes	cellular organisms; Bacteria; FCB group; Bacteroidetes/Chlorobi group; Bacteroidetes; Cytophagia; Cytophagales; Amoebophilaceae; Candidatus Cardinium; unclassified Candidatus Cardinium
TRINITY_DN40837_c0_g1_i1	204	4	WP_114909833.1	WP_114909833.1 phenylalanine--tRNA ligase subunit beta [Cardinium endosymbiont of Sogatella furcifera]	B3_4	9.83e-27	Cardinium endosymbiont of Sogatella furcifera	Bacteroidetes	cellular organisms; Bacteria; FCB group; Bacteroidetes/Chlorobi group; Bacteroidetes; Cytophagia; Cytophagales; Amoebophilaceae; Candidatus Cardinium; unclassified Candidatus Cardinium
TRINITY_DN4630_c0_g1_i24	1222	24	WP_144086956.1	WP_144086956.1 Ig-like domain-containing protein [Cardinium endosymbiont of Dermatophagoides farinae]	Big_5	5.91e-142	Cardinium endosymbiont of Dermatophagoides farinae	Bacteroidetes	cellular organisms; Bacteria; FCB group; Bacteroidetes/Chlorobi group; Bacteroidetes; Cytophagia; Cytophagales; Amoebophilaceae; Candidatus Cardinium; unclassified Candidatus Cardinium
TRINITY_DN34399_c0_g1_i1	301	6	WP_034576971.1	WP_034576971.1 site-specific tyrosine recombinase XerD [Cardinium endosymbiont of Bemisia tabaci]	DNA_BRE_C superfamily	7.36e-38	Cardinium endosymbiont of Bemisia tabaci	Bacteroidetes	cellular organisms; Bacteria; FCB group; Bacteroidetes/Chlorobi group; Bacteroidetes; Cytophagia; Cytophagales; Amoebophilaceae; Candidatus Cardinium; unclassified Candidatus Cardinium
TRINITY_DN54971_c0_g3_i1	301	6	WP_144086429.1	WP_144086429.1 hypothetical protein [Cardinium endosymbiont of Dermatophagoides farinae]	Abhydrolase superfamily	2.48e-38	Cardinium endosymbiont of Dermatophagoides farinae	Bacteroidetes	cellular organisms; Bacteria; FCB group; Bacteroidetes/Chlorobi group; Bacteroidetes; Cytophagia; Cytophagales; Amoebophilaceae; Candidatus Cardinium; unclassified Candidatus Cardinium
TRINITY_DN13855_c0_g1_i2	298	6	WP_144087000.1	WP_144087000.1 M23 family metallopeptidase [Cardinium endosymbiont of Dermatophagoides farinae]	#N/A	6.03e-08	Cardinium endosymbiont of Dermatophagoides farinae	Bacteroidetes	cellular organisms; Bacteria; FCB group; Bacteroidetes/Chlorobi group; Bacteroidetes; Cytophagia; Cytophagales; Amoebophilaceae; Candidatus Cardinium; unclassified Candidatus Cardinium
TRINITY_DN55882_c0_g3_i1	295	6	WP_114910130.1	WP_114910130.1 hypothetical protein [Cardinium endosymbiont of Sogatella furcifera]	#N/A	2.34e-56	Cardinium endosymbiont of Sogatella furcifera	Bacteroidetes	cellular organisms; Bacteria; FCB group; Bacteroidetes/Chlorobi group; Bacteroidetes; Cytophagia; Cytophagales; Amoebophilaceae; Candidatus Cardinium; unclassified Candidatus Cardinium
TRINITY_DN90812_c0_g1_i1	293	6	WP_144086595.1	WP_144086595.1 ATP-binding cassette domain-containing protein [Cardinium endosymbiont of Dermatophagoides farinae]	P-loop_NTPase superfamily	2.5e-37	Cardinium endosymbiont of Dermatophagoides farinae	Bacteroidetes	cellular organisms; Bacteria; FCB group; Bacteroidetes/Chlorobi group; Bacteroidetes; Cytophagia; Cytophagales; Amoebophilaceae; Candidatus Cardinium; unclassified Candidatus Cardinium
TRINITY_DN119674_c0_g1_i1	292	6	WP_034576637.1	WP_034576637.1 F0F1 ATP synthase subunit beta [Cardinium endosymbiont of Bemisia tabaci]	ATP-synt_F1_V1_A1_AB_FliI_C superfamily	9.54e-26	Cardinium endosymbiont of Bemisia tabaci	Bacteroidetes	cellular organisms; Bacteria; FCB group; Bacteroidetes/Chlorobi group; Bacteroidetes; Cytophagia; Cytophagales; Amoebophilaceae; Candidatus Cardinium; unclassified Candidatus Cardinium
TRINITY_DN105871_c0_g1_i1	289	6	WP_144086523.1	WP_144086523.1 AAA family ATPase [Cardinium endosymbiont of Dermatophagoides farinae]	#N/A	6.91e-47	Cardinium endosymbiont of Dermatophagoides farinae	Bacteroidetes	cellular organisms; Bacteria; FCB group; Bacteroidetes/Chlorobi group; Bacteroidetes; Cytophagia; Cytophagales; Amoebophilaceae; Candidatus Cardinium; unclassified Candidatus Cardinium
TRINITY_DN50841_c0_g1_i1	383	8	WP_034577448.1	WP_034577448.1 DNA gyrase subunit A [Cardinium endosymbiont of Bemisia tabaci]	PRK05560 superfamily	2.52e-67	Cardinium endosymbiont of Bemisia tabaci	Bacteroidetes	cellular organisms; Bacteria; FCB group; Bacteroidetes/Chlorobi group; Bacteroidetes; Cytophagia; Cytophagales; Amoebophilaceae; Candidatus Cardinium; unclassified Candidatus Cardinium
TRINITY_DN38613_c0_g7_i1	285	6	WP_114910207.1	WP_114910207.1 2,3-bisphosphoglycerate-independent phosphoglycerate mutase [Cardinium endosymbiont of Sogatella furcifera]	ALP_like superfamily	2.37e-39	Cardinium endosymbiont of Sogatella furcifera	Bacteroidetes	cellular organisms; Bacteria; FCB group; Bacteroidetes/Chlorobi group; Bacteroidetes; Cytophagia; Cytophagales; Amoebophilaceae; Candidatus Cardinium; unclassified Candidatus Cardinium
TRINITY_DN7130_c0_g1_i1	284	6	WP_162789908.1	WP_162789908.1 AAA family ATPase [Cardinium endosymbiont of Sogatella furcifera]	PDDEXK_9 superfamily	9.03e-45	Cardinium endosymbiont of Sogatella furcifera	Bacteroidetes	cellular organisms; Bacteria; FCB group; Bacteroidetes/Chlorobi group; Bacteroidetes; Cytophagia; Cytophagales; Amoebophilaceae; Candidatus Cardinium; unclassified Candidatus Cardinium
TRINITY_DN35210_c0_g1_i1	473	10	WP_114910223.1	WP_114910223.1 UDP-N-acetylglucosamine 1-carboxyvinyltransferase [Cardinium endosymbiont of Sogatella furcifera]	EPT_RTPC-like superfamily	3.68e-68	Cardinium endosymbiont of Sogatella furcifera	Bacteroidetes	cellular organisms; Bacteria; FCB group; Bacteroidetes/Chlorobi group; Bacteroidetes; Cytophagia; Cytophagales; Amoebophilaceae; Candidatus Cardinium; unclassified Candidatus Cardinium
TRINITY_DN30798_c0_g1_i1	278	6	QFS21018.1	QFS21018.1 DNA gyrase subunit B, partial [Candidatus Cardinium hertigii]	TOP2c superfamily	1.01e-55	Candidatus Cardinium hertigii	Bacteroidetes	cellular organisms; Bacteria; FCB group; Bacteroidetes/Chlorobi group; Bacteroidetes; Cytophagia; Cytophagales; Amoebophilaceae; Candidatus Cardinium
TRINITY_DN68099_c0_g1_i1	368	8	WP_144086135.1	WP_144086135.1 HD domain-containing protein [Cardinium endosymbiont of Dermatophagoides farinae]	SLC5-6-like_sbd superfamily	2.6e-21	Cardinium endosymbiont of Dermatophagoides farinae	Bacteroidetes	cellular organisms; Bacteria; FCB group; Bacteroidetes/Chlorobi group; Bacteroidetes; Cytophagia; Cytophagales; Amoebophilaceae; Candidatus Cardinium; unclassified Candidatus Cardinium
TRINITY_DN123019_c0_g1_i1	275	6	WP_144086856.1	WP_144086856.1 outer membrane beta-barrel protein [Cardinium endosymbiont of Dermatophagoides farinae]	#N/A	1.09e-06	Cardinium endosymbiont of Dermatophagoides farinae	Bacteroidetes	cellular organisms; Bacteria; FCB group; Bacteroidetes/Chlorobi group; Bacteroidetes; Cytophagia; Cytophagales; Amoebophilaceae; Candidatus Cardinium; unclassified Candidatus Cardinium
TRINITY_DN23278_c0_g1_i1	275	6	WP_051602163.1	WP_051602163.1 SurA N-terminal domain-containing protein [Cardinium endosymbiont of Bemisia tabaci]	#N/A	6.65e-16	Cardinium endosymbiont of Bemisia tabaci	Bacteroidetes	cellular organisms; Bacteria; FCB group; Bacteroidetes/Chlorobi group; Bacteroidetes; Cytophagia; Cytophagales; Amoebophilaceae; Candidatus Cardinium; unclassified Candidatus Cardinium
TRINITY_DN88197_c0_g1_i1	365	8	WP_144086643.1	WP_144086643.1 insulinase family protein [Cardinium endosymbiont of Dermatophagoides farinae]	#N/A	7.84e-62	Cardinium endosymbiont of Dermatophagoides farinae	Bacteroidetes	cellular organisms; Bacteria; FCB group; Bacteroidetes/Chlorobi group; Bacteroidetes; Cytophagia; Cytophagales; Amoebophilaceae; Candidatus Cardinium; unclassified Candidatus Cardinium
TRINITY_DN15707_c0_g1_i1	451	10	WP_114909923.1	WP_114909923.1 16S rRNA (adenine(1518)-N(6)/adenine(1519)-N(6))-dimethyltransferase RsmA [Cardinium endosymbiont of Sogatella furcifera]	AdoMet_MTases superfamily	1.41e-62	Cardinium endosymbiont of Sogatella furcifera	Bacteroidetes	cellular organisms; Bacteria; FCB group; Bacteroidetes/Chlorobi group; Bacteroidetes; Cytophagia; Cytophagales; Amoebophilaceae; Candidatus Cardinium; unclassified Candidatus Cardinium
TRINITY_DN33736_c0_g1_i1	360	8	CCM10130.1	CCM10130.1 Putative uncharacterized protein [Cardinium endosymbiont cEper1 of Encarsia pergandiella]	#N/A	2.58e-41	Cardinium endosymbiont cEper1 of Encarsia pergandiella	Bacteroidetes	cellular organisms; Bacteria; FCB group; Bacteroidetes/Chlorobi group; Bacteroidetes; Cytophagia; Cytophagales; Amoebophilaceae; Candidatus Cardinium; unclassified Candidatus Cardinium
TRINITY_DN130022_c0_g1_i1	267	6	WP_144086241.1	WP_144086241.1 ribosome recycling factor [Cardinium endosymbiont of Dermatophagoides farinae]	RRF superfamily	1.1e-20	Cardinium endosymbiont of Dermatophagoides farinae	Bacteroidetes	cellular organisms; Bacteria; FCB group; Bacteroidetes/Chlorobi group; Bacteroidetes; Cytophagia; Cytophagales; Amoebophilaceae; Candidatus Cardinium; unclassified Candidatus Cardinium
TRINITY_DN23241_c1_g2_i1	265	6	HAO13943.1	HAO13943.1 hypothetical protein [Tenacibaculum sp.]	RT_like superfamily	4.57e-14	Tenacibaculum sp.	Bacteroidetes	cellular organisms; Bacteria; FCB group; Bacteroidetes/Chlorobi group; Bacteroidetes; Flavobacteriia; Flavobacteriales; Flavobacteriaceae; Tenacibaculum; unclassified Tenacibaculum
TRINITY_DN77215_c0_g2_i1	260	6	WP_144086298.1	WP_144086298.1 Glu/Leu/Phe/Val dehydrogenase [Cardinium endosymbiont of Dermatophagoides farinae]	NADB_Rossmann superfamily	6.12e-38	Cardinium endosymbiont of Dermatophagoides farinae	Bacteroidetes	cellular organisms; Bacteria; FCB group; Bacteroidetes/Chlorobi group; Bacteroidetes; Cytophagia; Cytophagales; Amoebophilaceae; Candidatus Cardinium; unclassified Candidatus Cardinium
TRINITY_DN80600_c0_g1_i1	258	6	WP_114910164.1	WP_114910164.1 glutamate--tRNA ligase [Cardinium endosymbiont of Sogatella furcifera]	#N/A	2.62e-35	Cardinium endosymbiont of Sogatella furcifera	Bacteroidetes	cellular organisms; Bacteria; FCB group; Bacteroidetes/Chlorobi group; Bacteroidetes; Cytophagia; Cytophagales; Amoebophilaceae; Candidatus Cardinium; unclassified Candidatus Cardinium
TRINITY_DN21015_c0_g1_i1	343	8	WP_034577572.1	WP_034577572.1 DNA-directed RNA polymerase subunit beta' [Cardinium endosymbiont of Bemisia tabaci]	PRK00566 superfamily	1.98e-55	Cardinium endosymbiont of Bemisia tabaci	Bacteroidetes	cellular organisms; Bacteria; FCB group; Bacteroidetes/Chlorobi group; Bacteroidetes; Cytophagia; Cytophagales; Amoebophilaceae; Candidatus Cardinium; unclassified Candidatus Cardinium
TRINITY_DN59533_c1_g1_i1	343	8	WP_144086568.1	WP_144086568.1 bifunctional UDP-3-O-[3-hydroxymyristoyl] N-acetylglucosamine deacetylase/3-hydroxyacyl-ACP dehydratase [Cardinium endosymbiont of Dermatophagoides farinae]	PRK13188 superfamily	7.58e-13	Cardinium endosymbiont of Dermatophagoides farinae	Bacteroidetes	cellular organisms; Bacteria; FCB group; Bacteroidetes/Chlorobi group; Bacteroidetes; Cytophagia; Cytophagales; Amoebophilaceae; Candidatus Cardinium; unclassified Candidatus Cardinium
TRINITY_DN11114_c0_g2_i1	257	6	WP_144086164.1	WP_144086164.1 ABC transporter permease [Cardinium endosymbiont of Dermatophagoides farinae]	MacB_PCD	6.88e-24	Cardinium endosymbiont of Dermatophagoides farinae	Bacteroidetes	cellular organisms; Bacteria; FCB group; Bacteroidetes/Chlorobi group; Bacteroidetes; Cytophagia; Cytophagales; Amoebophilaceae; Candidatus Cardinium; unclassified Candidatus Cardinium
TRINITY_DN87129_c0_g1_i1	255	6	WP_144086903.1	WP_144086903.1 tRNA guanosine(34) transglycosylase Tgt [Cardinium endosymbiont of Dermatophagoides farinae]	TGT superfamily	1.32e-47	Cardinium endosymbiont of Dermatophagoides farinae	Bacteroidetes	cellular organisms; Bacteria; FCB group; Bacteroidetes/Chlorobi group; Bacteroidetes; Cytophagia; Cytophagales; Amoebophilaceae; Candidatus Cardinium; unclassified Candidatus Cardinium
TRINITY_DN22367_c0_g4_i1	421	10	WP_144086852.1	WP_144086852.1 AAA family ATPase [Cardinium endosymbiont of Dermatophagoides farinae]	PDDEXK_9 superfamily	2.54e-39	Cardinium endosymbiont of Dermatophagoides farinae	Bacteroidetes	cellular organisms; Bacteria; FCB group; Bacteroidetes/Chlorobi group; Bacteroidetes; Cytophagia; Cytophagales; Amoebophilaceae; Candidatus Cardinium; unclassified Candidatus Cardinium
TRINITY_DN29556_c0_g2_i1	333	8	WP_144087002.1	WP_144087002.1 CDP-diacylglycerol--serine O-phosphatidyltransferase [Cardinium endosymbiont of Dermatophagoides farinae]	PssA superfamily	1.28e-50	Cardinium endosymbiont of Dermatophagoides farinae	Bacteroidetes	cellular organisms; Bacteria; FCB group; Bacteroidetes/Chlorobi group; Bacteroidetes; Cytophagia; Cytophagales; Amoebophilaceae; Candidatus Cardinium; unclassified Candidatus Cardinium
TRINITY_DN79648_c0_g3_i1	496	12	WP_144086394.1	WP_144086394.1 baseplate J/gp47 family protein [Cardinium endosymbiont of Dermatophagoides farinae]	#N/A	1.62e-81	Cardinium endosymbiont of Dermatophagoides farinae	Bacteroidetes	cellular organisms; Bacteria; FCB group; Bacteroidetes/Chlorobi group; Bacteroidetes; Cytophagia; Cytophagales; Amoebophilaceae; Candidatus Cardinium; unclassified Candidatus Cardinium
TRINITY_DN56507_c0_g1_i1	330	8	WP_034576492.1	WP_034576492.1 serine--tRNA ligase [Cardinium endosymbiont of Bemisia tabaci]	PRK05431 superfamily	4.34e-13	Cardinium endosymbiont of Bemisia tabaci	Bacteroidetes	cellular organisms; Bacteria; FCB group; Bacteroidetes/Chlorobi group; Bacteroidetes; Cytophagia; Cytophagales; Amoebophilaceae; Candidatus Cardinium; unclassified Candidatus Cardinium
TRINITY_DN51911_c0_g2_i1	244	6	WP_144086165.1	WP_144086165.1 efflux RND transporter periplasmic adaptor subunit [Cardinium endosymbiont of Dermatophagoides farinae]	#N/A	6.9e-29	Cardinium endosymbiont of Dermatophagoides farinae	Bacteroidetes	cellular organisms; Bacteria; FCB group; Bacteroidetes/Chlorobi group; Bacteroidetes; Cytophagia; Cytophagales; Amoebophilaceae; Candidatus Cardinium; unclassified Candidatus Cardinium
TRINITY_DN42313_c1_g1_i1	241	6	WP_144086852.1	WP_144086852.1 AAA family ATPase [Cardinium endosymbiont of Dermatophagoides farinae]	#N/A	8.83e-38	Cardinium endosymbiont of Dermatophagoides farinae	Bacteroidetes	cellular organisms; Bacteria; FCB group; Bacteroidetes/Chlorobi group; Bacteroidetes; Cytophagia; Cytophagales; Amoebophilaceae; Candidatus Cardinium; unclassified Candidatus Cardinium
TRINITY_DN11982_c0_g5_i1	312	8	WP_114909795.1	WP_114909795.1 hypothetical protein [Cardinium endosymbiont of Sogatella furcifera]	#N/A	3.17e-40	Cardinium endosymbiont of Sogatella furcifera	Bacteroidetes	cellular organisms; Bacteria; FCB group; Bacteroidetes/Chlorobi group; Bacteroidetes; Cytophagia; Cytophagales; Amoebophilaceae; Candidatus Cardinium; unclassified Candidatus Cardinium
TRINITY_DN128365_c0_g1_i1	312	8	WP_144086172.1	WP_144086172.1 AAA family ATPase [Cardinium endosymbiont of Dermatophagoides farinae]	YlqF_related_GTPase superfamily	4.01e-53	Cardinium endosymbiont of Dermatophagoides farinae	Bacteroidetes	cellular organisms; Bacteria; FCB group; Bacteroidetes/Chlorobi group; Bacteroidetes; Cytophagia; Cytophagales; Amoebophilaceae; Candidatus Cardinium; unclassified Candidatus Cardinium
TRINITY_DN29108_c0_g1_i1	384	10	WP_144086396.1	WP_144086396.1 DNA polymerase III subunit delta [Cardinium endosymbiont of Dermatophagoides farinae]	#N/A	2.15e-46	Cardinium endosymbiont of Dermatophagoides farinae	Bacteroidetes	cellular organisms; Bacteria; FCB group; Bacteroidetes/Chlorobi group; Bacteroidetes; Cytophagia; Cytophagales; Amoebophilaceae; Candidatus Cardinium; unclassified Candidatus Cardinium
TRINITY_DN99171_c0_g1_i1	384	10	WP_144086871.1	WP_144086871.1 translocation/assembly module TamB domain-containing protein [Cardinium endosymbiont of Dermatophagoides farinae]	#N/A	5.48e-06	Cardinium endosymbiont of Dermatophagoides farinae	Bacteroidetes	cellular organisms; Bacteria; FCB group; Bacteroidetes/Chlorobi group; Bacteroidetes; Cytophagia; Cytophagales; Amoebophilaceae; Candidatus Cardinium; unclassified Candidatus Cardinium
TRINITY_DN62487_c0_g1_i1	229	6	WP_144086807.1	WP_144086807.1 Rpn family recombination-promoting nuclease/putative transposase [Cardinium endosymbiont of Dermatophagoides farinae]	Transposase_31 superfamily	2.17e-31	Cardinium endosymbiont of Dermatophagoides farinae	Bacteroidetes	cellular organisms; Bacteria; FCB group; Bacteroidetes/Chlorobi group; Bacteroidetes; Cytophagia; Cytophagales; Amoebophilaceae; Candidatus Cardinium; unclassified Candidatus Cardinium
TRINITY_DN129027_c0_g1_i1	305	8	WP_114909886.1	WP_114909886.1 hypothetical protein [Cardinium endosymbiont of Sogatella furcifera]	#N/A	1.22e-49	Cardinium endosymbiont of Sogatella furcifera	Bacteroidetes	cellular organisms; Bacteria; FCB group; Bacteroidetes/Chlorobi group; Bacteroidetes; Cytophagia; Cytophagales; Amoebophilaceae; Candidatus Cardinium; unclassified Candidatus Cardinium
TRINITY_DN31772_c4_g1_i1	305	8	WP_144086278.1	WP_144086278.1 flippase-like domain-containing protein [Cardinium endosymbiont of Dermatophagoides farinae]	#N/A	4.08e-44	Cardinium endosymbiont of Dermatophagoides farinae	Bacteroidetes	cellular organisms; Bacteria; FCB group; Bacteroidetes/Chlorobi group; Bacteroidetes; Cytophagia; Cytophagales; Amoebophilaceae; Candidatus Cardinium; unclassified Candidatus Cardinium
TRINITY_DN26148_c2_g1_i1	607	16	WP_114910096.1	WP_114910096.1 LD-carboxypeptidase [Cardinium endosymbiont of Sogatella furcifera]	Peptidase_S66 superfamily	6.82e-102	Cardinium endosymbiont of Sogatella furcifera	Bacteroidetes	cellular organisms; Bacteria; FCB group; Bacteroidetes/Chlorobi group; Bacteroidetes; Cytophagia; Cytophagales; Amoebophilaceae; Candidatus Cardinium; unclassified Candidatus Cardinium
TRINITY_DN5337_c0_g3_i1	378	10	WP_034576504.1	WP_034576504.1 hypothetical protein [Cardinium endosymbiont of Bemisia tabaci]	NK superfamily	1.71e-26	Cardinium endosymbiont of Bemisia tabaci	Bacteroidetes	cellular organisms; Bacteria; FCB group; Bacteroidetes/Chlorobi group; Bacteroidetes; Cytophagia; Cytophagales; Amoebophilaceae; Candidatus Cardinium; unclassified Candidatus Cardinium
TRINITY_DN127701_c0_g1_i1	527	14	WP_114910425.1	WP_114910425.1 PD-(D/E)XK nuclease domain-containing protein [Cardinium endosymbiont of Sogatella furcifera]	PDDEXK_9 superfamily	6.89e-98	Cardinium endosymbiont of Sogatella furcifera	Bacteroidetes	cellular organisms; Bacteria; FCB group; Bacteroidetes/Chlorobi group; Bacteroidetes; Cytophagia; Cytophagales; Amoebophilaceae; Candidatus Cardinium; unclassified Candidatus Cardinium
TRINITY_DN16024_c0_g1_i1	376	10	WP_144086273.1	WP_144086273.1 YcxB family protein [Cardinium endosymbiont of Dermatophagoides farinae]	#N/A	1.31e-67	Cardinium endosymbiont of Dermatophagoides farinae	Bacteroidetes	cellular organisms; Bacteria; FCB group; Bacteroidetes/Chlorobi group; Bacteroidetes; Cytophagia; Cytophagales; Amoebophilaceae; Candidatus Cardinium; unclassified Candidatus Cardinium
TRINITY_DN37717_c0_g1_i1	225	6	WP_034576884.1	WP_034576884.1 sodium:proton antiporter [Cardinium endosymbiont of Bemisia tabaci]	#N/A	8.09e-10	Cardinium endosymbiont of Bemisia tabaci	Bacteroidetes	cellular organisms; Bacteria; FCB group; Bacteroidetes/Chlorobi group; Bacteroidetes; Cytophagia; Cytophagales; Amoebophilaceae; Candidatus Cardinium; unclassified Candidatus Cardinium
TRINITY_DN101018_c0_g1_i1	223	6	WP_144086337.1	WP_144086337.1 hypothetical protein [Cardinium endosymbiont of Dermatophagoides farinae]	#N/A	2.45e-24	Cardinium endosymbiont of Dermatophagoides farinae	Bacteroidetes	cellular organisms; Bacteria; FCB group; Bacteroidetes/Chlorobi group; Bacteroidetes; Cytophagia; Cytophagales; Amoebophilaceae; Candidatus Cardinium; unclassified Candidatus Cardinium
TRINITY_DN126637_c0_g1_i1	445	12	WP_144086606.1	WP_144086606.1 methionine--tRNA ligase [Cardinium endosymbiont of Dermatophagoides farinae]	metG superfamily	1.61e-66	Cardinium endosymbiont of Dermatophagoides farinae	Bacteroidetes	cellular organisms; Bacteria; FCB group; Bacteroidetes/Chlorobi group; Bacteroidetes; Cytophagia; Cytophagales; Amoebophilaceae; Candidatus Cardinium; unclassified Candidatus Cardinium
TRINITY_DN114618_c0_g1_i1	296	8	WP_144086882.1	WP_144086882.1 Rne/Rng family ribonuclease [Cardinium endosymbiont of Dermatophagoides farinae]	RNaseEG superfamily	6.76e-53	Cardinium endosymbiont of Dermatophagoides farinae	Bacteroidetes	cellular organisms; Bacteria; FCB group; Bacteroidetes/Chlorobi group; Bacteroidetes; Cytophagia; Cytophagales; Amoebophilaceae; Candidatus Cardinium; unclassified Candidatus Cardinium
TRINITY_DN123827_c0_g1_i1	222	6	WP_144086645.1	WP_144086645.1 HD domain-containing protein [Cardinium endosymbiont of Dermatophagoides farinae]	SpoT superfamily	8.15e-35	Cardinium endosymbiont of Dermatophagoides farinae	Bacteroidetes	cellular organisms; Bacteria; FCB group; Bacteroidetes/Chlorobi group; Bacteroidetes; Cytophagia; Cytophagales; Amoebophilaceae; Candidatus Cardinium; unclassified Candidatus Cardinium
TRINITY_DN122855_c0_g1_i1	295	8	WP_144086470.1	WP_144086470.1 RIP metalloprotease RseP [Cardinium endosymbiont of Dermatophagoides farinae]	PDZ superfamily	6.33e-37	Cardinium endosymbiont of Dermatophagoides farinae	Bacteroidetes	cellular organisms; Bacteria; FCB group; Bacteroidetes/Chlorobi group; Bacteroidetes; Cytophagia; Cytophagales; Amoebophilaceae; Candidatus Cardinium; unclassified Candidatus Cardinium
TRINITY_DN40834_c0_g1_i1	437	12	WP_114910370.1	WP_114910370.1 cell division protein FtsA [Cardinium endosymbiont of Sogatella furcifera]	ftsA superfamily	7.53e-73	Cardinium endosymbiont of Sogatella furcifera	Bacteroidetes	cellular organisms; Bacteria; FCB group; Bacteroidetes/Chlorobi group; Bacteroidetes; Cytophagia; Cytophagales; Amoebophilaceae; Candidatus Cardinium; unclassified Candidatus Cardinium
TRINITY_DN124431_c0_g1_i1	290	8	WP_114909709.1	WP_114909709.1 DNA topoisomerase (ATP-hydrolyzing) subunit B [Cardinium endosymbiont of Sogatella furcifera]	TOP2c superfamily	4.83e-52	Cardinium endosymbiont of Sogatella furcifera	Bacteroidetes	cellular organisms; Bacteria; FCB group; Bacteroidetes/Chlorobi group; Bacteroidetes; Cytophagia; Cytophagales; Amoebophilaceae; Candidatus Cardinium; unclassified Candidatus Cardinium
TRINITY_DN11114_c0_g1_i1	362	10	WP_034577499.1	WP_034577499.1 ABC transporter permease [Cardinium endosymbiont of Bemisia tabaci]	PRK10535 superfamily	1.92e-43	Cardinium endosymbiont of Bemisia tabaci	Bacteroidetes	cellular organisms; Bacteria; FCB group; Bacteroidetes/Chlorobi group; Bacteroidetes; Cytophagia; Cytophagales; Amoebophilaceae; Candidatus Cardinium; unclassified Candidatus Cardinium
TRINITY_DN71704_c0_g1_i1	287	8	WP_014934469.1	WP_014934469.1 lipoyl(octanoyl) transferase LipB [Cardinium endosymbiont of Encarsia pergandiella]	BPL_LplA_LipB superfamily	1.29e-28	Cardinium endosymbiont of Encarsia pergandiella	Bacteroidetes	cellular organisms; Bacteria; FCB group; Bacteroidetes/Chlorobi group; Bacteroidetes; Cytophagia; Cytophagales; Amoebophilaceae; Candidatus Cardinium; unclassified Candidatus Cardinium
TRINITY_DN26095_c0_g2_i1	358	10	WP_144086855.1	WP_144086855.1 tRNA preQ1(34) S-adenosylmethionine ribosyltransferase-isomerase QueA [Cardinium endosymbiont of Dermatophagoides farinae]	Queuosine_synth superfamily	4.45e-77	Cardinium endosymbiont of Dermatophagoides farinae	Bacteroidetes	cellular organisms; Bacteria; FCB group; Bacteroidetes/Chlorobi group; Bacteroidetes; Cytophagia; Cytophagales; Amoebophilaceae; Candidatus Cardinium; unclassified Candidatus Cardinium
TRINITY_DN52715_c0_g1_i1	286	8	WP_144086362.1	WP_144086362.1 hypothetical protein [Cardinium endosymbiont of Dermatophagoides farinae]	#N/A	5.66e-27	Cardinium endosymbiont of Dermatophagoides farinae	Bacteroidetes	cellular organisms; Bacteria; FCB group; Bacteroidetes/Chlorobi group; Bacteroidetes; Cytophagia; Cytophagales; Amoebophilaceae; Candidatus Cardinium; unclassified Candidatus Cardinium
TRINITY_DN126369_c0_g1_i1	355	10	WP_144086096.1	WP_144086096.1 23S rRNA (guanosine(2251)-2'-O)-methyltransferase RlmB [Cardinium endosymbiont of Dermatophagoides farinae]	SpoU_sub_bind	1.4e-30	Cardinium endosymbiont of Dermatophagoides farinae	Bacteroidetes	cellular organisms; Bacteria; FCB group; Bacteroidetes/Chlorobi group; Bacteroidetes; Cytophagia; Cytophagales; Amoebophilaceae; Candidatus Cardinium; unclassified Candidatus Cardinium
TRINITY_DN59533_c1_g1_i2	493	14	WP_114910177.1	WP_114910177.1 alanine--tRNA ligase [Cardinium endosymbiont of Sogatella furcifera]	alaS superfamily	4.69e-46	Cardinium endosymbiont of Sogatella furcifera	Bacteroidetes	cellular organisms; Bacteria; FCB group; Bacteroidetes/Chlorobi group; Bacteroidetes; Cytophagia; Cytophagales; Amoebophilaceae; Candidatus Cardinium; unclassified Candidatus Cardinium
TRINITY_DN121936_c0_g1_i1	277	8	WP_186292397.1	WP_186292397.1 palindromic element RPE1 domain-containing protein [Cardinium endosymbiont of Dermatophagoides farinae]	#N/A	2.06e-30	Cardinium endosymbiont of Dermatophagoides farinae	Bacteroidetes	cellular organisms; Bacteria; FCB group; Bacteroidetes/Chlorobi group; Bacteroidetes; Cytophagia; Cytophagales; Amoebophilaceae; Candidatus Cardinium; unclassified Candidatus Cardinium
TRINITY_DN4630_c2_g1_i1	276	8	WP_144087022.1	WP_144087022.1 ribonuclease P protein component [Cardinium endosymbiont of Dermatophagoides farinae]	Ribonuclease_P superfamily	1.36e-20	Cardinium endosymbiont of Dermatophagoides farinae	Bacteroidetes	cellular organisms; Bacteria; FCB group; Bacteroidetes/Chlorobi group; Bacteroidetes; Cytophagia; Cytophagales; Amoebophilaceae; Candidatus Cardinium; unclassified Candidatus Cardinium
TRINITY_DN123799_c0_g1_i1	205	6	WP_148053541.1	WP_148053541.1 DNA translocase FtsK, partial [Candidatus Cardinium hertigii]	Ftsk_gamma superfamily	2.98e-35	Candidatus Cardinium hertigii	Bacteroidetes	cellular organisms; Bacteria; FCB group; Bacteroidetes/Chlorobi group; Bacteroidetes; Cytophagia; Cytophagales; Amoebophilaceae; Candidatus Cardinium
TRINITY_DN98179_c0_g2_i1	273	8	WP_075047558.1	WP_075047558.1 Holliday junction resolvase RuvX [Candidatus Sulcia muelleri]	RuvC_like superfamily	9.45e-56	Candidatus Sulcia muelleri	Bacteroidetes	cellular organisms; Bacteria; FCB group; Bacteroidetes/Chlorobi group; Bacteroidetes; Flavobacteriia; Flavobacteriales; Flavobacteriales incertae sedis; Candidatus Sulcia
TRINITY_DN93361_c0_g1_i1	341	10	WP_144086120.1	WP_144086120.1 peroxiredoxin [Cardinium endosymbiont of Dermatophagoides farinae]	Thioredoxin_like superfamily	1.04e-49	Cardinium endosymbiont of Dermatophagoides farinae	Bacteroidetes	cellular organisms; Bacteria; FCB group; Bacteroidetes/Chlorobi group; Bacteroidetes; Cytophagia; Cytophagales; Amoebophilaceae; Candidatus Cardinium; unclassified Candidatus Cardinium
TRINITY_DN30796_c1_g1_i2	204	6	WP_162789962.1	WP_162789962.1 SUMF1/EgtB/PvdO family nonheme iron enzyme [Cardinium endosymbiont of Sogatella furcifera]	#N/A	1.17e-07	Cardinium endosymbiont of Sogatella furcifera	Bacteroidetes	cellular organisms; Bacteria; FCB group; Bacteroidetes/Chlorobi group; Bacteroidetes; Cytophagia; Cytophagales; Amoebophilaceae; Candidatus Cardinium; unclassified Candidatus Cardinium
TRINITY_DN34913_c0_g2_i1	408	12	WP_114910164.1	WP_114910164.1 glutamate--tRNA ligase [Cardinium endosymbiont of Sogatella furcifera]	nt_trans superfamily	9.3e-46	Cardinium endosymbiont of Sogatella furcifera	Bacteroidetes	cellular organisms; Bacteria; FCB group; Bacteroidetes/Chlorobi group; Bacteroidetes; Cytophagia; Cytophagales; Amoebophilaceae; Candidatus Cardinium; unclassified Candidatus Cardinium
TRINITY_DN83119_c0_g1_i1	339	10	WP_144086493.1	WP_144086493.1 phenylalanine--tRNA ligase subunit beta [Cardinium endosymbiont of Dermatophagoides farinae]	tRNA_synthFbeta superfamily	1.96e-50	Cardinium endosymbiont of Dermatophagoides farinae	Bacteroidetes	cellular organisms; Bacteria; FCB group; Bacteroidetes/Chlorobi group; Bacteroidetes; Cytophagia; Cytophagales; Amoebophilaceae; Candidatus Cardinium; unclassified Candidatus Cardinium
TRINITY_DN39286_c0_g1_i1	406	12	WP_034577255.1	WP_034577255.1 tyrosine--tRNA ligase [Cardinium endosymbiont of Bemisia tabaci]	PRK05912 superfamily	1.34e-80	Cardinium endosymbiont of Bemisia tabaci	Bacteroidetes	cellular organisms; Bacteria; FCB group; Bacteroidetes/Chlorobi group; Bacteroidetes; Cytophagia; Cytophagales; Amoebophilaceae; Candidatus Cardinium; unclassified Candidatus Cardinium
TRINITY_DN61823_c0_g1_i1	471	14	WP_144086133.1	WP_144086133.1 RluA family pseudouridine synthase [Cardinium endosymbiont of Dermatophagoides farinae]	RluA	1.08e-83	Cardinium endosymbiont of Dermatophagoides farinae	Bacteroidetes	cellular organisms; Bacteria; FCB group; Bacteroidetes/Chlorobi group; Bacteroidetes; Cytophagia; Cytophagales; Amoebophilaceae; Candidatus Cardinium; unclassified Candidatus Cardinium
TRINITY_DN120634_c0_g1_i1	269	8	WP_034576828.1	WP_034576828.1 ATP synthase F1 subunit delta [Cardinium endosymbiont of Bemisia tabaci]	OSCP superfamily	4.36e-35	Cardinium endosymbiont of Bemisia tabaci	Bacteroidetes	cellular organisms; Bacteria; FCB group; Bacteroidetes/Chlorobi group; Bacteroidetes; Cytophagia; Cytophagales; Amoebophilaceae; Candidatus Cardinium; unclassified Candidatus Cardinium
TRINITY_DN38494_c0_g1_i1	535	16	WP_158309911.1	WP_158309911.1 UvrD-helicase domain-containing protein [Cardinium endosymbiont of Encarsia pergandiella]	RecB superfamily	1.62e-86	Cardinium endosymbiont of Encarsia pergandiella	Bacteroidetes	cellular organisms; Bacteria; FCB group; Bacteroidetes/Chlorobi group; Bacteroidetes; Cytophagia; Cytophagales; Amoebophilaceae; Candidatus Cardinium; unclassified Candidatus Cardinium
TRINITY_DN116592_c0_g1_i1	266	8	WP_034576478.1	WP_034576478.1 UDP-N-acetylglucosamine 1-carboxyvinyltransferase [Cardinium endosymbiont of Bemisia tabaci]	EPT_RTPC-like superfamily	2.78e-43	Cardinium endosymbiont of Bemisia tabaci	Bacteroidetes	cellular organisms; Bacteria; FCB group; Bacteroidetes/Chlorobi group; Bacteroidetes; Cytophagia; Cytophagales; Amoebophilaceae; Candidatus Cardinium; unclassified Candidatus Cardinium
TRINITY_DN46680_c0_g1_i1	397	12	WP_034577106.1	WP_034577106.1 3'-5' exonuclease [Cardinium endosymbiont of Bemisia tabaci]	PRK07983 superfamily	4.29e-58	Cardinium endosymbiont of Bemisia tabaci	Bacteroidetes	cellular organisms; Bacteria; FCB group; Bacteroidetes/Chlorobi group; Bacteroidetes; Cytophagia; Cytophagales; Amoebophilaceae; Candidatus Cardinium; unclassified Candidatus Cardinium
TRINITY_DN22637_c0_g1_i1	529	16	WP_114910078.1	WP_114910078.1 peptide chain release factor N(5)-glutamine methyltransferase [Cardinium endosymbiont of Sogatella furcifera]	AdoMet_MTases superfamily	3.94e-88	Cardinium endosymbiont of Sogatella furcifera	Bacteroidetes	cellular organisms; Bacteria; FCB group; Bacteroidetes/Chlorobi group; Bacteroidetes; Cytophagia; Cytophagales; Amoebophilaceae; Candidatus Cardinium; unclassified Candidatus Cardinium
TRINITY_DN80476_c0_g1_i1	264	8	WP_144086253.1	WP_144086253.1 prolipoprotein diacylglyceryl transferase [Cardinium endosymbiont of Dermatophagoides farinae]	LGT superfamily	1.68e-36	Cardinium endosymbiont of Dermatophagoides farinae	Bacteroidetes	cellular organisms; Bacteria; FCB group; Bacteroidetes/Chlorobi group; Bacteroidetes; Cytophagia; Cytophagales; Amoebophilaceae; Candidatus Cardinium; unclassified Candidatus Cardinium
TRINITY_DN25452_c0_g3_i1	591	18	WP_114910119.1	WP_114910119.1 DNA polymerase III subunit beta [Cardinium endosymbiont of Sogatella furcifera]	beta_clamp	8.44e-112	Cardinium endosymbiont of Sogatella furcifera	Bacteroidetes	cellular organisms; Bacteria; FCB group; Bacteroidetes/Chlorobi group; Bacteroidetes; Cytophagia; Cytophagales; Amoebophilaceae; Candidatus Cardinium; unclassified Candidatus Cardinium
TRINITY_DN30068_c0_g1_i1	328	10	WP_144086095.1	WP_144086095.1 toprim domain-containing protein [Cardinium endosymbiont of Dermatophagoides farinae]	#N/A	2.82e-16	Cardinium endosymbiont of Dermatophagoides farinae	Bacteroidetes	cellular organisms; Bacteria; FCB group; Bacteroidetes/Chlorobi group; Bacteroidetes; Cytophagia; Cytophagales; Amoebophilaceae; Candidatus Cardinium; unclassified Candidatus Cardinium
TRINITY_DN12977_c2_g1_i1	261	8	WP_144086072.1	WP_144086072.1 peptide chain release factor N(5)-glutamine methyltransferase [Cardinium endosymbiont of Dermatophagoides farinae]	AdoMet_MTases superfamily	9.39e-18	Cardinium endosymbiont of Dermatophagoides farinae	Bacteroidetes	cellular organisms; Bacteria; FCB group; Bacteroidetes/Chlorobi group; Bacteroidetes; Cytophagia; Cytophagales; Amoebophilaceae; Candidatus Cardinium; unclassified Candidatus Cardinium
TRINITY_DN33059_c0_g1_i1	326	10	WP_144086900.1	WP_144086900.1 hypothetical protein [Cardinium endosymbiont of Dermatophagoides farinae]	UPF0176_N superfamily	2.33e-24	Cardinium endosymbiont of Dermatophagoides farinae	Bacteroidetes	cellular organisms; Bacteria; FCB group; Bacteroidetes/Chlorobi group; Bacteroidetes; Cytophagia; Cytophagales; Amoebophilaceae; Candidatus Cardinium; unclassified Candidatus Cardinium
TRINITY_DN14663_c0_g2_i1	324	10	WP_014934934.1	WP_014934934.1 translation initiation factor IF-2 [Cardinium endosymbiont of Encarsia pergandiella]	#N/A	1.4e-18	Cardinium endosymbiont of Encarsia pergandiella	Bacteroidetes	cellular organisms; Bacteria; FCB group; Bacteroidetes/Chlorobi group; Bacteroidetes; Cytophagia; Cytophagales; Amoebophilaceae; Candidatus Cardinium; unclassified Candidatus Cardinium
TRINITY_DN86067_c0_g2_i1	259	8	WP_114910238.1	WP_114910238.1 UvrD-helicase domain-containing protein [Cardinium endosymbiont of Sogatella furcifera]	PRK13909 superfamily	1.44e-23	Cardinium endosymbiont of Sogatella furcifera	Bacteroidetes	cellular organisms; Bacteria; FCB group; Bacteroidetes/Chlorobi group; Bacteroidetes; Cytophagia; Cytophagales; Amoebophilaceae; Candidatus Cardinium; unclassified Candidatus Cardinium
TRINITY_DN119550_c0_g1_i1	388	12	WP_114910335.1	WP_114910335.1 SufS family cysteine desulfurase [Cardinium endosymbiont of Sogatella furcifera]	AAT_I superfamily	4.71e-60	Cardinium endosymbiont of Sogatella furcifera	Bacteroidetes	cellular organisms; Bacteria; FCB group; Bacteroidetes/Chlorobi group; Bacteroidetes; Cytophagia; Cytophagales; Amoebophilaceae; Candidatus Cardinium; unclassified Candidatus Cardinium
TRINITY_DN45458_c0_g2_i1	452	14	WP_114909982.1	WP_114909982.1 glycoside hydrolase family 25 protein [Cardinium endosymbiont of Sogatella furcifera]	GH25_muramidase	2.92e-64	Cardinium endosymbiont of Sogatella furcifera	Bacteroidetes	cellular organisms; Bacteria; FCB group; Bacteroidetes/Chlorobi group; Bacteroidetes; Cytophagia; Cytophagales; Amoebophilaceae; Candidatus Cardinium; unclassified Candidatus Cardinium
TRINITY_DN53698_c0_g1_i1	322	10	WP_165393845.1	WP_165393845.1 HD domain-containing protein, partial [Cardinium endosymbiont of Bemisia tabaci]	#N/A	3.09e-51	Cardinium endosymbiont of Bemisia tabaci	Bacteroidetes	cellular organisms; Bacteria; FCB group; Bacteroidetes/Chlorobi group; Bacteroidetes; Cytophagia; Cytophagales; Amoebophilaceae; Candidatus Cardinium; unclassified Candidatus Cardinium
TRINITY_DN85467_c0_g3_i7	449	14	WP_144087132.1	WP_144087132.1 toprim domain-containing protein [Cardinium endosymbiont of Dermatophagoides farinae]	#N/A	2.15e-75	Cardinium endosymbiont of Dermatophagoides farinae	Bacteroidetes	cellular organisms; Bacteria; FCB group; Bacteroidetes/Chlorobi group; Bacteroidetes; Cytophagia; Cytophagales; Amoebophilaceae; Candidatus Cardinium; unclassified Candidatus Cardinium
TRINITY_DN12748_c0_g3_i1	447	14	WP_114909794.1	WP_114909794.1 excinuclease ABC subunit UvrB [Cardinium endosymbiont of Sogatella furcifera]	PRK05298 superfamily	1.23e-75	Cardinium endosymbiont of Sogatella furcifera	Bacteroidetes	cellular organisms; Bacteria; FCB group; Bacteroidetes/Chlorobi group; Bacteroidetes; Cytophagia; Cytophagales; Amoebophilaceae; Candidatus Cardinium; unclassified Candidatus Cardinium
TRINITY_DN10668_c0_g1_i1	380	12	WP_114910384.1	WP_114910384.1 DNA gyrase subunit A [Cardinium endosymbiont of Sogatella furcifera]	PRK05560 superfamily	1.29e-69	Cardinium endosymbiont of Sogatella furcifera	Bacteroidetes	cellular organisms; Bacteria; FCB group; Bacteroidetes/Chlorobi group; Bacteroidetes; Cytophagia; Cytophagales; Amoebophilaceae; Candidatus Cardinium; unclassified Candidatus Cardinium
TRINITY_DN26503_c0_g1_i1	502	16	WP_186292469.1	WP_186292469.1 mechanosensitive ion channel [Cardinium endosymbiont of Dermatophagoides farinae]	MS_channel superfamily	1.4e-77	Cardinium endosymbiont of Dermatophagoides farinae	Bacteroidetes	cellular organisms; Bacteria; FCB group; Bacteroidetes/Chlorobi group; Bacteroidetes; Cytophagia; Cytophagales; Amoebophilaceae; Candidatus Cardinium; unclassified Candidatus Cardinium
TRINITY_DN58203_c1_g1_i1	438	14	WP_114909867.1	WP_114909867.1 DNA polymerase III subunit gamma/tau [Cardinium endosymbiont of Sogatella furcifera]	PRK14971 superfamily	7.99e-62	Cardinium endosymbiont of Sogatella furcifera	Bacteroidetes	cellular organisms; Bacteria; FCB group; Bacteroidetes/Chlorobi group; Bacteroidetes; Cytophagia; Cytophagales; Amoebophilaceae; Candidatus Cardinium; unclassified Candidatus Cardinium
TRINITY_DN58203_c0_g1_i1	375	12	WP_114910419.1	WP_114910419.1 signal peptidase I [Cardinium endosymbiont of Sogatella furcifera]	sigpep_I_bact superfamily	7.74e-44	Cardinium endosymbiont of Sogatella furcifera	Bacteroidetes	cellular organisms; Bacteria; FCB group; Bacteroidetes/Chlorobi group; Bacteroidetes; Cytophagia; Cytophagales; Amoebophilaceae; Candidatus Cardinium; unclassified Candidatus Cardinium
TRINITY_DN24753_c0_g7_i1	311	10	WP_144086356.1	WP_144086356.1 hypothetical protein [Cardinium endosymbiont of Dermatophagoides farinae]	#N/A	3.95e-17	Cardinium endosymbiont of Dermatophagoides farinae	Bacteroidetes	cellular organisms; Bacteria; FCB group; Bacteroidetes/Chlorobi group; Bacteroidetes; Cytophagia; Cytophagales; Amoebophilaceae; Candidatus Cardinium; unclassified Candidatus Cardinium
TRINITY_DN117674_c0_g1_i1	248	8	ROT47106.1	ROT47106.1 hypothetical protein EDM02_04450 [Candidatus Cardinium hertigii]	SLC5-6-like_sbd superfamily	2.31e-21	Candidatus Cardinium hertigii	Bacteroidetes	cellular organisms; Bacteria; FCB group; Bacteroidetes/Chlorobi group; Bacteroidetes; Cytophagia; Cytophagales; Amoebophilaceae; Candidatus Cardinium
TRINITY_DN113727_c0_g1_i1	490	16	WP_114910416.1	WP_114910416.1 hypothetical protein [Cardinium endosymbiont of Sogatella furcifera]	#N/A	3.19e-12	Cardinium endosymbiont of Sogatella furcifera	Bacteroidetes	cellular organisms; Bacteria; FCB group; Bacteroidetes/Chlorobi group; Bacteroidetes; Cytophagia; Cytophagales; Amoebophilaceae; Candidatus Cardinium; unclassified Candidatus Cardinium
TRINITY_DN18841_c0_g1_i1	489	16	WP_014934927.1	WP_014934927.1 FtsX-like permease family protein [Cardinium endosymbiont of Encarsia pergandiella]	#N/A	7.31e-14	Cardinium endosymbiont of Encarsia pergandiella	Bacteroidetes	cellular organisms; Bacteria; FCB group; Bacteroidetes/Chlorobi group; Bacteroidetes; Cytophagia; Cytophagales; Amoebophilaceae; Candidatus Cardinium; unclassified Candidatus Cardinium
TRINITY_DN4630_c0_g1_i12	670	22	WP_114909851.1	WP_114909851.1 biopolymer transporter ExbD [Cardinium endosymbiont of Sogatella furcifera]	ExbD	1.12e-34	Cardinium endosymbiont of Sogatella furcifera	Bacteroidetes	cellular organisms; Bacteria; FCB group; Bacteroidetes/Chlorobi group; Bacteroidetes; Cytophagia; Cytophagales; Amoebophilaceae; Candidatus Cardinium; unclassified Candidatus Cardinium
TRINITY_DN62758_c0_g2_i1	363	12	WP_165393846.1	WP_165393846.1 hypothetical protein, partial [Cardinium endosymbiont of Bemisia tabaci]	#N/A	1.85e-32	Cardinium endosymbiont of Bemisia tabaci	Bacteroidetes	cellular organisms; Bacteria; FCB group; Bacteroidetes/Chlorobi group; Bacteroidetes; Cytophagia; Cytophagales; Amoebophilaceae; Candidatus Cardinium; unclassified Candidatus Cardinium
TRINITY_DN80310_c0_g1_i1	298	10	WP_144086296.1	WP_144086296.1 YtxH domain-containing protein [Cardinium endosymbiont of Dermatophagoides farinae]	YtxH	9.51e-47	Cardinium endosymbiont of Dermatophagoides farinae	Bacteroidetes	cellular organisms; Bacteria; FCB group; Bacteroidetes/Chlorobi group; Bacteroidetes; Cytophagia; Cytophagales; Amoebophilaceae; Candidatus Cardinium; unclassified Candidatus Cardinium
TRINITY_DN53855_c0_g1_i1	415	14	WP_144086595.1	WP_144086595.1 ATP-binding cassette domain-containing protein [Cardinium endosymbiont of Dermatophagoides farinae]	P-loop_NTPase superfamily	8.52e-40	Cardinium endosymbiont of Dermatophagoides farinae	Bacteroidetes	cellular organisms; Bacteria; FCB group; Bacteroidetes/Chlorobi group; Bacteroidetes; Cytophagia; Cytophagales; Amoebophilaceae; Candidatus Cardinium; unclassified Candidatus Cardinium
TRINITY_DN112260_c0_g1_i1	355	12	WP_014934212.1	WP_014934212.1 1-acyl-sn-glycerol-3-phosphate acyltransferase [Cardinium endosymbiont of Encarsia pergandiella]	LPLAT superfamily	9.14e-69	Cardinium endosymbiont of Encarsia pergandiella	Bacteroidetes	cellular organisms; Bacteria; FCB group; Bacteroidetes/Chlorobi group; Bacteroidetes; Cytophagia; Cytophagales; Amoebophilaceae; Candidatus Cardinium; unclassified Candidatus Cardinium
TRINITY_DN126718_c0_g1_i1	352	12	WP_034577498.1	WP_034577498.1 efflux RND transporter periplasmic adaptor subunit [Cardinium endosymbiont of Bemisia tabaci]	AcrA	3.61e-33	Cardinium endosymbiont of Bemisia tabaci	Bacteroidetes	cellular organisms; Bacteria; FCB group; Bacteroidetes/Chlorobi group; Bacteroidetes; Cytophagia; Cytophagales; Amoebophilaceae; Candidatus Cardinium; unclassified Candidatus Cardinium
TRINITY_DN124016_c0_g1_i1	351	12	WP_165393830.1	WP_165393830.1 hypothetical protein [Cardinium endosymbiont of Bemisia tabaci]	#N/A	1.41e-46	Cardinium endosymbiont of Bemisia tabaci	Bacteroidetes	cellular organisms; Bacteria; FCB group; Bacteroidetes/Chlorobi group; Bacteroidetes; Cytophagia; Cytophagales; Amoebophilaceae; Candidatus Cardinium; unclassified Candidatus Cardinium
TRINITY_DN44172_c0_g2_i1	467	16	WP_162789948.1	WP_162789948.1 hypothetical protein [Cardinium endosymbiont of Sogatella furcifera]	#N/A	4.73e-23	Cardinium endosymbiont of Sogatella furcifera	Bacteroidetes	cellular organisms; Bacteria; FCB group; Bacteroidetes/Chlorobi group; Bacteroidetes; Cytophagia; Cytophagales; Amoebophilaceae; Candidatus Cardinium; unclassified Candidatus Cardinium
TRINITY_DN120428_c0_g1_i1	291	10	AXI23908.1	AXI23908.1 peptide chain release factor 2 [Cardinium endosymbiont of Sogatella furcifera]	PCRF superfamily	2.26e-45	Cardinium endosymbiont of Sogatella furcifera	Bacteroidetes	cellular organisms; Bacteria; FCB group; Bacteroidetes/Chlorobi group; Bacteroidetes; Cytophagia; Cytophagales; Amoebophilaceae; Candidatus Cardinium; unclassified Candidatus Cardinium
TRINITY_DN123079_c0_g1_i1	522	18	WP_144086191.1	WP_144086191.1 ATP-dependent zinc metalloprotease FtsH [Cardinium endosymbiont of Dermatophagoides farinae]	FtsH_fam superfamily	1e-108	Cardinium endosymbiont of Dermatophagoides farinae	Bacteroidetes	cellular organisms; Bacteria; FCB group; Bacteroidetes/Chlorobi group; Bacteroidetes; Cytophagia; Cytophagales; Amoebophilaceae; Candidatus Cardinium; unclassified Candidatus Cardinium
TRINITY_DN71375_c0_g1_i1	522	18	WP_114910379.1	WP_114910379.1 hypothetical protein [Cardinium endosymbiont of Sogatella furcifera]	PBP2_NikA_DppA_OppA_like superfamily	6.46e-69	Cardinium endosymbiont of Sogatella furcifera	Bacteroidetes	cellular organisms; Bacteria; FCB group; Bacteroidetes/Chlorobi group; Bacteroidetes; Cytophagia; Cytophagales; Amoebophilaceae; Candidatus Cardinium; unclassified Candidatus Cardinium
TRINITY_DN123992_c0_g1_i1	289	10	WP_014934740.1	WP_014934740.1 ABC transporter permease [Cardinium endosymbiont of Encarsia pergandiella]	MlaE superfamily	3e-51	Cardinium endosymbiont of Encarsia pergandiella	Bacteroidetes	cellular organisms; Bacteria; FCB group; Bacteroidetes/Chlorobi group; Bacteroidetes; Cytophagia; Cytophagales; Amoebophilaceae; Candidatus Cardinium; unclassified Candidatus Cardinium
TRINITY_DN44702_c0_g2_i1	576	20	WP_144086220.1	WP_144086220.1 HIT family protein [Cardinium endosymbiont of Dermatophagoides farinae]	Hit	3.07e-86	Cardinium endosymbiont of Dermatophagoides farinae	Bacteroidetes	cellular organisms; Bacteria; FCB group; Bacteroidetes/Chlorobi group; Bacteroidetes; Cytophagia; Cytophagales; Amoebophilaceae; Candidatus Cardinium; unclassified Candidatus Cardinium
TRINITY_DN53698_c0_g2_i1	230	8	WP_165393845.1	WP_165393845.1 HD domain-containing protein, partial [Cardinium endosymbiont of Bemisia tabaci]	PRK11092 superfamily	2.08e-25	Cardinium endosymbiont of Bemisia tabaci	Bacteroidetes	cellular organisms; Bacteria; FCB group; Bacteroidetes/Chlorobi group; Bacteroidetes; Cytophagia; Cytophagales; Amoebophilaceae; Candidatus Cardinium; unclassified Candidatus Cardinium
TRINITY_DN24753_c0_g11_i1	517	18	WP_144086356.1	WP_144086356.1 hypothetical protein [Cardinium endosymbiont of Dermatophagoides farinae]	#N/A	1.5e-23	Cardinium endosymbiont of Dermatophagoides farinae	Bacteroidetes	cellular organisms; Bacteria; FCB group; Bacteroidetes/Chlorobi group; Bacteroidetes; Cytophagia; Cytophagales; Amoebophilaceae; Candidatus Cardinium; unclassified Candidatus Cardinium
TRINITY_DN58247_c0_g2_i1	572	20	WP_034577262.1	WP_034577262.1 adenylate kinase [Cardinium endosymbiont of Bemisia tabaci]	ADK	7.52e-54	Cardinium endosymbiont of Bemisia tabaci	Bacteroidetes	cellular organisms; Bacteria; FCB group; Bacteroidetes/Chlorobi group; Bacteroidetes; Cytophagia; Cytophagales; Amoebophilaceae; Candidatus Cardinium; unclassified Candidatus Cardinium
TRINITY_DN87225_c0_g1_i1	227	8	WP_114910336.1	WP_114910336.1 SufE family protein [Cardinium endosymbiont of Sogatella furcifera]	SufE superfamily	3.52e-33	Cardinium endosymbiont of Sogatella furcifera	Bacteroidetes	cellular organisms; Bacteria; FCB group; Bacteroidetes/Chlorobi group; Bacteroidetes; Cytophagia; Cytophagales; Amoebophilaceae; Candidatus Cardinium; unclassified Candidatus Cardinium
TRINITY_DN117006_c0_g1_i1	340	12	WP_144086496.1	WP_144086496.1 23S rRNA (adenine(2503)-C(2))-methyltransferase RlmN [Cardinium endosymbiont of Dermatophagoides farinae]	Radical_SAM superfamily	1.35e-59	Cardinium endosymbiont of Dermatophagoides farinae	Bacteroidetes	cellular organisms; Bacteria; FCB group; Bacteroidetes/Chlorobi group; Bacteroidetes; Cytophagia; Cytophagales; Amoebophilaceae; Candidatus Cardinium; unclassified Candidatus Cardinium
TRINITY_DN129598_c0_g1_i1	226	8	WP_186292468.1	WP_186292468.1 tetratricopeptide repeat protein [Cardinium endosymbiont of Dermatophagoides farinae]	C39_PA2778_fam superfamily	5.92e-23	Cardinium endosymbiont of Dermatophagoides farinae	Bacteroidetes	cellular organisms; Bacteria; FCB group; Bacteroidetes/Chlorobi group; Bacteroidetes; Cytophagia; Cytophagales; Amoebophilaceae; Candidatus Cardinium; unclassified Candidatus Cardinium
TRINITY_DN95100_c0_g1_i1	339	12	WP_114909672.1	WP_114909672.1 phosphoglycerate kinase [Cardinium endosymbiont of Sogatella furcifera]	Phosphoglycerate_kinase superfamily	2.06e-41	Cardinium endosymbiont of Sogatella furcifera	Bacteroidetes	cellular organisms; Bacteria; FCB group; Bacteroidetes/Chlorobi group; Bacteroidetes; Cytophagia; Cytophagales; Amoebophilaceae; Candidatus Cardinium; unclassified Candidatus Cardinium
TRINITY_DN89106_c0_g1_i1	564	20	WP_144087168.1	WP_144087168.1 Rpn family recombination-promoting nuclease/putative transposase [Cardinium endosymbiont of Dermatophagoides farinae]	Transposase_31 superfamily	1.14e-81	Cardinium endosymbiont of Dermatophagoides farinae	Bacteroidetes	cellular organisms; Bacteria; FCB group; Bacteroidetes/Chlorobi group; Bacteroidetes; Cytophagia; Cytophagales; Amoebophilaceae; Candidatus Cardinium; unclassified Candidatus Cardinium
TRINITY_DN46680_c0_g2_i1	335	12	WP_014934818.1	WP_014934818.1 3'-5' exonuclease [Cardinium endosymbiont of Encarsia pergandiella]	DEDDh	3.55e-66	Cardinium endosymbiont of Encarsia pergandiella	Bacteroidetes	cellular organisms; Bacteria; FCB group; Bacteroidetes/Chlorobi group; Bacteroidetes; Cytophagia; Cytophagales; Amoebophilaceae; Candidatus Cardinium; unclassified Candidatus Cardinium
TRINITY_DN119736_c0_g1_i1	500	18	WP_144086167.1	WP_144086167.1 RNA methyltransferase [Cardinium endosymbiont of Dermatophagoides farinae]	SpoU-like_RNA-MTase	2.35e-81	Cardinium endosymbiont of Dermatophagoides farinae	Bacteroidetes	cellular organisms; Bacteria; FCB group; Bacteroidetes/Chlorobi group; Bacteroidetes; Cytophagia; Cytophagales; Amoebophilaceae; Candidatus Cardinium; unclassified Candidatus Cardinium
TRINITY_DN7130_c1_g2_i1	277	10	AXI23983.1	AXI23983.1 putative AAA-ATPase [Cardinium endosymbiont of Sogatella furcifera]	YlqF_related_GTPase superfamily	1.17e-33	Cardinium endosymbiont of Sogatella furcifera	Bacteroidetes	cellular organisms; Bacteria; FCB group; Bacteroidetes/Chlorobi group; Bacteroidetes; Cytophagia; Cytophagales; Amoebophilaceae; Candidatus Cardinium; unclassified Candidatus Cardinium
TRINITY_DN113281_c0_g1_i1	387	14	WP_144087202.1	WP_144087202.1 HD domain-containing protein [Cardinium endosymbiont of Dermatophagoides farinae]	#N/A	9.37e-41	Cardinium endosymbiont of Dermatophagoides farinae	Bacteroidetes	cellular organisms; Bacteria; FCB group; Bacteroidetes/Chlorobi group; Bacteroidetes; Cytophagia; Cytophagales; Amoebophilaceae; Candidatus Cardinium; unclassified Candidatus Cardinium
TRINITY_DN117258_c0_g1_i1	331	12	WP_114910151.1	WP_114910151.1 hypothetical protein [Cardinium endosymbiont of Sogatella furcifera]	#N/A	3.39e-10	Cardinium endosymbiont of Sogatella furcifera	Bacteroidetes	cellular organisms; Bacteria; FCB group; Bacteroidetes/Chlorobi group; Bacteroidetes; Cytophagia; Cytophagales; Amoebophilaceae; Candidatus Cardinium; unclassified Candidatus Cardinium
TRINITY_DN98643_c0_g1_i2	827	30	WP_014934801.1	WP_014934801.1 50S ribosomal protein L9 [Cardinium endosymbiont of Encarsia pergandiella]	rplI	5.88e-54	Cardinium endosymbiont of Encarsia pergandiella	Bacteroidetes	cellular organisms; Bacteria; FCB group; Bacteroidetes/Chlorobi group; Bacteroidetes; Cytophagia; Cytophagales; Amoebophilaceae; Candidatus Cardinium; unclassified Candidatus Cardinium
TRINITY_DN97057_c0_g1_i1	439	16	WP_034576492.1	WP_034576492.1 serine--tRNA ligase [Cardinium endosymbiont of Bemisia tabaci]	PRK05431 superfamily	3.23e-66	Cardinium endosymbiont of Bemisia tabaci	Bacteroidetes	cellular organisms; Bacteria; FCB group; Bacteroidetes/Chlorobi group; Bacteroidetes; Cytophagia; Cytophagales; Amoebophilaceae; Candidatus Cardinium; unclassified Candidatus Cardinium
TRINITY_DN97508_c0_g1_i1	437	16	WP_144087199.1	WP_144087199.1 helix-turn-helix domain-containing protein [Cardinium endosymbiont of Dermatophagoides farinae]	HTH_XRE	1.09e-52	Cardinium endosymbiont of Dermatophagoides farinae	Bacteroidetes	cellular organisms; Bacteria; FCB group; Bacteroidetes/Chlorobi group; Bacteroidetes; Cytophagia; Cytophagales; Amoebophilaceae; Candidatus Cardinium; unclassified Candidatus Cardinium
TRINITY_DN109918_c0_g1_i1	436	16	WP_144086401.1	WP_144086401.1 hypothetical protein [Cardinium endosymbiont of Dermatophagoides farinae]	#N/A	8.85e-81	Cardinium endosymbiont of Dermatophagoides farinae	Bacteroidetes	cellular organisms; Bacteria; FCB group; Bacteroidetes/Chlorobi group; Bacteroidetes; Cytophagia; Cytophagales; Amoebophilaceae; Candidatus Cardinium; unclassified Candidatus Cardinium
TRINITY_DN66342_c0_g2_i1	540	20	WP_130721387.1	WP_130721387.1 tRNA (guanosine(46)-N7)-methyltransferase TrmB [Cardinium endosymbiont of Bemisia tabaci]	trmB superfamily	2e-92	Cardinium endosymbiont of Bemisia tabaci	Bacteroidetes	cellular organisms; Bacteria; FCB group; Bacteroidetes/Chlorobi group; Bacteroidetes; Cytophagia; Cytophagales; Amoebophilaceae; Candidatus Cardinium; unclassified Candidatus Cardinium
TRINITY_DN118608_c0_g1_i1	485	18	WP_144086361.1	WP_144086361.1 acetate--CoA ligase [Cardinium endosymbiont of Dermatophagoides farinae]	AFD_class_I superfamily	1.84e-96	Cardinium endosymbiont of Dermatophagoides farinae	Bacteroidetes	cellular organisms; Bacteria; FCB group; Bacteroidetes/Chlorobi group; Bacteroidetes; Cytophagia; Cytophagales; Amoebophilaceae; Candidatus Cardinium; unclassified Candidatus Cardinium
TRINITY_DN63867_c0_g1_i30	970	36	CCM10485.1	CCM10485.1 Transposase for insertion sequence element ISRM3 [Cardinium endosymbiont cEper1 of Encarsia pergandiella]	transpos_IS256	1.1e-161	Cardinium endosymbiont cEper1 of Encarsia pergandiella	Bacteroidetes	cellular organisms; Bacteria; FCB group; Bacteroidetes/Chlorobi group; Bacteroidetes; Cytophagia; Cytophagales; Amoebophilaceae; Candidatus Cardinium; unclassified Candidatus Cardinium
TRINITY_DN70571_c0_g1_i1	481	18	WP_144086339.1	WP_144086339.1 hypothetical protein [Cardinium endosymbiont of Dermatophagoides farinae]	#N/A	1.1e-63	Cardinium endosymbiont of Dermatophagoides farinae	Bacteroidetes	cellular organisms; Bacteria; FCB group; Bacteroidetes/Chlorobi group; Bacteroidetes; Cytophagia; Cytophagales; Amoebophilaceae; Candidatus Cardinium; unclassified Candidatus Cardinium
TRINITY_DN30401_c0_g1_i1	480	18	WP_034577218.1	WP_034577218.1 diaminopimelate epimerase [Cardinium endosymbiont of Bemisia tabaci]	PhzC-PhzF superfamily	2.57e-36	Cardinium endosymbiont of Bemisia tabaci	Bacteroidetes	cellular organisms; Bacteria; FCB group; Bacteroidetes/Chlorobi group; Bacteroidetes; Cytophagia; Cytophagales; Amoebophilaceae; Candidatus Cardinium; unclassified Candidatus Cardinium
TRINITY_DN62559_c0_g1_i1	693	26	WP_014934765.1	WP_014934765.1 replicative DNA helicase [Cardinium endosymbiont of Encarsia pergandiella]	PRK07773 superfamily	1.12e-90	Cardinium endosymbiont of Encarsia pergandiella	Bacteroidetes	cellular organisms; Bacteria; FCB group; Bacteroidetes/Chlorobi group; Bacteroidetes; Cytophagia; Cytophagales; Amoebophilaceae; Candidatus Cardinium; unclassified Candidatus Cardinium
TRINITY_DN121513_c0_g1_i1	371	14	WP_144086856.1	WP_144086856.1 outer membrane beta-barrel protein [Cardinium endosymbiont of Dermatophagoides farinae]	#N/A	1.25e-22	Cardinium endosymbiont of Dermatophagoides farinae	Bacteroidetes	cellular organisms; Bacteria; FCB group; Bacteroidetes/Chlorobi group; Bacteroidetes; Cytophagia; Cytophagales; Amoebophilaceae; Candidatus Cardinium; unclassified Candidatus Cardinium
TRINITY_DN98938_c0_g1_i1	265	10	WP_144086919.1	WP_144086919.1 tyrosine recombinase [Cardinium endosymbiont of Dermatophagoides farinae]	DNA_BRE_C superfamily	6.68e-38	Cardinium endosymbiont of Dermatophagoides farinae	Bacteroidetes	cellular organisms; Bacteria; FCB group; Bacteroidetes/Chlorobi group; Bacteroidetes; Cytophagia; Cytophagales; Amoebophilaceae; Candidatus Cardinium; unclassified Candidatus Cardinium
TRINITY_DN126520_c0_g1_i1	422	16	WP_144086610.1	WP_144086610.1 phosphatidate cytidylyltransferase [Cardinium endosymbiont of Dermatophagoides farinae]	CTP_transf_1 superfamily	2.53e-67	Cardinium endosymbiont of Dermatophagoides farinae	Bacteroidetes	cellular organisms; Bacteria; FCB group; Bacteroidetes/Chlorobi group; Bacteroidetes; Cytophagia; Cytophagales; Amoebophilaceae; Candidatus Cardinium; unclassified Candidatus Cardinium
TRINITY_DN120003_c0_g1_i1	369	14	WP_144087051.1	WP_144087051.1 hypothetical protein [Cardinium endosymbiont of Dermatophagoides farinae]	ddl superfamily	9.85e-56	Cardinium endosymbiont of Dermatophagoides farinae	Bacteroidetes	cellular organisms; Bacteria; FCB group; Bacteroidetes/Chlorobi group; Bacteroidetes; Cytophagia; Cytophagales; Amoebophilaceae; Candidatus Cardinium; unclassified Candidatus Cardinium
TRINITY_DN97840_c0_g1_i1	421	16	WP_114909898.1	WP_114909898.1 tryptophan--tRNA ligase [Cardinium endosymbiont of Sogatella furcifera]	PRK12282 superfamily	9.97e-63	Cardinium endosymbiont of Sogatella furcifera	Bacteroidetes	cellular organisms; Bacteria; FCB group; Bacteroidetes/Chlorobi group; Bacteroidetes; Cytophagia; Cytophagales; Amoebophilaceae; Candidatus Cardinium; unclassified Candidatus Cardinium
TRINITY_DN100660_c0_g1_i1	314	12	WP_114909807.1	WP_114909807.1 SurA N-terminal domain-containing protein [Cardinium endosymbiont of Sogatella furcifera]	#N/A	2.39e-34	Cardinium endosymbiont of Sogatella furcifera	Bacteroidetes	cellular organisms; Bacteria; FCB group; Bacteroidetes/Chlorobi group; Bacteroidetes; Cytophagia; Cytophagales; Amoebophilaceae; Candidatus Cardinium; unclassified Candidatus Cardinium
TRINITY_DN17108_c0_g1_i1	366	14	WP_041546069.1	WP_041546069.1 Ig-like domain-containing protein [Cardinium endosymbiont of Encarsia pergandiella]	#N/A	6.04e-37	Cardinium endosymbiont of Encarsia pergandiella	Bacteroidetes	cellular organisms; Bacteria; FCB group; Bacteroidetes/Chlorobi group; Bacteroidetes; Cytophagia; Cytophagales; Amoebophilaceae; Candidatus Cardinium; unclassified Candidatus Cardinium
TRINITY_DN123770_c0_g1_i1	364	14	WP_144086622.1	WP_144086622.1 alanine--tRNA ligase [Cardinium endosymbiont of Dermatophagoides farinae]	PLN02900 superfamily	1.75e-65	Cardinium endosymbiont of Dermatophagoides farinae	Bacteroidetes	cellular organisms; Bacteria; FCB group; Bacteroidetes/Chlorobi group; Bacteroidetes; Cytophagia; Cytophagales; Amoebophilaceae; Candidatus Cardinium; unclassified Candidatus Cardinium
TRINITY_DN97491_c0_g1_i1	312	12	WP_144087060.1	WP_144087060.1 zinc ABC transporter substrate-binding protein [Cardinium endosymbiont of Dermatophagoides farinae]	TroA-like superfamily	2.22e-45	Cardinium endosymbiont of Dermatophagoides farinae	Bacteroidetes	cellular organisms; Bacteria; FCB group; Bacteroidetes/Chlorobi group; Bacteroidetes; Cytophagia; Cytophagales; Amoebophilaceae; Candidatus Cardinium; unclassified Candidatus Cardinium
TRINITY_DN30796_c1_g2_i1	412	16	WP_144087021.1	WP_144087021.1 50S ribosomal protein L34 [Cardinium endosymbiont of Dermatophagoides farinae]	rpmH	7.78e-26	Cardinium endosymbiont of Dermatophagoides farinae	Bacteroidetes	cellular organisms; Bacteria; FCB group; Bacteroidetes/Chlorobi group; Bacteroidetes; Cytophagia; Cytophagales; Amoebophilaceae; Candidatus Cardinium; unclassified Candidatus Cardinium
TRINITY_DN124661_c0_g1_i1	614	24	WP_144086748.1	WP_144086748.1 proline--tRNA ligase [Cardinium endosymbiont of Dermatophagoides farinae]	PRK08661 superfamily	2.21e-134	Cardinium endosymbiont of Dermatophagoides farinae	Bacteroidetes	cellular organisms; Bacteria; FCB group; Bacteroidetes/Chlorobi group; Bacteroidetes; Cytophagia; Cytophagales; Amoebophilaceae; Candidatus Cardinium; unclassified Candidatus Cardinium
TRINITY_DN51911_c0_g1_i1	713	28	WP_034577497.1	WP_034577497.1 ABC transporter ATP-binding protein [Cardinium endosymbiont of Bemisia tabaci]	ABC_MJ0796_LolCDE_FtsE	6.23e-114	Cardinium endosymbiont of Bemisia tabaci	Bacteroidetes	cellular organisms; Bacteria; FCB group; Bacteroidetes/Chlorobi group; Bacteroidetes; Cytophagia; Cytophagales; Amoebophilaceae; Candidatus Cardinium; unclassified Candidatus Cardinium
TRINITY_DN114460_c0_g1_i1	305	12	WP_144086131.1	WP_144086131.1 translation initiation factor IF-2 [Cardinium endosymbiont of Dermatophagoides farinae]	InfB superfamily	2.58e-52	Cardinium endosymbiont of Dermatophagoides farinae	Bacteroidetes	cellular organisms; Bacteria; FCB group; Bacteroidetes/Chlorobi group; Bacteroidetes; Cytophagia; Cytophagales; Amoebophilaceae; Candidatus Cardinium; unclassified Candidatus Cardinium
TRINITY_DN126006_c0_g1_i1	607	24	CCX48055.1	CCX48055.1 putative uncharacterized protein [Bacteroides sp. CAG:927]	#N/A	8.33e-08	Bacteroides sp.	Bacteroidetes	cellular organisms; Bacteria; FCB group; Bacteroidetes/Chlorobi group; Bacteroidetes; Bacteroidia; Bacteroidales; Bacteroidaceae; Bacteroides
TRINITY_DN44172_c0_g3_i1	603	24	WP_162789948.1	WP_162789948.1 hypothetical protein [Cardinium endosymbiont of Sogatella furcifera]	#N/A	1.65e-48	Cardinium endosymbiont of Sogatella furcifera	Bacteroidetes	cellular organisms; Bacteria; FCB group; Bacteroidetes/Chlorobi group; Bacteroidetes; Cytophagia; Cytophagales; Amoebophilaceae; Candidatus Cardinium; unclassified Candidatus Cardinium
TRINITY_DN15707_c0_g2_i1	349	14	WP_114909923.1	WP_114909923.1 16S rRNA (adenine(1518)-N(6)/adenine(1519)-N(6))-dimethyltransferase RsmA [Cardinium endosymbiont of Sogatella furcifera]	AdoMet_MTases superfamily	5.4e-55	Cardinium endosymbiont of Sogatella furcifera	Bacteroidetes	cellular organisms; Bacteria; FCB group; Bacteroidetes/Chlorobi group; Bacteroidetes; Cytophagia; Cytophagales; Amoebophilaceae; Candidatus Cardinium; unclassified Candidatus Cardinium
TRINITY_DN104088_c0_g1_i1	348	14	WP_144086573.1	WP_144086573.1 hypothetical protein [Cardinium endosymbiont of Dermatophagoides farinae]	PBP2_NikA_DppA_OppA_like superfamily	4.32e-50	Cardinium endosymbiont of Dermatophagoides farinae	Bacteroidetes	cellular organisms; Bacteria; FCB group; Bacteroidetes/Chlorobi group; Bacteroidetes; Cytophagia; Cytophagales; Amoebophilaceae; Candidatus Cardinium; unclassified Candidatus Cardinium
TRINITY_DN10668_c0_g2_i1	1488	60	WP_144086904.1	WP_144086904.1 Asp-tRNA(Asn)/Glu-tRNA(Gln) amidotransferase subunit GatB [Cardinium endosymbiont of Dermatophagoides farinae]	gatB superfamily	4.84e-170	Cardinium endosymbiont of Dermatophagoides farinae	Bacteroidetes	cellular organisms; Bacteria; FCB group; Bacteroidetes/Chlorobi group; Bacteroidetes; Cytophagia; Cytophagales; Amoebophilaceae; Candidatus Cardinium; unclassified Candidatus Cardinium
TRINITY_DN4630_c3_g1_i1	595	24	WP_144086901.1	WP_144086901.1 hypothetical protein [Cardinium endosymbiont of Dermatophagoides farinae]	#N/A	2.03e-50	Cardinium endosymbiont of Dermatophagoides farinae	Bacteroidetes	cellular organisms; Bacteria; FCB group; Bacteroidetes/Chlorobi group; Bacteroidetes; Cytophagia; Cytophagales; Amoebophilaceae; Candidatus Cardinium; unclassified Candidatus Cardinium
TRINITY_DN128773_c0_g1_i1	347	14	WP_114910411.1	WP_114910411.1 DNA-directed RNA polymerase subunit beta' [Cardinium endosymbiont of Sogatella furcifera]	PRK14844 superfamily	1.64e-60	Cardinium endosymbiont of Sogatella furcifera	Bacteroidetes	cellular organisms; Bacteria; FCB group; Bacteroidetes/Chlorobi group; Bacteroidetes; Cytophagia; Cytophagales; Amoebophilaceae; Candidatus Cardinium; unclassified Candidatus Cardinium
TRINITY_DN125676_c0_g1_i1	685	28	WP_114909992.1	WP_114909992.1 aminoacyl-tRNA hydrolase [Cardinium endosymbiont of Sogatella furcifera]	PRK05426	6.2e-99	Cardinium endosymbiont of Sogatella furcifera	Bacteroidetes	cellular organisms; Bacteria; FCB group; Bacteroidetes/Chlorobi group; Bacteroidetes; Cytophagia; Cytophagales; Amoebophilaceae; Candidatus Cardinium; unclassified Candidatus Cardinium
TRINITY_DN31279_c0_g2_i1	244	10	WP_114910289.1	WP_114910289.1 phospho-N-acetylmuramoyl-pentapeptide-transferase [Cardinium endosymbiont of Sogatella furcifera]	GT_MraY-like superfamily	2.94e-45	Cardinium endosymbiont of Sogatella furcifera	Bacteroidetes	cellular organisms; Bacteria; FCB group; Bacteroidetes/Chlorobi group; Bacteroidetes; Cytophagia; Cytophagales; Amoebophilaceae; Candidatus Cardinium; unclassified Candidatus Cardinium
TRINITY_DN100642_c0_g1_i1	585	24	WP_144086564.1	WP_144086564.1 type I DNA topoisomerase [Cardinium endosymbiont of Dermatophagoides farinae]	PRK06599 superfamily	4.57e-116	Cardinium endosymbiont of Dermatophagoides farinae	Bacteroidetes	cellular organisms; Bacteria; FCB group; Bacteroidetes/Chlorobi group; Bacteroidetes; Cytophagia; Cytophagales; Amoebophilaceae; Candidatus Cardinium; unclassified Candidatus Cardinium
TRINITY_DN86067_c0_g1_i1	389	16	CDG49404.1	CDG49404.1 ATP-dependent helicase [Cardinium endosymbiont cBtQ1 of Bemisia tabaci]	RecB superfamily	4.8e-56	Cardinium endosymbiont cBtQ1 of Bemisia tabaci	Bacteroidetes	cellular organisms; Bacteria; FCB group; Bacteroidetes/Chlorobi group; Bacteroidetes; Cytophagia; Cytophagales; Amoebophilaceae; Candidatus Cardinium; unclassified Candidatus Cardinium
TRINITY_DN62926_c0_g1_i1	921	38	WP_144086112.1	WP_144086112.1 AMP-binding protein [Cardinium endosymbiont of Dermatophagoides farinae]	AFD_class_I superfamily	4.78e-185	Cardinium endosymbiont of Dermatophagoides farinae	Bacteroidetes	cellular organisms; Bacteria; FCB group; Bacteroidetes/Chlorobi group; Bacteroidetes; Cytophagia; Cytophagales; Amoebophilaceae; Candidatus Cardinium; unclassified Candidatus Cardinium
TRINITY_DN116640_c0_g1_i1	290	12	WP_144086244.1	WP_144086244.1 SufS family cysteine desulfurase [Cardinium endosymbiont of Dermatophagoides farinae]	AAT_I superfamily	7.7e-49	Cardinium endosymbiont of Dermatophagoides farinae	Bacteroidetes	cellular organisms; Bacteria; FCB group; Bacteroidetes/Chlorobi group; Bacteroidetes; Cytophagia; Cytophagales; Amoebophilaceae; Candidatus Cardinium; unclassified Candidatus Cardinium
TRINITY_DN13855_c0_g2_i1	723	30	CCM09835.1	CCM09835.1 Methionine--tRNA ligase [Cardinium endosymbiont cEper1 of Encarsia pergandiella]	metG superfamily	1.63e-120	Cardinium endosymbiont cEper1 of Encarsia pergandiella	Bacteroidetes	cellular organisms; Bacteria; FCB group; Bacteroidetes/Chlorobi group; Bacteroidetes; Cytophagia; Cytophagales; Amoebophilaceae; Candidatus Cardinium; unclassified Candidatus Cardinium
TRINITY_DN80457_c0_g1_i1	718	30	WP_114910285.1	WP_114910285.1 histidine--tRNA ligase [Cardinium endosymbiont of Sogatella furcifera]	hisS superfamily	4.14e-106	Cardinium endosymbiont of Sogatella furcifera	Bacteroidetes	cellular organisms; Bacteria; FCB group; Bacteroidetes/Chlorobi group; Bacteroidetes; Cytophagia; Cytophagales; Amoebophilaceae; Candidatus Cardinium; unclassified Candidatus Cardinium
TRINITY_DN37776_c0_g1_i1	287	12	WP_144086845.1	WP_144086845.1 HD domain-containing protein [Cardinium endosymbiont of Dermatophagoides farinae]	SpoT superfamily	7.24e-21	Cardinium endosymbiont of Dermatophagoides farinae	Bacteroidetes	cellular organisms; Bacteria; FCB group; Bacteroidetes/Chlorobi group; Bacteroidetes; Cytophagia; Cytophagales; Amoebophilaceae; Candidatus Cardinium; unclassified Candidatus Cardinium
TRINITY_DN125126_c0_g1_i1	382	16	WP_114910057.1	WP_114910057.1 NTP/NDP exchange transporter [Cardinium endosymbiont of Sogatella furcifera]	MFS superfamily	1.68e-62	Cardinium endosymbiont of Sogatella furcifera	Bacteroidetes	cellular organisms; Bacteria; FCB group; Bacteroidetes/Chlorobi group; Bacteroidetes; Cytophagia; Cytophagales; Amoebophilaceae; Candidatus Cardinium; unclassified Candidatus Cardinium
TRINITY_DN115272_c0_g1_i1	571	24	WP_114909713.1	WP_114909713.1 tRNA (adenosine(37)-N6)-threonylcarbamoyltransferase complex dimerization subunit type 1 TsaB [Cardinium endosymbiont of Sogatella furcifera]	T6A_YeaZ	1.19e-75	Cardinium endosymbiont of Sogatella furcifera	Bacteroidetes	cellular organisms; Bacteria; FCB group; Bacteroidetes/Chlorobi group; Bacteroidetes; Cytophagia; Cytophagales; Amoebophilaceae; Candidatus Cardinium; unclassified Candidatus Cardinium
TRINITY_DN92255_c0_g1_i1	331	14	TSJ81242.1	TSJ81242.1 LPS export ABC transporter periplasmic protein LptC [Cardinium endosymbiont of Dermatophagoides farinae]	#N/A	6.69e-08	Cardinium endosymbiont of Dermatophagoides farinae	Bacteroidetes	cellular organisms; Bacteria; FCB group; Bacteroidetes/Chlorobi group; Bacteroidetes; Cytophagia; Cytophagales; Amoebophilaceae; Candidatus Cardinium; unclassified Candidatus Cardinium
TRINITY_DN113943_c0_g1_i1	612	26	WP_014934898.1	WP_014934898.1 alanine--tRNA ligase [Cardinium endosymbiont of Encarsia pergandiella]	alaS superfamily	3.78e-75	Cardinium endosymbiont of Encarsia pergandiella	Bacteroidetes	cellular organisms; Bacteria; FCB group; Bacteroidetes/Chlorobi group; Bacteroidetes; Cytophagia; Cytophagales; Amoebophilaceae; Candidatus Cardinium; unclassified Candidatus Cardinium
TRINITY_DN7130_c1_g1_i1	1874	80	WP_162789989.1	WP_162789989.1 AAA family ATPase [Cardinium endosymbiont of Sogatella furcifera]	YlqF_related_GTPase superfamily	4.83e-305	Cardinium endosymbiont of Sogatella furcifera	Bacteroidetes	cellular organisms; Bacteria; FCB group; Bacteroidetes/Chlorobi group; Bacteroidetes; Cytophagia; Cytophagales; Amoebophilaceae; Candidatus Cardinium; unclassified Candidatus Cardinium
TRINITY_DN89681_c0_g1_i1	369	16	WP_133281983.1	WP_133281983.1 DNA gyrase subunit A [Cardinium endosymbiont of Culicoides punctatus]	PRK05560 superfamily	1.22e-66	Cardinium endosymbiont of Culicoides punctatus	Bacteroidetes	cellular organisms; Bacteria; FCB group; Bacteroidetes/Chlorobi group; Bacteroidetes; Cytophagia; Cytophagales; Amoebophilaceae; Candidatus Cardinium; unclassified Candidatus Cardinium
TRINITY_DN72153_c0_g1_i1	875	38	WP_144086992.1	WP_144086992.1 AAA family ATPase [Cardinium endosymbiont of Dermatophagoides farinae]	AAA_31	2.55e-152	Cardinium endosymbiont of Dermatophagoides farinae	Bacteroidetes	cellular organisms; Bacteria; FCB group; Bacteroidetes/Chlorobi group; Bacteroidetes; Cytophagia; Cytophagales; Amoebophilaceae; Candidatus Cardinium; unclassified Candidatus Cardinium
TRINITY_DN124407_c0_g1_i1	276	12	WP_144086855.1	WP_144086855.1 tRNA preQ1(34) S-adenosylmethionine ribosyltransferase-isomerase QueA [Cardinium endosymbiont of Dermatophagoides farinae]	Queuosine_synth superfamily	1.07e-46	Cardinium endosymbiont of Dermatophagoides farinae	Bacteroidetes	cellular organisms; Bacteria; FCB group; Bacteroidetes/Chlorobi group; Bacteroidetes; Cytophagia; Cytophagales; Amoebophilaceae; Candidatus Cardinium; unclassified Candidatus Cardinium
TRINITY_DN119255_c0_g1_i1	596	26	WP_014934431.1	WP_014934431.1 YcgN family cysteine cluster protein [Cardinium endosymbiont of Encarsia pergandiella]	CxxCxxCC superfamily	1.38e-44	Cardinium endosymbiont of Encarsia pergandiella	Bacteroidetes	cellular organisms; Bacteria; FCB group; Bacteroidetes/Chlorobi group; Bacteroidetes; Cytophagia; Cytophagales; Amoebophilaceae; Candidatus Cardinium; unclassified Candidatus Cardinium
TRINITY_DN96489_c0_g1_i1	550	24	WP_144086357.1	WP_144086357.1 preprotein translocase subunit SecG [Cardinium endosymbiont of Dermatophagoides farinae]	secG	1.83e-36	Cardinium endosymbiont of Dermatophagoides farinae	Bacteroidetes	cellular organisms; Bacteria; FCB group; Bacteroidetes/Chlorobi group; Bacteroidetes; Cytophagia; Cytophagales; Amoebophilaceae; Candidatus Cardinium; unclassified Candidatus Cardinium
TRINITY_DN113719_c0_g1_i1	273	12	WP_144086967.1	WP_144086967.1 cell division protein [Cardinium endosymbiont of Dermatophagoides farinae]	Transpeptidase superfamily	1.24e-49	Cardinium endosymbiont of Dermatophagoides farinae	Bacteroidetes	cellular organisms; Bacteria; FCB group; Bacteroidetes/Chlorobi group; Bacteroidetes; Cytophagia; Cytophagales; Amoebophilaceae; Candidatus Cardinium; unclassified Candidatus Cardinium
TRINITY_DN70027_c0_g1_i1	546	24	TSJ81409.1	TSJ81409.1 di-trans,poly-cis-decaprenylcistransferase [Cardinium endosymbiont of Dermatophagoides farinae]	Cis_IPPS superfamily	2.65e-57	Cardinium endosymbiont of Dermatophagoides farinae	Bacteroidetes	cellular organisms; Bacteria; FCB group; Bacteroidetes/Chlorobi group; Bacteroidetes; Cytophagia; Cytophagales; Amoebophilaceae; Candidatus Cardinium; unclassified Candidatus Cardinium
TRINITY_DN126662_c0_g1_i1	591	26	WP_014934879.1	WP_014934879.1 CPBP family intramembrane metalloprotease [Cardinium endosymbiont of Encarsia pergandiella]	Abi	3.26e-34	Cardinium endosymbiont of Encarsia pergandiella	Bacteroidetes	cellular organisms; Bacteria; FCB group; Bacteroidetes/Chlorobi group; Bacteroidetes; Cytophagia; Cytophagales; Amoebophilaceae; Candidatus Cardinium; unclassified Candidatus Cardinium
TRINITY_DN21199_c1_g3_i1	317	14	WP_014934907.1	WP_014934907.1 acetate--CoA ligase [Cardinium endosymbiont of Encarsia pergandiella]	AFD_class_I superfamily	2.85e-57	Cardinium endosymbiont of Encarsia pergandiella	Bacteroidetes	cellular organisms; Bacteria; FCB group; Bacteroidetes/Chlorobi group; Bacteroidetes; Cytophagia; Cytophagales; Amoebophilaceae; Candidatus Cardinium; unclassified Candidatus Cardinium
TRINITY_DN19326_c0_g1_i1	588	26	WP_109997092.1	WP_109997092.1 ankyrin repeat domain-containing protein [Candidatus Cardinium hertigii]	Ank_2	4.65e-21	Candidatus Cardinium hertigii	Bacteroidetes	cellular organisms; Bacteria; FCB group; Bacteroidetes/Chlorobi group; Bacteroidetes; Cytophagia; Cytophagales; Amoebophilaceae; Candidatus Cardinium
TRINITY_DN128831_c0_g1_i1	359	16	WP_014934916.1	WP_014934916.1 ATP-dependent Clp protease proteolytic subunit [Cardinium endosymbiont of Encarsia pergandiella]	#N/A	1.43e-33	Cardinium endosymbiont of Encarsia pergandiella	Bacteroidetes	cellular organisms; Bacteria; FCB group; Bacteroidetes/Chlorobi group; Bacteroidetes; Cytophagia; Cytophagales; Amoebophilaceae; Candidatus Cardinium; unclassified Candidatus Cardinium
TRINITY_DN45458_c0_g1_i1	492	22	WP_144086869.1	WP_144086869.1 glycoside hydrolase family 25 protein [Cardinium endosymbiont of Dermatophagoides farinae]	GH25_muramidase superfamily	5.49e-16	Cardinium endosymbiont of Dermatophagoides farinae	Bacteroidetes	cellular organisms; Bacteria; FCB group; Bacteroidetes/Chlorobi group; Bacteroidetes; Cytophagia; Cytophagales; Amoebophilaceae; Candidatus Cardinium; unclassified Candidatus Cardinium
TRINITY_DN30614_c0_g1_i1	312	14	WP_144086229.1	WP_144086229.1 hypothetical protein [Cardinium endosymbiont of Dermatophagoides farinae]	SLC5-6-like_sbd superfamily	1.52e-17	Cardinium endosymbiont of Dermatophagoides farinae	Bacteroidetes	cellular organisms; Bacteria; FCB group; Bacteroidetes/Chlorobi group; Bacteroidetes; Cytophagia; Cytophagales; Amoebophilaceae; Candidatus Cardinium; unclassified Candidatus Cardinium
TRINITY_DN115928_c0_g1_i1	401	18	WP_114910119.1	WP_114910119.1 DNA polymerase III subunit beta [Cardinium endosymbiont of Sogatella furcifera]	beta_clamp	3.03e-76	Cardinium endosymbiont of Sogatella furcifera	Bacteroidetes	cellular organisms; Bacteria; FCB group; Bacteroidetes/Chlorobi group; Bacteroidetes; Cytophagia; Cytophagales; Amoebophilaceae; Candidatus Cardinium; unclassified Candidatus Cardinium
TRINITY_DN58203_c0_g3_i1	1024	46	WP_114910107.1	WP_114910107.1 hypothetical protein [Cardinium endosymbiont of Sogatella furcifera]	MutS superfamily	2.46e-186	Cardinium endosymbiont of Sogatella furcifera	Bacteroidetes	cellular organisms; Bacteria; FCB group; Bacteroidetes/Chlorobi group; Bacteroidetes; Cytophagia; Cytophagales; Amoebophilaceae; Candidatus Cardinium; unclassified Candidatus Cardinium
TRINITY_DN123853_c0_g1_i1	267	12	WP_162789979.1	WP_162789979.1 phage holin family protein [Cardinium endosymbiont of Sogatella furcifera]	#N/A	2.12e-28	Cardinium endosymbiont of Sogatella furcifera	Bacteroidetes	cellular organisms; Bacteria; FCB group; Bacteroidetes/Chlorobi group; Bacteroidetes; Cytophagia; Cytophagales; Amoebophilaceae; Candidatus Cardinium; unclassified Candidatus Cardinium
TRINITY_DN99021_c0_g2_i1	489	22	WP_131957438.1	WP_131957438.1 ParA family protein [Dyadobacter psychrotolerans]	P-loop_NTPase superfamily	2.99e-20	Dyadobacter psychrotolerans	Bacteroidetes	cellular organisms; Bacteria; FCB group; Bacteroidetes/Chlorobi group; Bacteroidetes; Cytophagia; Cytophagales; Spirosomaceae; Dyadobacter
TRINITY_DN115362_c0_g1_i1	355	16	WP_144086066.1	WP_144086066.1 hypothetical protein [Cardinium endosymbiont of Dermatophagoides farinae]	#N/A	1.88e-61	Cardinium endosymbiont of Dermatophagoides farinae	Bacteroidetes	cellular organisms; Bacteria; FCB group; Bacteroidetes/Chlorobi group; Bacteroidetes; Cytophagia; Cytophagales; Amoebophilaceae; Candidatus Cardinium; unclassified Candidatus Cardinium
TRINITY_DN10668_c0_g2_i2	1106	50	WP_114910384.1	WP_114910384.1 DNA gyrase subunit A [Cardinium endosymbiont of Sogatella furcifera]	PRK05560 superfamily	3.17e-83	Cardinium endosymbiont of Sogatella furcifera	Bacteroidetes	cellular organisms; Bacteria; FCB group; Bacteroidetes/Chlorobi group; Bacteroidetes; Cytophagia; Cytophagales; Amoebophilaceae; Candidatus Cardinium; unclassified Candidatus Cardinium
TRINITY_DN21199_c1_g2_i1	398	18	WP_144086361.1	WP_144086361.1 acetate--CoA ligase [Cardinium endosymbiont of Dermatophagoides farinae]	AFD_class_I superfamily	6.12e-67	Cardinium endosymbiont of Dermatophagoides farinae	Bacteroidetes	cellular organisms; Bacteria; FCB group; Bacteroidetes/Chlorobi group; Bacteroidetes; Cytophagia; Cytophagales; Amoebophilaceae; Candidatus Cardinium; unclassified Candidatus Cardinium
TRINITY_DN128472_c0_g1_i1	309	14	WP_144086593.1	WP_144086593.1 radical SAM family heme chaperone HemW [Cardinium endosymbiont of Dermatophagoides farinae]	HemN superfamily	4.26e-53	Cardinium endosymbiont of Dermatophagoides farinae	Bacteroidetes	cellular organisms; Bacteria; FCB group; Bacteroidetes/Chlorobi group; Bacteroidetes; Cytophagia; Cytophagales; Amoebophilaceae; Candidatus Cardinium; unclassified Candidatus Cardinium
TRINITY_DN35811_c0_g1_i1	397	18	WP_114909753.1	WP_114909753.1 HD domain-containing protein [Cardinium endosymbiont of Sogatella furcifera]	#N/A	9.04e-59	Cardinium endosymbiont of Sogatella furcifera	Bacteroidetes	cellular organisms; Bacteria; FCB group; Bacteroidetes/Chlorobi group; Bacteroidetes; Cytophagia; Cytophagales; Amoebophilaceae; Candidatus Cardinium; unclassified Candidatus Cardinium
TRINITY_DN39745_c0_g1_i1	705	32	WP_114909753.1	WP_114909753.1 HD domain-containing protein [Cardinium endosymbiont of Sogatella furcifera]	SLC5-6-like_sbd superfamily	4.11e-84	Cardinium endosymbiont of Sogatella furcifera	Bacteroidetes	cellular organisms; Bacteria; FCB group; Bacteroidetes/Chlorobi group; Bacteroidetes; Cytophagia; Cytophagales; Amoebophilaceae; Candidatus Cardinium; unclassified Candidatus Cardinium
TRINITY_DN59707_c0_g1_i1	352	16	WP_144086135.1	WP_144086135.1 HD domain-containing protein [Cardinium endosymbiont of Dermatophagoides farinae]	#N/A	2.01e-11	Cardinium endosymbiont of Dermatophagoides farinae	Bacteroidetes	cellular organisms; Bacteria; FCB group; Bacteroidetes/Chlorobi group; Bacteroidetes; Cytophagia; Cytophagales; Amoebophilaceae; Candidatus Cardinium; unclassified Candidatus Cardinium
TRINITY_DN38613_c0_g6_i1	395	18	WP_114910207.1	WP_114910207.1 2,3-bisphosphoglycerate-independent phosphoglycerate mutase [Cardinium endosymbiont of Sogatella furcifera]	ALP_like superfamily	1.11e-68	Cardinium endosymbiont of Sogatella furcifera	Bacteroidetes	cellular organisms; Bacteria; FCB group; Bacteroidetes/Chlorobi group; Bacteroidetes; Cytophagia; Cytophagales; Amoebophilaceae; Candidatus Cardinium; unclassified Candidatus Cardinium
TRINITY_DN126145_c0_g1_i1	307	14	CCM10410.1	CCM10410.1 membrane protein of unknown function [Cardinium endosymbiont cEper1 of Encarsia pergandiella]	SpoT superfamily	4.09e-46	Cardinium endosymbiont cEper1 of Encarsia pergandiella	Bacteroidetes	cellular organisms; Bacteria; FCB group; Bacteroidetes/Chlorobi group; Bacteroidetes; Cytophagia; Cytophagales; Amoebophilaceae; Candidatus Cardinium; unclassified Candidatus Cardinium
TRINITY_DN15024_c0_g1_i1	1051	48	WP_114909770.1	WP_114909770.1 AAA family ATPase [Cardinium endosymbiont of Sogatella furcifera]	YlqF_related_GTPase superfamily	4.33e-202	Cardinium endosymbiont of Sogatella furcifera	Bacteroidetes	cellular organisms; Bacteria; FCB group; Bacteroidetes/Chlorobi group; Bacteroidetes; Cytophagia; Cytophagales; Amoebophilaceae; Candidatus Cardinium; unclassified Candidatus Cardinium
TRINITY_DN122141_c0_g1_i1	348	16	WP_014934619.1	WP_014934619.1 glutamate racemase [Cardinium endosymbiont of Encarsia pergandiella]	Asp_Glu_race superfamily	4.57e-05	Cardinium endosymbiont of Encarsia pergandiella	Bacteroidetes	cellular organisms; Bacteria; FCB group; Bacteroidetes/Chlorobi group; Bacteroidetes; Cytophagia; Cytophagales; Amoebophilaceae; Candidatus Cardinium; unclassified Candidatus Cardinium
TRINITY_DN35041_c0_g1_i1	560	26	WP_114909790.1	WP_114909790.1 AAA family ATPase [Cardinium endosymbiont of Sogatella furcifera]	YlqF_related_GTPase superfamily	5.36e-64	Cardinium endosymbiont of Sogatella furcifera	Bacteroidetes	cellular organisms; Bacteria; FCB group; Bacteroidetes/Chlorobi group; Bacteroidetes; Cytophagia; Cytophagales; Amoebophilaceae; Candidatus Cardinium; unclassified Candidatus Cardinium
TRINITY_DN12748_c0_g1_i1	558	26	WP_034576459.1	WP_034576459.1 excinuclease ABC subunit UvrB [Cardinium endosymbiont of Bemisia tabaci]	PRK05298 superfamily	2.75e-104	Cardinium endosymbiont of Bemisia tabaci	Bacteroidetes	cellular organisms; Bacteria; FCB group; Bacteroidetes/Chlorobi group; Bacteroidetes; Cytophagia; Cytophagales; Amoebophilaceae; Candidatus Cardinium; unclassified Candidatus Cardinium
TRINITY_DN39881_c0_g1_i1	600	28	WP_144086153.1	WP_144086153.1 elongation factor P [Cardinium endosymbiont of Dermatophagoides farinae]	PRK00529	1.58e-125	Cardinium endosymbiont of Dermatophagoides farinae	Bacteroidetes	cellular organisms; Bacteria; FCB group; Bacteroidetes/Chlorobi group; Bacteroidetes; Cytophagia; Cytophagales; Amoebophilaceae; Candidatus Cardinium; unclassified Candidatus Cardinium
TRINITY_DN11552_c1_g1_i5	1155	54	WP_144086957.1	WP_144086957.1 ribonuclease HI [Cardinium endosymbiont of Dermatophagoides farinae]	RNase_HI_prokaryote_like	1.96e-90	Cardinium endosymbiont of Dermatophagoides farinae	Bacteroidetes	cellular organisms; Bacteria; FCB group; Bacteroidetes/Chlorobi group; Bacteroidetes; Cytophagia; Cytophagales; Amoebophilaceae; Candidatus Cardinium; unclassified Candidatus Cardinium
TRINITY_DN67354_c0_g1_i1	342	16	WP_144086336.1	WP_144086336.1 dTDP-glucose 4,6-dehydratase [Cardinium endosymbiont of Dermatophagoides farinae]	RfbB superfamily	5.89e-48	Cardinium endosymbiont of Dermatophagoides farinae	Bacteroidetes	cellular organisms; Bacteria; FCB group; Bacteroidetes/Chlorobi group; Bacteroidetes; Cytophagia; Cytophagales; Amoebophilaceae; Candidatus Cardinium; unclassified Candidatus Cardinium
TRINITY_DN90189_c0_g2_i1	512	24	WP_014934845.1	WP_014934845.1 F0F1 ATP synthase subunit B [Cardinium endosymbiont of Encarsia pergandiella]	ATP-synt_B superfamily	3.66e-63	Cardinium endosymbiont of Encarsia pergandiella	Bacteroidetes	cellular organisms; Bacteria; FCB group; Bacteroidetes/Chlorobi group; Bacteroidetes; Cytophagia; Cytophagales; Amoebophilaceae; Candidatus Cardinium; unclassified Candidatus Cardinium
TRINITY_DN30798_c0_g2_i1	510	24	ADC53588.1	ADC53588.1 gyrase B subunit, partial [Cardinium endosymbiont of Cybaeus penedentatus]	TOP2c superfamily	1.81e-106	Cardinium endosymbiont of Cybaeus hesper	Bacteroidetes	cellular organisms; Bacteria; FCB group; Bacteroidetes/Chlorobi group; Bacteroidetes; Cytophagia; Cytophagales; Amoebophilaceae; Candidatus Cardinium; unclassified Candidatus Cardinium
TRINITY_DN23045_c0_g2_i1	960	46	WP_162789903.1	WP_162789903.1 LPS export ABC transporter periplasmic protein LptC [Cardinium endosymbiont of Sogatella furcifera]	#N/A	2.91e-176	Cardinium endosymbiont of Sogatella furcifera	Bacteroidetes	cellular organisms; Bacteria; FCB group; Bacteroidetes/Chlorobi group; Bacteroidetes; Cytophagia; Cytophagales; Amoebophilaceae; Candidatus Cardinium; unclassified Candidatus Cardinium
TRINITY_DN40941_c2_g1_i1	667	32	WP_114909665.1	WP_114909665.1 Lrp/AsnC family transcriptional regulator [Cardinium endosymbiont of Sogatella furcifera]	Lrp	1.09e-69	Cardinium endosymbiont of Sogatella furcifera	Bacteroidetes	cellular organisms; Bacteria; FCB group; Bacteroidetes/Chlorobi group; Bacteroidetes; Cytophagia; Cytophagales; Amoebophilaceae; Candidatus Cardinium; unclassified Candidatus Cardinium
TRINITY_DN55882_c0_g2_i1	500	24	WP_114910130.1	WP_114910130.1 hypothetical protein [Cardinium endosymbiont of Sogatella furcifera]	#N/A	9.66e-88	Cardinium endosymbiont of Sogatella furcifera	Bacteroidetes	cellular organisms; Bacteria; FCB group; Bacteroidetes/Chlorobi group; Bacteroidetes; Cytophagia; Cytophagales; Amoebophilaceae; Candidatus Cardinium; unclassified Candidatus Cardinium
TRINITY_DN99021_c0_g1_i1	416	20	OJW67639.1	OJW67639.1 chromosome partitioning protein [Candidatus Amoebophilus sp. 36-38]	P-loop_NTPase superfamily	9.03e-22	Candidatus Amoebophilus sp.	Bacteroidetes	cellular organisms; Bacteria; FCB group; Bacteroidetes/Chlorobi group; Bacteroidetes; Cytophagia; Cytophagales; Amoebophilaceae; Candidatus Amoebophilus; unclassified Candidatus Amoebophilus
TRINITY_DN12298_c0_g3_i1	540	26	TSJ80781.1	TSJ80781.1 hypothetical protein FPG78_01810 [Cardinium endosymbiont of Dermatophagoides farinae]	YlqF_related_GTPase superfamily	1.75e-78	Cardinium endosymbiont of Dermatophagoides farinae	Bacteroidetes	cellular organisms; Bacteria; FCB group; Bacteroidetes/Chlorobi group; Bacteroidetes; Cytophagia; Cytophagales; Amoebophilaceae; Candidatus Cardinium; unclassified Candidatus Cardinium
TRINITY_DN114178_c0_g1_i1	290	14	WP_075049005.1	WP_075049005.1 preprotein translocase subunit SecA [Candidatus Sulcia muelleri]	secA superfamily	7.92e-54	Candidatus Sulcia muelleri	Bacteroidetes	cellular organisms; Bacteria; FCB group; Bacteroidetes/Chlorobi group; Bacteroidetes; Flavobacteriia; Flavobacteriales; Flavobacteriales incertae sedis; Candidatus Sulcia
TRINITY_DN32730_c0_g1_i1	910	44	WP_034577520.1	WP_034577520.1 Holliday junction branch migration DNA helicase RuvB [Cardinium endosymbiont of Bemisia tabaci]	ruvB	1.58e-187	Cardinium endosymbiont of Bemisia tabaci	Bacteroidetes	cellular organisms; Bacteria; FCB group; Bacteroidetes/Chlorobi group; Bacteroidetes; Cytophagia; Cytophagales; Amoebophilaceae; Candidatus Cardinium; unclassified Candidatus Cardinium
TRINITY_DN127393_c0_g1_i1	411	20	WP_114909925.1	WP_114909925.1 trans-2-enoyl-CoA reductase family protein [Cardinium endosymbiont of Sogatella furcifera]	NADB_Rossmann superfamily	6.74e-70	Cardinium endosymbiont of Sogatella furcifera	Bacteroidetes	cellular organisms; Bacteria; FCB group; Bacteroidetes/Chlorobi group; Bacteroidetes; Cytophagia; Cytophagales; Amoebophilaceae; Candidatus Cardinium; unclassified Candidatus Cardinium
TRINITY_DN70092_c0_g2_i1	534	26	WP_114910230.1	WP_114910230.1 MlaD family protein [Cardinium endosymbiont of Sogatella furcifera]	#N/A	3.4e-62	Cardinium endosymbiont of Sogatella furcifera	Bacteroidetes	cellular organisms; Bacteria; FCB group; Bacteroidetes/Chlorobi group; Bacteroidetes; Cytophagia; Cytophagales; Amoebophilaceae; Candidatus Cardinium; unclassified Candidatus Cardinium
TRINITY_DN77134_c0_g1_i1	616	30	AXI24204.1	AXI24204.1 Serine esterase [Cardinium endosymbiont of Sogatella furcifera]	Abhydrolase superfamily	1.1e-94	Cardinium endosymbiont of Sogatella furcifera	Bacteroidetes	cellular organisms; Bacteria; FCB group; Bacteroidetes/Chlorobi group; Bacteroidetes; Cytophagia; Cytophagales; Amoebophilaceae; Candidatus Cardinium; unclassified Candidatus Cardinium
TRINITY_DN11552_c0_g1_i4	984	48	WP_034576735.1	WP_034576735.1 DNA polymerase III subunit alpha [Cardinium endosymbiont of Bemisia tabaci]	PHP superfamily	3.94e-70	Cardinium endosymbiont of Bemisia tabaci	Bacteroidetes	cellular organisms; Bacteria; FCB group; Bacteroidetes/Chlorobi group; Bacteroidetes; Cytophagia; Cytophagales; Amoebophilaceae; Candidatus Cardinium; unclassified Candidatus Cardinium
TRINITY_DN125628_c0_g1_i1	287	14	WP_014934854.1	WP_014934854.1 dTDP-4-dehydrorhamnose reductase [Cardinium endosymbiont of Encarsia pergandiella]	RmlD_sub_bind superfamily	1.53e-41	Cardinium endosymbiont of Encarsia pergandiella	Bacteroidetes	cellular organisms; Bacteria; FCB group; Bacteroidetes/Chlorobi group; Bacteroidetes; Cytophagia; Cytophagales; Amoebophilaceae; Candidatus Cardinium; unclassified Candidatus Cardinium
TRINITY_DN18783_c0_g1_i1	449	22	WP_014934402.1	WP_014934402.1 bifunctional UDP-3-O-[3-hydroxymyristoyl] N-acetylglucosamine deacetylase/3-hydroxyacyl-ACP dehydratase [Cardinium endosymbiont of Encarsia pergandiella]	PRK13188 superfamily	1.57e-67	Cardinium endosymbiont of Encarsia pergandiella	Bacteroidetes	cellular organisms; Bacteria; FCB group; Bacteroidetes/Chlorobi group; Bacteroidetes; Cytophagia; Cytophagales; Amoebophilaceae; Candidatus Cardinium; unclassified Candidatus Cardinium
TRINITY_DN7188_c0_g1_i1	449	22	WP_014934824.1	WP_014934824.1 ankyrin repeat domain-containing protein [Cardinium endosymbiont of Encarsia pergandiella]	Ank_2	1.53e-26	Cardinium endosymbiont of Encarsia pergandiella	Bacteroidetes	cellular organisms; Bacteria; FCB group; Bacteroidetes/Chlorobi group; Bacteroidetes; Cytophagia; Cytophagales; Amoebophilaceae; Candidatus Cardinium; unclassified Candidatus Cardinium
TRINITY_DN111089_c0_g1_i1	527	26	WP_144087009.1	WP_144087009.1 single-stranded-DNA-specific exonuclease RecJ [Cardinium endosymbiont of Dermatophagoides farinae]	RecJ superfamily	1.19e-36	Cardinium endosymbiont of Dermatophagoides farinae	Bacteroidetes	cellular organisms; Bacteria; FCB group; Bacteroidetes/Chlorobi group; Bacteroidetes; Cytophagia; Cytophagales; Amoebophilaceae; Candidatus Cardinium; unclassified Candidatus Cardinium
TRINITY_DN23045_c0_g1_i1	728	36	TSJ80719.1	TSJ80719.1 hypothetical protein FPG78_01425 [Cardinium endosymbiont of Dermatophagoides farinae]	OstA superfamily	6.35e-51	Cardinium endosymbiont of Dermatophagoides farinae	Bacteroidetes	cellular organisms; Bacteria; FCB group; Bacteroidetes/Chlorobi group; Bacteroidetes; Cytophagia; Cytophagales; Amoebophilaceae; Candidatus Cardinium; unclassified Candidatus Cardinium
TRINITY_DN30745_c0_g1_i1	404	20	WP_114910175.1	WP_114910175.1 excinuclease ABC subunit UvrA [Cardinium endosymbiont of Sogatella furcifera]	uvrA superfamily	1.92e-71	Cardinium endosymbiont of Sogatella furcifera	Bacteroidetes	cellular organisms; Bacteria; FCB group; Bacteroidetes/Chlorobi group; Bacteroidetes; Cytophagia; Cytophagales; Amoebophilaceae; Candidatus Cardinium; unclassified Candidatus Cardinium
TRINITY_DN45168_c0_g1_i1	242	12	WP_114910011.1	WP_114910011.1 ABC transporter permease [Cardinium endosymbiont of Sogatella furcifera]	MacB_PCD	1.5e-26	Cardinium endosymbiont of Sogatella furcifera	Bacteroidetes	cellular organisms; Bacteria; FCB group; Bacteroidetes/Chlorobi group; Bacteroidetes; Cytophagia; Cytophagales; Amoebophilaceae; Candidatus Cardinium; unclassified Candidatus Cardinium
TRINITY_DN121525_c0_g1_i1	443	22	WP_162789890.1	WP_162789890.1 hypothetical protein [Cardinium endosymbiont of Sogatella furcifera]	#N/A	2.8e-73	Cardinium endosymbiont of Sogatella furcifera	Bacteroidetes	cellular organisms; Bacteria; FCB group; Bacteroidetes/Chlorobi group; Bacteroidetes; Cytophagia; Cytophagales; Amoebophilaceae; Candidatus Cardinium; unclassified Candidatus Cardinium
TRINITY_DN58203_c0_g2_i1	799	40	WP_114910419.1	WP_114910419.1 signal peptidase I [Cardinium endosymbiont of Sogatella furcifera]	Peptidase_S26 superfamily	7.98e-138	Cardinium endosymbiont of Sogatella furcifera	Bacteroidetes	cellular organisms; Bacteria; FCB group; Bacteroidetes/Chlorobi group; Bacteroidetes; Cytophagia; Cytophagales; Amoebophilaceae; Candidatus Cardinium; unclassified Candidatus Cardinium
TRINITY_DN116976_c0_g1_i1	399	20	WP_144086318.1	WP_144086318.1 RNB domain-containing ribonuclease [Cardinium endosymbiont of Dermatophagoides farinae]	S1_RNase_R	1.68e-69	Cardinium endosymbiont of Dermatophagoides farinae	Bacteroidetes	cellular organisms; Bacteria; FCB group; Bacteroidetes/Chlorobi group; Bacteroidetes; Cytophagia; Cytophagales; Amoebophilaceae; Candidatus Cardinium; unclassified Candidatus Cardinium
TRINITY_DN4630_c0_g1_i23	2232	112	WP_144086956.1	WP_144086956.1 Ig-like domain-containing protein [Cardinium endosymbiont of Dermatophagoides farinae]	COG1579 superfamily	3.99e-137	Cardinium endosymbiont of Dermatophagoides farinae	Bacteroidetes	cellular organisms; Bacteria; FCB group; Bacteroidetes/Chlorobi group; Bacteroidetes; Cytophagia; Cytophagales; Amoebophilaceae; Candidatus Cardinium; unclassified Candidatus Cardinium
TRINITY_DN124511_c0_g1_i1	1150	58	WP_144086410.1	WP_144086410.1 F0F1 ATP synthase subunit alpha [Cardinium endosymbiont of Dermatophagoides farinae]	PRK09281 superfamily	8.72e-190	Cardinium endosymbiont of Dermatophagoides farinae	Bacteroidetes	cellular organisms; Bacteria; FCB group; Bacteroidetes/Chlorobi group; Bacteroidetes; Cytophagia; Cytophagales; Amoebophilaceae; Candidatus Cardinium; unclassified Candidatus Cardinium
TRINITY_DN110499_c0_g1_i1	514	26	WP_041546054.1	WP_041546054.1 M23 family metallopeptidase [Cardinium endosymbiont of Encarsia pergandiella]	Peptidase_M23	7.26e-37	Cardinium endosymbiont of Encarsia pergandiella	Bacteroidetes	cellular organisms; Bacteria; FCB group; Bacteroidetes/Chlorobi group; Bacteroidetes; Cytophagia; Cytophagales; Amoebophilaceae; Candidatus Cardinium; unclassified Candidatus Cardinium
TRINITY_DN126301_c0_g1_i1	394	20	WP_144086795.1	WP_144086795.1 F0F1 ATP synthase subunit beta [Cardinium endosymbiont of Dermatophagoides farinae]	P-loop_NTPase superfamily	5.57e-76	Cardinium endosymbiont of Dermatophagoides farinae	Bacteroidetes	cellular organisms; Bacteria; FCB group; Bacteroidetes/Chlorobi group; Bacteroidetes; Cytophagia; Cytophagales; Amoebophilaceae; Candidatus Cardinium; unclassified Candidatus Cardinium
TRINITY_DN10007_c0_g3_i1	708	36	WP_114910123.1	WP_114910123.1 ATP-dependent Clp protease proteolytic subunit [Cardinium endosymbiont of Sogatella furcifera]	crotonase-like superfamily	9.07e-115	Cardinium endosymbiont of Sogatella furcifera	Bacteroidetes	cellular organisms; Bacteria; FCB group; Bacteroidetes/Chlorobi group; Bacteroidetes; Cytophagia; Cytophagales; Amoebophilaceae; Candidatus Cardinium; unclassified Candidatus Cardinium
TRINITY_DN24753_c0_g9_i1	668	34	WP_114909845.1	WP_114909845.1 LPS export ABC transporter ATP-binding protein [Cardinium endosymbiont of Sogatella furcifera]	P-loop_NTPase superfamily	5.31e-98	Cardinium endosymbiont of Sogatella furcifera	Bacteroidetes	cellular organisms; Bacteria; FCB group; Bacteroidetes/Chlorobi group; Bacteroidetes; Cytophagia; Cytophagales; Amoebophilaceae; Candidatus Cardinium; unclassified Candidatus Cardinium
TRINITY_DN7188_c0_g3_i2	1491	76	WP_034576939.1	WP_034576939.1 signal recognition particle-docking protein FtsY [Cardinium endosymbiont of Bemisia tabaci]	PRK10416	2.44e-182	Cardinium endosymbiont of Bemisia tabaci	Bacteroidetes	cellular organisms; Bacteria; FCB group; Bacteroidetes/Chlorobi group; Bacteroidetes; Cytophagia; Cytophagales; Amoebophilaceae; Candidatus Cardinium; unclassified Candidatus Cardinium
TRINITY_DN122768_c0_g1_i1	510	26	WP_162790020.1	WP_162790020.1 hypothetical protein [Cardinium endosymbiont of Sogatella furcifera]	#N/A	5.41e-42	Cardinium endosymbiont of Sogatella furcifera	Bacteroidetes	cellular organisms; Bacteria; FCB group; Bacteroidetes/Chlorobi group; Bacteroidetes; Cytophagia; Cytophagales; Amoebophilaceae; Candidatus Cardinium; unclassified Candidatus Cardinium
TRINITY_DN125409_c0_g1_i1	352	18	WP_114909661.1	WP_114909661.1 ankyrin repeat domain-containing protein [Cardinium endosymbiont of Sogatella furcifera]	PHA03095 superfamily	2.89e-50	Cardinium endosymbiont of Sogatella furcifera	Bacteroidetes	cellular organisms; Bacteria; FCB group; Bacteroidetes/Chlorobi group; Bacteroidetes; Cytophagia; Cytophagales; Amoebophilaceae; Candidatus Cardinium; unclassified Candidatus Cardinium
TRINITY_DN13402_c0_g1_i1	428	22	CCM10410.1	CCM10410.1 membrane protein of unknown function [Cardinium endosymbiont cEper1 of Encarsia pergandiella]	#N/A	6.84e-50	Cardinium endosymbiont cEper1 of Encarsia pergandiella	Bacteroidetes	cellular organisms; Bacteria; FCB group; Bacteroidetes/Chlorobi group; Bacteroidetes; Cytophagia; Cytophagales; Amoebophilaceae; Candidatus Cardinium; unclassified Candidatus Cardinium
TRINITY_DN5337_c0_g2_i1	505	26	WP_109997193.1	WP_109997193.1 hypothetical protein [Candidatus Cardinium hertigii]	#N/A	3.45e-68	Candidatus Cardinium hertigii	Bacteroidetes	cellular organisms; Bacteria; FCB group; Bacteroidetes/Chlorobi group; Bacteroidetes; Cytophagia; Cytophagales; Amoebophilaceae; Candidatus Cardinium
TRINITY_DN18862_c0_g2_i1	737	38	WP_114910351.1	WP_114910351.1 tRNA (adenosine(37)-N6)-dimethylallyltransferase MiaA [Cardinium endosymbiont of Sogatella furcifera]	IPPT	2.22e-139	Cardinium endosymbiont of Sogatella furcifera	Bacteroidetes	cellular organisms; Bacteria; FCB group; Bacteroidetes/Chlorobi group; Bacteroidetes; Cytophagia; Cytophagales; Amoebophilaceae; Candidatus Cardinium; unclassified Candidatus Cardinium
TRINITY_DN117247_c0_g1_i1	462	24	WP_186292472.1	WP_186292472.1 BamA/TamA family outer membrane protein [Cardinium endosymbiont of Dermatophagoides farinae]	#N/A	5.08e-66	Cardinium endosymbiont of Dermatophagoides farinae	Bacteroidetes	cellular organisms; Bacteria; FCB group; Bacteroidetes/Chlorobi group; Bacteroidetes; Cytophagia; Cytophagales; Amoebophilaceae; Candidatus Cardinium; unclassified Candidatus Cardinium
TRINITY_DN56507_c0_g2_i1	462	24	WP_114910125.1	WP_114910125.1 serine--tRNA ligase [Cardinium endosymbiont of Sogatella furcifera]	PRK05431 superfamily	2.91e-67	Cardinium endosymbiont of Sogatella furcifera	Bacteroidetes	cellular organisms; Bacteria; FCB group; Bacteroidetes/Chlorobi group; Bacteroidetes; Cytophagia; Cytophagales; Amoebophilaceae; Candidatus Cardinium; unclassified Candidatus Cardinium
TRINITY_DN121878_c0_g1_i1	346	18	WP_144086393.1	WP_144086393.1 hypothetical protein [Cardinium endosymbiont of Dermatophagoides farinae]	#N/A	1.75e-35	Cardinium endosymbiont of Dermatophagoides farinae	Bacteroidetes	cellular organisms; Bacteria; FCB group; Bacteroidetes/Chlorobi group; Bacteroidetes; Cytophagia; Cytophagales; Amoebophilaceae; Candidatus Cardinium; unclassified Candidatus Cardinium
TRINITY_DN77215_c0_g1_i1	345	18	WP_144086298.1	WP_144086298.1 Glu/Leu/Phe/Val dehydrogenase [Cardinium endosymbiont of Dermatophagoides farinae]	NADB_Rossmann superfamily	1.04e-40	Cardinium endosymbiont of Dermatophagoides farinae	Bacteroidetes	cellular organisms; Bacteria; FCB group; Bacteroidetes/Chlorobi group; Bacteroidetes; Cytophagia; Cytophagales; Amoebophilaceae; Candidatus Cardinium; unclassified Candidatus Cardinium
TRINITY_DN30796_c0_g2_i1	2044	108	AXI23933.1	AXI23933.1 ATP-dependent DNA helicase RecQ [Cardinium endosymbiont of Sogatella furcifera]	recQ superfamily	1.1e-230	Cardinium endosymbiont of Sogatella furcifera	Bacteroidetes	cellular organisms; Bacteria; FCB group; Bacteroidetes/Chlorobi group; Bacteroidetes; Cytophagia; Cytophagales; Amoebophilaceae; Candidatus Cardinium; unclassified Candidatus Cardinium
TRINITY_DN22503_c0_g2_i1	681	36	WP_162789982.1	WP_162789982.1 hypothetical protein [Cardinium endosymbiont of Sogatella furcifera]	#N/A	1.13e-54	Cardinium endosymbiont of Sogatella furcifera	Bacteroidetes	cellular organisms; Bacteria; FCB group; Bacteroidetes/Chlorobi group; Bacteroidetes; Cytophagia; Cytophagales; Amoebophilaceae; Candidatus Cardinium; unclassified Candidatus Cardinium
TRINITY_DN74496_c0_g1_i1	642	34	WP_114910127.1	WP_114910127.1 transcription termination factor Rho [Cardinium endosymbiont of Sogatella furcifera]	Rho_N	3.91e-42	Cardinium endosymbiont of Sogatella furcifera	Bacteroidetes	cellular organisms; Bacteria; FCB group; Bacteroidetes/Chlorobi group; Bacteroidetes; Cytophagia; Cytophagales; Amoebophilaceae; Candidatus Cardinium; unclassified Candidatus Cardinium
TRINITY_DN61397_c0_g3_i1	488	26	WP_144086753.1	WP_144086753.1 lipoyl synthase [Cardinium endosymbiont of Dermatophagoides farinae]	PLN02428 superfamily	1.28e-80	Cardinium endosymbiont of Dermatophagoides farinae	Bacteroidetes	cellular organisms; Bacteria; FCB group; Bacteroidetes/Chlorobi group; Bacteroidetes; Cytophagia; Cytophagales; Amoebophilaceae; Candidatus Cardinium; unclassified Candidatus Cardinium
TRINITY_DN54971_c0_g4_i1	1233	66	WP_144086432.1	WP_144086432.1 AAA family ATPase [Cardinium endosymbiont of Dermatophagoides farinae]	chaperone_ClpB superfamily	2.51e-231	Cardinium endosymbiont of Dermatophagoides farinae	Bacteroidetes	cellular organisms; Bacteria; FCB group; Bacteroidetes/Chlorobi group; Bacteroidetes; Cytophagia; Cytophagales; Amoebophilaceae; Candidatus Cardinium; unclassified Candidatus Cardinium
TRINITY_DN105170_c0_g1_i1	447	24	WP_034576648.1	WP_034576648.1 DNA mismatch repair protein MutS [Cardinium endosymbiont of Bemisia tabaci]	PRK05399 superfamily	1.78e-80	Cardinium endosymbiont of Bemisia tabaci	Bacteroidetes	cellular organisms; Bacteria; FCB group; Bacteroidetes/Chlorobi group; Bacteroidetes; Cytophagia; Cytophagales; Amoebophilaceae; Candidatus Cardinium; unclassified Candidatus Cardinium
TRINITY_DN109241_c0_g1_i1	447	24	WP_144086484.1	WP_144086484.1 YebC/PmpR family DNA-binding transcriptional regulator [Cardinium endosymbiont of Dermatophagoides farinae]	Transcrip_reg superfamily	1.81e-45	Cardinium endosymbiont of Dermatophagoides farinae	Bacteroidetes	cellular organisms; Bacteria; FCB group; Bacteroidetes/Chlorobi group; Bacteroidetes; Cytophagia; Cytophagales; Amoebophilaceae; Candidatus Cardinium; unclassified Candidatus Cardinium
TRINITY_DN69943_c0_g1_i1	521	28	WP_114909903.1	WP_114909903.1 leucine--tRNA ligase [Cardinium endosymbiont of Sogatella furcifera]	leuS superfamily	1.23e-101	Cardinium endosymbiont of Sogatella furcifera	Bacteroidetes	cellular organisms; Bacteria; FCB group; Bacteroidetes/Chlorobi group; Bacteroidetes; Cytophagia; Cytophagales; Amoebophilaceae; Candidatus Cardinium; unclassified Candidatus Cardinium
TRINITY_DN44702_c0_g1_i1	818	44	WP_034576324.1	WP_034576324.1 recombinase RecA [Cardinium endosymbiont of Bemisia tabaci]	recA	1.92e-156	Cardinium endosymbiont of Bemisia tabaci	Bacteroidetes	cellular organisms; Bacteria; FCB group; Bacteroidetes/Chlorobi group; Bacteroidetes; Cytophagia; Cytophagales; Amoebophilaceae; Candidatus Cardinium; unclassified Candidatus Cardinium
TRINITY_DN121445_c0_g1_i1	297	16	WP_034577182.1	WP_034577182.1 ATP-dependent protease subunit HslV [Cardinium endosymbiont of Bemisia tabaci]	Ntn_hydrolase superfamily	4.13e-37	Cardinium endosymbiont of Bemisia tabaci	Bacteroidetes	cellular organisms; Bacteria; FCB group; Bacteroidetes/Chlorobi group; Bacteroidetes; Cytophagia; Cytophagales; Amoebophilaceae; Candidatus Cardinium; unclassified Candidatus Cardinium
TRINITY_DN116892_c0_g1_i1	370	20	WP_144086470.1	WP_144086470.1 RIP metalloprotease RseP [Cardinium endosymbiont of Dermatophagoides farinae]	S2P-M50_PDZ_RseP-like	1.39e-62	Cardinium endosymbiont of Dermatophagoides farinae	Bacteroidetes	cellular organisms; Bacteria; FCB group; Bacteroidetes/Chlorobi group; Bacteroidetes; Cytophagia; Cytophagales; Amoebophilaceae; Candidatus Cardinium; unclassified Candidatus Cardinium
TRINITY_DN31533_c0_g1_i1	407	22	WP_144086129.1	WP_144086129.1 FtsW/RodA/SpoVE family cell cycle protein [Cardinium endosymbiont of Dermatophagoides farinae]	FTSW_RODA_SPOVE superfamily	3.95e-72	Cardinium endosymbiont of Dermatophagoides farinae	Bacteroidetes	cellular organisms; Bacteria; FCB group; Bacteroidetes/Chlorobi group; Bacteroidetes; Cytophagia; Cytophagales; Amoebophilaceae; Candidatus Cardinium; unclassified Candidatus Cardinium
TRINITY_DN124732_c0_g1_i1	590	32	WP_114909628.1	WP_114909628.1 signal recognition particle protein [Cardinium endosymbiont of Sogatella furcifera]	P-loop_NTPase superfamily	1.25e-105	Cardinium endosymbiont of Sogatella furcifera	Bacteroidetes	cellular organisms; Bacteria; FCB group; Bacteroidetes/Chlorobi group; Bacteroidetes; Cytophagia; Cytophagales; Amoebophilaceae; Candidatus Cardinium; unclassified Candidatus Cardinium
TRINITY_DN106288_c0_g1_i1	437	24	WP_114909801.1	WP_114909801.1 type I glyceraldehyde-3-phosphate dehydrogenase [Cardinium endosymbiont of Sogatella furcifera]	GAPDH-I superfamily	6.16e-83	Cardinium endosymbiont of Sogatella furcifera	Bacteroidetes	cellular organisms; Bacteria; FCB group; Bacteroidetes/Chlorobi group; Bacteroidetes; Cytophagia; Cytophagales; Amoebophilaceae; Candidatus Cardinium; unclassified Candidatus Cardinium
TRINITY_DN123875_c0_g1_i1	400	22	WP_114910430.1	WP_114910430.1 hypothetical protein [Cardinium endosymbiont of Sogatella furcifera]	#N/A	8.93e-78	Cardinium endosymbiont of Sogatella furcifera	Bacteroidetes	cellular organisms; Bacteria; FCB group; Bacteroidetes/Chlorobi group; Bacteroidetes; Cytophagia; Cytophagales; Amoebophilaceae; Candidatus Cardinium; unclassified Candidatus Cardinium
TRINITY_DN122288_c0_g1_i1	618	34	WP_144086826.1	WP_144086826.1 magnesium transporter [Cardinium endosymbiont of Dermatophagoides farinae]	mgtE superfamily	2.72e-30	Cardinium endosymbiont of Dermatophagoides farinae	Bacteroidetes	cellular organisms; Bacteria; FCB group; Bacteroidetes/Chlorobi group; Bacteroidetes; Cytophagia; Cytophagales; Amoebophilaceae; Candidatus Cardinium; unclassified Candidatus Cardinium
TRINITY_DN4958_c0_g5_i1	543	30	WP_144086832.1	WP_144086832.1 50S ribosomal protein L19 [Cardinium endosymbiont of Dermatophagoides farinae]	rplS	4.87e-76	Cardinium endosymbiont of Dermatophagoides farinae	Bacteroidetes	cellular organisms; Bacteria; FCB group; Bacteroidetes/Chlorobi group; Bacteroidetes; Cytophagia; Cytophagales; Amoebophilaceae; Candidatus Cardinium; unclassified Candidatus Cardinium
TRINITY_DN35810_c0_g1_i1	1478	82	AXI23917.1	AXI23917.1 alpha subunit [Cardinium endosymbiont of Sogatella furcifera]	dnaE superfamily	0	Cardinium endosymbiont of Sogatella furcifera	Bacteroidetes	cellular organisms; Bacteria; FCB group; Bacteroidetes/Chlorobi group; Bacteroidetes; Cytophagia; Cytophagales; Amoebophilaceae; Candidatus Cardinium; unclassified Candidatus Cardinium
TRINITY_DN13899_c0_g1_i1	684	38	WP_014934205.1	WP_014934205.1 DNA repair protein RadA [Cardinium endosymbiont of Encarsia pergandiella]	P-loop_NTPase superfamily	6.16e-47	Cardinium endosymbiont of Encarsia pergandiella	Bacteroidetes	cellular organisms; Bacteria; FCB group; Bacteroidetes/Chlorobi group; Bacteroidetes; Cytophagia; Cytophagales; Amoebophilaceae; Candidatus Cardinium; unclassified Candidatus Cardinium
TRINITY_DN4630_c0_g1_i21	2159	120	WP_144086956.1	WP_144086956.1 Ig-like domain-containing protein [Cardinium endosymbiont of Dermatophagoides farinae]	Big_5	1.9e-137	Cardinium endosymbiont of Dermatophagoides farinae	Bacteroidetes	cellular organisms; Bacteria; FCB group; Bacteroidetes/Chlorobi group; Bacteroidetes; Cytophagia; Cytophagales; Amoebophilaceae; Candidatus Cardinium; unclassified Candidatus Cardinium
TRINITY_DN45088_c0_g4_i1	1187	66	WP_144086835.1	WP_144086835.1 50S ribosomal protein L25/general stress protein Ctc [Cardinium endosymbiont of Dermatophagoides farinae]	PRK05618	2.18e-122	Cardinium endosymbiont of Dermatophagoides farinae	Bacteroidetes	cellular organisms; Bacteria; FCB group; Bacteroidetes/Chlorobi group; Bacteroidetes; Cytophagia; Cytophagales; Amoebophilaceae; Candidatus Cardinium; unclassified Candidatus Cardinium
TRINITY_DN31416_c0_g1_i1	359	20	WP_144086163.1	WP_144086163.1 ABC transporter permease [Cardinium endosymbiont of Dermatophagoides farinae]	SalY	9.09e-45	Cardinium endosymbiont of Dermatophagoides farinae	Bacteroidetes	cellular organisms; Bacteria; FCB group; Bacteroidetes/Chlorobi group; Bacteroidetes; Cytophagia; Cytophagales; Amoebophilaceae; Candidatus Cardinium; unclassified Candidatus Cardinium
TRINITY_DN121983_c0_g1_i1	394	22	WP_014934861.1	WP_014934861.1 DUF502 domain-containing protein [Cardinium endosymbiont of Encarsia pergandiella]	DUF502	1.79e-58	Cardinium endosymbiont of Encarsia pergandiella	Bacteroidetes	cellular organisms; Bacteria; FCB group; Bacteroidetes/Chlorobi group; Bacteroidetes; Cytophagia; Cytophagales; Amoebophilaceae; Candidatus Cardinium; unclassified Candidatus Cardinium
TRINITY_DN29524_c0_g2_i1	748	42	WP_184891115.1	WP_184891115.1 transposase, partial [Candidatus Cardinium hertigii]	transpos_IS5_4 superfamily	4.19e-29	Candidatus Cardinium hertigii	Bacteroidetes	cellular organisms; Bacteria; FCB group; Bacteroidetes/Chlorobi group; Bacteroidetes; Cytophagia; Cytophagales; Amoebophilaceae; Candidatus Cardinium
TRINITY_DN17260_c0_g1_i1	639	36	WP_114909806.1	WP_114909806.1 DHH family phosphoesterase [Cardinium endosymbiont of Sogatella furcifera]	NrnA superfamily	2.54e-72	Cardinium endosymbiont of Sogatella furcifera	Bacteroidetes	cellular organisms; Bacteria; FCB group; Bacteroidetes/Chlorobi group; Bacteroidetes; Cytophagia; Cytophagales; Amoebophilaceae; Candidatus Cardinium; unclassified Candidatus Cardinium
TRINITY_DN12977_c0_g5_i1	423	24	WP_014934348.1	WP_014934348.1 30S ribosomal protein S21 [Cardinium endosymbiont of Encarsia pergandiella]	rpsU	1.58e-28	Cardinium endosymbiont of Encarsia pergandiella	Bacteroidetes	cellular organisms; Bacteria; FCB group; Bacteroidetes/Chlorobi group; Bacteroidetes; Cytophagia; Cytophagales; Amoebophilaceae; Candidatus Cardinium; unclassified Candidatus Cardinium
TRINITY_DN4630_c0_g1_i4	705	40	WP_144086065.1	WP_144086065.1 PD-(D/E)XK nuclease domain-containing protein [Cardinium endosymbiont of Dermatophagoides farinae]	PDDEXK_9 superfamily	5.79e-38	Cardinium endosymbiont of Dermatophagoides farinae	Bacteroidetes	cellular organisms; Bacteria; FCB group; Bacteroidetes/Chlorobi group; Bacteroidetes; Cytophagia; Cytophagales; Amoebophilaceae; Candidatus Cardinium; unclassified Candidatus Cardinium
TRINITY_DN70571_c0_g2_i1	1197	68	WP_144086339.1	WP_144086339.1 hypothetical protein [Cardinium endosymbiont of Dermatophagoides farinae]	#N/A	2.57e-210	Cardinium endosymbiont of Dermatophagoides farinae	Bacteroidetes	cellular organisms; Bacteria; FCB group; Bacteroidetes/Chlorobi group; Bacteroidetes; Cytophagia; Cytophagales; Amoebophilaceae; Candidatus Cardinium; unclassified Candidatus Cardinium
TRINITY_DN22235_c0_g1_i1	771	44	WP_144086267.1	WP_144086267.1 chromosomal replication initiator protein DnaA [Cardinium endosymbiont of Dermatophagoides farinae]	dnaA	8.64e-145	Cardinium endosymbiont of Dermatophagoides farinae	Bacteroidetes	cellular organisms; Bacteria; FCB group; Bacteroidetes/Chlorobi group; Bacteroidetes; Cytophagia; Cytophagales; Amoebophilaceae; Candidatus Cardinium; unclassified Candidatus Cardinium
TRINITY_DN40834_c0_g2_i1	524	30	WP_034577317.1	WP_034577317.1 cell division protein FtsA [Cardinium endosymbiont of Bemisia tabaci]	FtsA	2.1e-54	Cardinium endosymbiont of Bemisia tabaci	Bacteroidetes	cellular organisms; Bacteria; FCB group; Bacteroidetes/Chlorobi group; Bacteroidetes; Cytophagia; Cytophagales; Amoebophilaceae; Candidatus Cardinium; unclassified Candidatus Cardinium
TRINITY_DN13855_c0_g3_i2	1292	74	WP_114910345.1	WP_114910345.1 translation initiation factor IF-3 [Cardinium endosymbiont of Sogatella furcifera]	infC	2.1e-101	Cardinium endosymbiont of Sogatella furcifera	Bacteroidetes	cellular organisms; Bacteria; FCB group; Bacteroidetes/Chlorobi group; Bacteroidetes; Cytophagia; Cytophagales; Amoebophilaceae; Candidatus Cardinium; unclassified Candidatus Cardinium
TRINITY_DN97737_c0_g1_i1	835	48	WP_144086549.1	WP_144086549.1 metallophosphatase family protein [Cardinium endosymbiont of Dermatophagoides farinae]	Metallophos_2	1.57e-101	Cardinium endosymbiont of Dermatophagoides farinae	Bacteroidetes	cellular organisms; Bacteria; FCB group; Bacteroidetes/Chlorobi group; Bacteroidetes; Cytophagia; Cytophagales; Amoebophilaceae; Candidatus Cardinium; unclassified Candidatus Cardinium
TRINITY_DN117422_c0_g1_i1	487	28	WP_144087110.1	WP_144087110.1 TraM recognition domain-containing protein [Cardinium endosymbiont of Dermatophagoides farinae]	#N/A	2.05e-42	Cardinium endosymbiont of Dermatophagoides farinae	Bacteroidetes	cellular organisms; Bacteria; FCB group; Bacteroidetes/Chlorobi group; Bacteroidetes; Cytophagia; Cytophagales; Amoebophilaceae; Candidatus Cardinium; unclassified Candidatus Cardinium
TRINITY_DN59112_c0_g1_i1	590	34	WP_133281600.1	WP_133281600.1 hypothetical protein [Cardinium endosymbiont of Culicoides punctatus]	#N/A	2.15e-16	Cardinium endosymbiont of Culicoides punctatus	Bacteroidetes	cellular organisms; Bacteria; FCB group; Bacteroidetes/Chlorobi group; Bacteroidetes; Cytophagia; Cytophagales; Amoebophilaceae; Candidatus Cardinium; unclassified Candidatus Cardinium
TRINITY_DN12748_c0_g2_i1	555	32	WP_014934159.1	WP_014934159.1 excinuclease ABC subunit UvrB [Cardinium endosymbiont of Encarsia pergandiella]	PRK05298 superfamily	1.35e-101	Cardinium endosymbiont of Encarsia pergandiella	Bacteroidetes	cellular organisms; Bacteria; FCB group; Bacteroidetes/Chlorobi group; Bacteroidetes; Cytophagia; Cytophagales; Amoebophilaceae; Candidatus Cardinium; unclassified Candidatus Cardinium
TRINITY_DN100244_c0_g1_i1	1484	86	WP_114910274.1	WP_114910274.1 Do family serine endopeptidase [Cardinium endosymbiont of Sogatella furcifera]	degP_htrA_DO superfamily	1.88e-196	Cardinium endosymbiont of Sogatella furcifera	Bacteroidetes	cellular organisms; Bacteria; FCB group; Bacteroidetes/Chlorobi group; Bacteroidetes; Cytophagia; Cytophagales; Amoebophilaceae; Candidatus Cardinium; unclassified Candidatus Cardinium
TRINITY_DN85992_c0_g2_i1	1067	62	WP_144086469.1	WP_144086469.1 endopeptidase La [Cardinium endosymbiont of Dermatophagoides farinae]	Lon superfamily	2.03e-228	Cardinium endosymbiont of Dermatophagoides farinae	Bacteroidetes	cellular organisms; Bacteria; FCB group; Bacteroidetes/Chlorobi group; Bacteroidetes; Cytophagia; Cytophagales; Amoebophilaceae; Candidatus Cardinium; unclassified Candidatus Cardinium
TRINITY_DN52900_c0_g1_i1	956	56	WP_114910476.1	WP_114910476.1 superoxide dismutase [Cardinium endosymbiont of Sogatella furcifera]	SodA	7.97e-122	Cardinium endosymbiont of Sogatella furcifera	Bacteroidetes	cellular organisms; Bacteria; FCB group; Bacteroidetes/Chlorobi group; Bacteroidetes; Cytophagia; Cytophagales; Amoebophilaceae; Candidatus Cardinium; unclassified Candidatus Cardinium
TRINITY_DN23149_c0_g1_i1	409	24	WP_114909612.1	WP_114909612.1 membrane protein insertase YidC [Cardinium endosymbiont of Sogatella furcifera]	#N/A	7.79e-19	Cardinium endosymbiont of Sogatella furcifera	Bacteroidetes	cellular organisms; Bacteria; FCB group; Bacteroidetes/Chlorobi group; Bacteroidetes; Cytophagia; Cytophagales; Amoebophilaceae; Candidatus Cardinium; unclassified Candidatus Cardinium
TRINITY_DN64203_c0_g4_i1	576	34	WP_114910260.1	WP_114910260.1 translation elongation factor Ts [Cardinium endosymbiont of Sogatella furcifera]	EF_TS	2.35e-64	Cardinium endosymbiont of Sogatella furcifera	Bacteroidetes	cellular organisms; Bacteria; FCB group; Bacteroidetes/Chlorobi group; Bacteroidetes; Cytophagia; Cytophagales; Amoebophilaceae; Candidatus Cardinium; unclassified Candidatus Cardinium
TRINITY_DN50146_c0_g1_i1	675	40	WP_162789881.1	WP_162789881.1 ComEC/Rec2 family competence protein [Cardinium endosymbiont of Sogatella furcifera]	Competence	5.1e-104	Cardinium endosymbiont of Sogatella furcifera	Bacteroidetes	cellular organisms; Bacteria; FCB group; Bacteroidetes/Chlorobi group; Bacteroidetes; Cytophagia; Cytophagales; Amoebophilaceae; Candidatus Cardinium; unclassified Candidatus Cardinium
TRINITY_DN81412_c0_g1_i1	540	32	WP_034577183.1	WP_034577183.1 2-oxo acid dehydrogenase subunit E2 [Cardinium endosymbiont of Bemisia tabaci]	PRK11856 superfamily	5.7e-55	Cardinium endosymbiont of Bemisia tabaci	Bacteroidetes	cellular organisms; Bacteria; FCB group; Bacteroidetes/Chlorobi group; Bacteroidetes; Cytophagia; Cytophagales; Amoebophilaceae; Candidatus Cardinium; unclassified Candidatus Cardinium
TRINITY_DN64203_c0_g1_i2	706	42	WP_144087011.1	WP_144087011.1 translation elongation factor Ts [Cardinium endosymbiont of Dermatophagoides farinae]	tsf superfamily	1.15e-71	Cardinium endosymbiont of Dermatophagoides farinae	Bacteroidetes	cellular organisms; Bacteria; FCB group; Bacteroidetes/Chlorobi group; Bacteroidetes; Cytophagia; Cytophagales; Amoebophilaceae; Candidatus Cardinium; unclassified Candidatus Cardinium
TRINITY_DN62926_c0_g2_i1	801	48	WP_144086112.1	WP_144086112.1 AMP-binding protein [Cardinium endosymbiont of Dermatophagoides farinae]	AFD_class_I superfamily	1.59e-162	Cardinium endosymbiont of Dermatophagoides farinae	Bacteroidetes	cellular organisms; Bacteria; FCB group; Bacteroidetes/Chlorobi group; Bacteroidetes; Cytophagia; Cytophagales; Amoebophilaceae; Candidatus Cardinium; unclassified Candidatus Cardinium
TRINITY_DN119433_c0_g1_i1	433	26	CDG49615.1	CDG49615.1 Sporulation domain-containing protein [Cardinium endosymbiont cBtQ1 of Bemisia tabaci]	#N/A	4.36e-45	Cardinium endosymbiont cBtQ1 of Bemisia tabaci	Bacteroidetes	cellular organisms; Bacteria; FCB group; Bacteroidetes/Chlorobi group; Bacteroidetes; Cytophagia; Cytophagales; Amoebophilaceae; Candidatus Cardinium; unclassified Candidatus Cardinium
TRINITY_DN77023_c0_g1_i1	1026	62	WP_144087034.1	WP_144087034.1 hypothetical protein [Cardinium endosymbiont of Dermatophagoides farinae]	GldM_N superfamily	4.9e-186	Cardinium endosymbiont of Dermatophagoides farinae	Bacteroidetes	cellular organisms; Bacteria; FCB group; Bacteroidetes/Chlorobi group; Bacteroidetes; Cytophagia; Cytophagales; Amoebophilaceae; Candidatus Cardinium; unclassified Candidatus Cardinium
TRINITY_DN35739_c0_g2_i1	526	32	WP_114910117.1	WP_114910117.1 type I methionyl aminopeptidase [Cardinium endosymbiont of Sogatella furcifera]	APP_MetAP superfamily	1.39e-90	Cardinium endosymbiont of Sogatella furcifera	Bacteroidetes	cellular organisms; Bacteria; FCB group; Bacteroidetes/Chlorobi group; Bacteroidetes; Cytophagia; Cytophagales; Amoebophilaceae; Candidatus Cardinium; unclassified Candidatus Cardinium
TRINITY_DN110033_c0_g1_i1	558	34	WP_114909920.1	WP_114909920.1 nucleoside-diphosphate kinase [Cardinium endosymbiont of Sogatella furcifera]	NDPk superfamily	4.15e-68	Cardinium endosymbiont of Sogatella furcifera	Bacteroidetes	cellular organisms; Bacteria; FCB group; Bacteroidetes/Chlorobi group; Bacteroidetes; Cytophagia; Cytophagales; Amoebophilaceae; Candidatus Cardinium; unclassified Candidatus Cardinium
TRINITY_DN120475_c0_g1_i1	492	30	WP_144086752.1	WP_144086752.1 ATP-binding cassette domain-containing protein [Cardinium endosymbiont of Dermatophagoides farinae]	Uup superfamily	1.73e-91	Cardinium endosymbiont of Dermatophagoides farinae	Bacteroidetes	cellular organisms; Bacteria; FCB group; Bacteroidetes/Chlorobi group; Bacteroidetes; Cytophagia; Cytophagales; Amoebophilaceae; Candidatus Cardinium; unclassified Candidatus Cardinium
TRINITY_DN4630_c0_g1_i2	491	30	WP_144086955.1	WP_144086955.1 glycine--tRNA ligase [Cardinium endosymbiont of Dermatophagoides farinae]	PRK04173 superfamily	7.99e-46	Cardinium endosymbiont of Dermatophagoides farinae	Bacteroidetes	cellular organisms; Bacteria; FCB group; Bacteroidetes/Chlorobi group; Bacteroidetes; Cytophagia; Cytophagales; Amoebophilaceae; Candidatus Cardinium; unclassified Candidatus Cardinium
TRINITY_DN128059_c0_g1_i1	391	24	WP_051602175.1	WP_051602175.1 biopolymer transporter ExbD [Cardinium endosymbiont of Bemisia tabaci]	#N/A	3.63e-12	Cardinium endosymbiont of Bemisia tabaci	Bacteroidetes	cellular organisms; Bacteria; FCB group; Bacteroidetes/Chlorobi group; Bacteroidetes; Cytophagia; Cytophagales; Amoebophilaceae; Candidatus Cardinium; unclassified Candidatus Cardinium
TRINITY_DN24752_c0_g1_i1	651	40	WP_133281760.1	WP_133281760.1 AAA family ATPase [Cardinium endosymbiont of Culicoides punctatus]	YlqF_related_GTPase superfamily	2.44e-112	Cardinium endosymbiont of Culicoides punctatus	Bacteroidetes	cellular organisms; Bacteria; FCB group; Bacteroidetes/Chlorobi group; Bacteroidetes; Cytophagia; Cytophagales; Amoebophilaceae; Candidatus Cardinium; unclassified Candidatus Cardinium
TRINITY_DN46738_c0_g1_i1	358	22	AXI24355.1	AXI24355.1 Rhomboid family [Cardinium endosymbiont of Sogatella furcifera]	Rhomboid superfamily	4.11e-54	Cardinium endosymbiont of Sogatella furcifera	Bacteroidetes	cellular organisms; Bacteria; FCB group; Bacteroidetes/Chlorobi group; Bacteroidetes; Cytophagia; Cytophagales; Amoebophilaceae; Candidatus Cardinium; unclassified Candidatus Cardinium
TRINITY_DN128730_c0_g1_i1	520	32	WP_144087191.1	WP_144087191.1 TraM recognition domain-containing protein [Cardinium endosymbiont of Dermatophagoides farinae]	#N/A	1.01e-108	Cardinium endosymbiont of Dermatophagoides farinae	Bacteroidetes	cellular organisms; Bacteria; FCB group; Bacteroidetes/Chlorobi group; Bacteroidetes; Cytophagia; Cytophagales; Amoebophilaceae; Candidatus Cardinium; unclassified Candidatus Cardinium
TRINITY_DN68112_c0_g1_i1	975	60	WP_014934813.1	WP_014934813.1 FKBP-type peptidyl-prolyl cis-trans isomerase [Cardinium endosymbiont of Encarsia pergandiella]	FkpA superfamily	2.83e-81	Cardinium endosymbiont of Encarsia pergandiella	Bacteroidetes	cellular organisms; Bacteria; FCB group; Bacteroidetes/Chlorobi group; Bacteroidetes; Cytophagia; Cytophagales; Amoebophilaceae; Candidatus Cardinium; unclassified Candidatus Cardinium
TRINITY_DN92887_c0_g1_i1	1947	120	WP_114910372.1	WP_114910372.1 preprotein translocase subunit SecA [Cardinium endosymbiont of Sogatella furcifera]	secA superfamily	0	Cardinium endosymbiont of Sogatella furcifera	Bacteroidetes	cellular organisms; Bacteria; FCB group; Bacteroidetes/Chlorobi group; Bacteroidetes; Cytophagia; Cytophagales; Amoebophilaceae; Candidatus Cardinium; unclassified Candidatus Cardinium
TRINITY_DN104529_c0_g1_i1	615	38	WP_144086339.1	WP_144086339.1 hypothetical protein [Cardinium endosymbiont of Dermatophagoides farinae]	#N/A	5.09e-57	Cardinium endosymbiont of Dermatophagoides farinae	Bacteroidetes	cellular organisms; Bacteria; FCB group; Bacteroidetes/Chlorobi group; Bacteroidetes; Cytophagia; Cytophagales; Amoebophilaceae; Candidatus Cardinium; unclassified Candidatus Cardinium
TRINITY_DN13899_c0_g3_i1	1001	62	WP_144086382.1	WP_144086382.1 DNA repair protein RadA [Cardinium endosymbiont of Dermatophagoides farinae]	PRK11823	1.14e-173	Cardinium endosymbiont of Dermatophagoides farinae	Bacteroidetes	cellular organisms; Bacteria; FCB group; Bacteroidetes/Chlorobi group; Bacteroidetes; Cytophagia; Cytophagales; Amoebophilaceae; Candidatus Cardinium; unclassified Candidatus Cardinium
TRINITY_DN105106_c0_g1_i1	645	40	WP_144086636.1	WP_144086636.1 DMT family transporter [Cardinium endosymbiont of Dermatophagoides farinae]	RhaT	1.74e-31	Cardinium endosymbiont of Dermatophagoides farinae	Bacteroidetes	cellular organisms; Bacteria; FCB group; Bacteroidetes/Chlorobi group; Bacteroidetes; Cytophagia; Cytophagales; Amoebophilaceae; Candidatus Cardinium; unclassified Candidatus Cardinium
TRINITY_DN35269_c0_g1_i1	933	58	WP_144087136.1	WP_144087136.1 ankyrin repeat domain-containing protein [Cardinium endosymbiont of Dermatophagoides farinae]	Ank_2	2.84e-152	Cardinium endosymbiont of Dermatophagoides farinae	Bacteroidetes	cellular organisms; Bacteria; FCB group; Bacteroidetes/Chlorobi group; Bacteroidetes; Cytophagia; Cytophagales; Amoebophilaceae; Candidatus Cardinium; unclassified Candidatus Cardinium
TRINITY_DN39650_c1_g1_i1	1052	66	WP_144086943.1	WP_144086943.1 ribonucleoside-diphosphate reductase small subunit [Cardinium endosymbiont of Dermatophagoides farinae]	Ferritin_like superfamily	2.99e-223	Cardinium endosymbiont of Dermatophagoides farinae	Bacteroidetes	cellular organisms; Bacteria; FCB group; Bacteroidetes/Chlorobi group; Bacteroidetes; Cytophagia; Cytophagales; Amoebophilaceae; Candidatus Cardinium; unclassified Candidatus Cardinium
TRINITY_DN37296_c0_g1_i1	1238	78	WP_034576749.1	WP_034576749.1 phosphopyruvate hydratase [Cardinium endosymbiont of Bemisia tabaci]	eno	8.37e-190	Cardinium endosymbiont of Bemisia tabaci	Bacteroidetes	cellular organisms; Bacteria; FCB group; Bacteroidetes/Chlorobi group; Bacteroidetes; Cytophagia; Cytophagales; Amoebophilaceae; Candidatus Cardinium; unclassified Candidatus Cardinium
TRINITY_DN105275_c0_g1_i1	789	50	WP_144086209.1	WP_144086209.1 DUF4290 domain-containing protein [Cardinium endosymbiont of Dermatophagoides farinae]	DUF4290 superfamily	2.25e-113	Cardinium endosymbiont of Dermatophagoides farinae	Bacteroidetes	cellular organisms; Bacteria; FCB group; Bacteroidetes/Chlorobi group; Bacteroidetes; Cytophagia; Cytophagales; Amoebophilaceae; Candidatus Cardinium; unclassified Candidatus Cardinium
TRINITY_DN30068_c0_g2_i1	1002	64	WP_014934332.1	WP_014934332.1 DNA primase [Cardinium endosymbiont of Encarsia pergandiella]	dnaG superfamily	3.6e-175	Cardinium endosymbiont of Encarsia pergandiella	Bacteroidetes	cellular organisms; Bacteria; FCB group; Bacteroidetes/Chlorobi group; Bacteroidetes; Cytophagia; Cytophagales; Amoebophilaceae; Candidatus Cardinium; unclassified Candidatus Cardinium
TRINITY_DN9436_c0_g1_i1	344	22	WP_014934587.1	WP_014934587.1 DNA mismatch repair protein MutS [Cardinium endosymbiont of Encarsia pergandiella]	MutS superfamily	2.1e-34	Cardinium endosymbiont of Encarsia pergandiella	Bacteroidetes	cellular organisms; Bacteria; FCB group; Bacteroidetes/Chlorobi group; Bacteroidetes; Cytophagia; Cytophagales; Amoebophilaceae; Candidatus Cardinium; unclassified Candidatus Cardinium
TRINITY_DN129821_c0_g1_i1	468	30	TSJ81281.1	TSJ81281.1 hypothetical protein FPG78_04805 [Cardinium endosymbiont of Dermatophagoides farinae]	#N/A	1.76e-41	Cardinium endosymbiont of Dermatophagoides farinae	Bacteroidetes	cellular organisms; Bacteria; FCB group; Bacteroidetes/Chlorobi group; Bacteroidetes; Cytophagia; Cytophagales; Amoebophilaceae; Candidatus Cardinium; unclassified Candidatus Cardinium
TRINITY_DN4630_c0_g1_i17	2868	184	WP_014934608.1	WP_014934608.1 hypothetical protein [Cardinium endosymbiont of Encarsia pergandiella]	RPE1 superfamily	8.56e-131	Cardinium endosymbiont of Encarsia pergandiella	Bacteroidetes	cellular organisms; Bacteria; FCB group; Bacteroidetes/Chlorobi group; Bacteroidetes; Cytophagia; Cytophagales; Amoebophilaceae; Candidatus Cardinium; unclassified Candidatus Cardinium
TRINITY_DN23278_c0_g3_i1	928	60	WP_144086274.1	WP_144086274.1 peptidylprolyl isomerase [Cardinium endosymbiont of Dermatophagoides farinae]	#N/A	3.43e-153	Cardinium endosymbiont of Dermatophagoides farinae	Bacteroidetes	cellular organisms; Bacteria; FCB group; Bacteroidetes/Chlorobi group; Bacteroidetes; Cytophagia; Cytophagales; Amoebophilaceae; Candidatus Cardinium; unclassified Candidatus Cardinium
TRINITY_DN87259_c0_g1_i1	680	44	WP_133281638.1	WP_133281638.1 hypothetical protein [Cardinium endosymbiont of Culicoides punctatus]	#N/A	5.96e-22	Cardinium endosymbiont of Culicoides punctatus	Bacteroidetes	cellular organisms; Bacteria; FCB group; Bacteroidetes/Chlorobi group; Bacteroidetes; Cytophagia; Cytophagales; Amoebophilaceae; Candidatus Cardinium; unclassified Candidatus Cardinium
TRINITY_DN14448_c0_g1_i1	610	40	AXI24625.1	AXI24625.1 hypothetical protein CE557_841 [Cardinium endosymbiont of Sogatella furcifera]	YadD superfamily	3.35e-29	Cardinium endosymbiont of Sogatella furcifera	Bacteroidetes	cellular organisms; Bacteria; FCB group; Bacteroidetes/Chlorobi group; Bacteroidetes; Cytophagia; Cytophagales; Amoebophilaceae; Candidatus Cardinium; unclassified Candidatus Cardinium
TRINITY_DN12298_c0_g2_i1	1369	90	WP_144086998.1	WP_144086998.1 AAA family ATPase [Cardinium endosymbiont of Dermatophagoides farinae]	YlqF_related_GTPase superfamily	9.39e-112	Cardinium endosymbiont of Dermatophagoides farinae	Bacteroidetes	cellular organisms; Bacteria; FCB group; Bacteroidetes/Chlorobi group; Bacteroidetes; Cytophagia; Cytophagales; Amoebophilaceae; Candidatus Cardinium; unclassified Candidatus Cardinium
TRINITY_DN122637_c0_g1_i1	364	24	WP_034576439.1	WP_034576439.1 dihydrolipoyl dehydrogenase [Cardinium endosymbiont of Bemisia tabaci]	Pyr_redox_2 superfamily	4.74e-52	Cardinium endosymbiont of Bemisia tabaci	Bacteroidetes	cellular organisms; Bacteria; FCB group; Bacteroidetes/Chlorobi group; Bacteroidetes; Cytophagia; Cytophagales; Amoebophilaceae; Candidatus Cardinium; unclassified Candidatus Cardinium
TRINITY_DN74496_c0_g2_i1	1481	98	WP_144086340.1	WP_144086340.1 transcription termination factor Rho [Cardinium endosymbiont of Dermatophagoides farinae]	rho	1.41e-231	Cardinium endosymbiont of Dermatophagoides farinae	Bacteroidetes	cellular organisms; Bacteria; FCB group; Bacteroidetes/Chlorobi group; Bacteroidetes; Cytophagia; Cytophagales; Amoebophilaceae; Candidatus Cardinium; unclassified Candidatus Cardinium
TRINITY_DN115863_c0_g1_i1	1147	76	WP_014934629.1	WP_014934629.1 tRNA 2-thiouridine(34) synthase MnmA [Cardinium endosymbiont of Encarsia pergandiella]	mnmA	1.29e-218	Cardinium endosymbiont of Encarsia pergandiella	Bacteroidetes	cellular organisms; Bacteria; FCB group; Bacteroidetes/Chlorobi group; Bacteroidetes; Cytophagia; Cytophagales; Amoebophilaceae; Candidatus Cardinium; unclassified Candidatus Cardinium
TRINITY_DN4958_c3_g1_i1	1470	98	WP_114910054.1	WP_114910054.1 transcription termination factor NusA [Cardinium endosymbiont of Sogatella furcifera]	nusA	1.24e-269	Cardinium endosymbiont of Sogatella furcifera	Bacteroidetes	cellular organisms; Bacteria; FCB group; Bacteroidetes/Chlorobi group; Bacteroidetes; Cytophagia; Cytophagales; Amoebophilaceae; Candidatus Cardinium; unclassified Candidatus Cardinium
TRINITY_DN37296_c0_g3_i1	388	26	AXI23884.1	AXI23884.1 Competence protein ComM [Cardinium endosymbiont of Sogatella furcifera]	Lon_C superfamily	7.35e-51	Cardinium endosymbiont of Sogatella furcifera	Bacteroidetes	cellular organisms; Bacteria; FCB group; Bacteroidetes/Chlorobi group; Bacteroidetes; Cytophagia; Cytophagales; Amoebophilaceae; Candidatus Cardinium; unclassified Candidatus Cardinium
TRINITY_DN4958_c0_g3_i1	1104	74	WP_144086757.1	WP_144086757.1 MerR family transcriptional regulator [Cardinium endosymbiont of Dermatophagoides farinae]	HTH_MerR-SF superfamily	9.88e-47	Cardinium endosymbiont of Dermatophagoides farinae	Bacteroidetes	cellular organisms; Bacteria; FCB group; Bacteroidetes/Chlorobi group; Bacteroidetes; Cytophagia; Cytophagales; Amoebophilaceae; Candidatus Cardinium; unclassified Candidatus Cardinium
TRINITY_DN22235_c0_g2_i1	912	62	WP_114909815.1	WP_114909815.1 chromosomal replication initiator protein DnaA [Cardinium endosymbiont of Sogatella furcifera]	dnaA superfamily	2.57e-137	Cardinium endosymbiont of Sogatella furcifera	Bacteroidetes	cellular organisms; Bacteria; FCB group; Bacteroidetes/Chlorobi group; Bacteroidetes; Cytophagia; Cytophagales; Amoebophilaceae; Candidatus Cardinium; unclassified Candidatus Cardinium
TRINITY_DN35810_c0_g3_i1	1264	86	WP_014934873.1	WP_014934873.1 DNA polymerase III subunit alpha [Cardinium endosymbiont of Encarsia pergandiella]	dnaE superfamily	1.13e-237	Cardinium endosymbiont of Encarsia pergandiella	Bacteroidetes	cellular organisms; Bacteria; FCB group; Bacteroidetes/Chlorobi group; Bacteroidetes; Cytophagia; Cytophagales; Amoebophilaceae; Candidatus Cardinium; unclassified Candidatus Cardinium
TRINITY_DN24753_c0_g4_i1	932	64	WP_114909844.1	WP_114909844.1 Asp-tRNA(Asn)/Glu-tRNA(Gln) amidotransferase subunit GatB [Cardinium endosymbiont of Sogatella furcifera]	GatB_N	1.81e-105	Cardinium endosymbiont of Sogatella furcifera	Bacteroidetes	cellular organisms; Bacteria; FCB group; Bacteroidetes/Chlorobi group; Bacteroidetes; Cytophagia; Cytophagales; Amoebophilaceae; Candidatus Cardinium; unclassified Candidatus Cardinium
TRINITY_DN47108_c0_g1_i1	809	56	WP_123662948.1	WP_123662948.1 septum formation initiator family protein [Candidatus Cardinium hertigii]	DivIC superfamily	3.23e-26	Candidatus Cardinium hertigii	Bacteroidetes	cellular organisms; Bacteria; FCB group; Bacteroidetes/Chlorobi group; Bacteroidetes; Cytophagia; Cytophagales; Amoebophilaceae; Candidatus Cardinium
TRINITY_DN7130_c1_g1_i4	1860	130	WP_114910329.1	WP_114910329.1 AAA family ATPase [Cardinium endosymbiont of Sogatella furcifera]	YlqF_related_GTPase superfamily	0	Cardinium endosymbiont of Sogatella furcifera	Bacteroidetes	cellular organisms; Bacteria; FCB group; Bacteroidetes/Chlorobi group; Bacteroidetes; Cytophagia; Cytophagales; Amoebophilaceae; Candidatus Cardinium; unclassified Candidatus Cardinium
TRINITY_DN108546_c0_g1_i1	629	44	WP_144086729.1	WP_144086729.1 ParA family protein [Cardinium endosymbiont of Dermatophagoides farinae]	ParAB_family	1.57e-119	Cardinium endosymbiont of Dermatophagoides farinae	Bacteroidetes	cellular organisms; Bacteria; FCB group; Bacteroidetes/Chlorobi group; Bacteroidetes; Cytophagia; Cytophagales; Amoebophilaceae; Candidatus Cardinium; unclassified Candidatus Cardinium
TRINITY_DN6442_c1_g1_i1	797	56	WP_144086887.1	WP_144086887.1 translational GTPase TypA [Cardinium endosymbiont of Dermatophagoides farinae]	TypA superfamily	1e-143	Cardinium endosymbiont of Dermatophagoides farinae	Bacteroidetes	cellular organisms; Bacteria; FCB group; Bacteroidetes/Chlorobi group; Bacteroidetes; Cytophagia; Cytophagales; Amoebophilaceae; Candidatus Cardinium; unclassified Candidatus Cardinium
TRINITY_DN6911_c0_g1_i1	1135	80	WP_144086482.1	WP_144086482.1 UDP-N-acetylmuramoyl-L-alanine--D-glutamate ligase [Cardinium endosymbiont of Dermatophagoides farinae]	MurD	3.08e-195	Cardinium endosymbiont of Dermatophagoides farinae	Bacteroidetes	cellular organisms; Bacteria; FCB group; Bacteroidetes/Chlorobi group; Bacteroidetes; Cytophagia; Cytophagales; Amoebophilaceae; Candidatus Cardinium; unclassified Candidatus Cardinium
TRINITY_DN2038_c0_g2_i1	1674	118	WP_184891068.1	WP_184891068.1 ankyrin repeat domain-containing protein [Candidatus Cardinium hertigii]	Ank_2	4.94e-29	Candidatus Cardinium hertigii	Bacteroidetes	cellular organisms; Bacteria; FCB group; Bacteroidetes/Chlorobi group; Bacteroidetes; Cytophagia; Cytophagales; Amoebophilaceae; Candidatus Cardinium
TRINITY_DN119907_c0_g1_i1	1067	76	WP_034576411.1	WP_034576411.1 signal peptide peptidase SppA [Cardinium endosymbiont of Bemisia tabaci]	S49_SppA_67K_type	7.25e-128	Cardinium endosymbiont of Bemisia tabaci	Bacteroidetes	cellular organisms; Bacteria; FCB group; Bacteroidetes/Chlorobi group; Bacteroidetes; Cytophagia; Cytophagales; Amoebophilaceae; Candidatus Cardinium; unclassified Candidatus Cardinium
TRINITY_DN116208_c0_g1_i1	557	40	CCM10561.1	CCM10561.1 Putative uncharacterized protein [Cardinium endosymbiont cEper1 of Encarsia pergandiella]	DUF2795	5.33e-49	Cardinium endosymbiont cEper1 of Encarsia pergandiella	Bacteroidetes	cellular organisms; Bacteria; FCB group; Bacteroidetes/Chlorobi group; Bacteroidetes; Cytophagia; Cytophagales; Amoebophilaceae; Candidatus Cardinium; unclassified Candidatus Cardinium
TRINITY_DN119450_c0_g1_i1	1223	88	WP_144086396.1	WP_144086396.1 DNA polymerase III subunit delta [Cardinium endosymbiont of Dermatophagoides farinae]	holB superfamily	9.03e-119	Cardinium endosymbiont of Dermatophagoides farinae	Bacteroidetes	cellular organisms; Bacteria; FCB group; Bacteroidetes/Chlorobi group; Bacteroidetes; Cytophagia; Cytophagales; Amoebophilaceae; Candidatus Cardinium; unclassified Candidatus Cardinium
TRINITY_DN11552_c0_g2_i1	945	68	WP_114909941.1	WP_114909941.1 CvpA family protein [Cardinium endosymbiont of Sogatella furcifera]	Colicin_V	1.6e-66	Cardinium endosymbiont of Sogatella furcifera	Bacteroidetes	cellular organisms; Bacteria; FCB group; Bacteroidetes/Chlorobi group; Bacteroidetes; Cytophagia; Cytophagales; Amoebophilaceae; Candidatus Cardinium; unclassified Candidatus Cardinium
TRINITY_DN24797_c0_g1_i1	1026	74	WP_144086154.1	WP_144086154.1 ketoacyl-ACP synthase III [Cardinium endosymbiont of Dermatophagoides farinae]	PRK09352 superfamily	4.28e-136	Cardinium endosymbiont of Dermatophagoides farinae	Bacteroidetes	cellular organisms; Bacteria; FCB group; Bacteroidetes/Chlorobi group; Bacteroidetes; Cytophagia; Cytophagales; Amoebophilaceae; Candidatus Cardinium; unclassified Candidatus Cardinium
TRINITY_DN45170_c0_g1_i1	1354	98	WP_114909876.1	WP_114909876.1 hypothetical protein [Cardinium endosymbiont of Sogatella furcifera]	AtoC superfamily	9.09e-69	Cardinium endosymbiont of Sogatella furcifera	Bacteroidetes	cellular organisms; Bacteria; FCB group; Bacteroidetes/Chlorobi group; Bacteroidetes; Cytophagia; Cytophagales; Amoebophilaceae; Candidatus Cardinium; unclassified Candidatus Cardinium
TRINITY_DN64203_c0_g1_i4	1251	92	WP_123662438.1	WP_123662438.1 OmpH family outer membrane protein [Candidatus Cardinium hertigii]	OmpH	1.01e-48	Candidatus Cardinium hertigii	Bacteroidetes	cellular organisms; Bacteria; FCB group; Bacteroidetes/Chlorobi group; Bacteroidetes; Cytophagia; Cytophagales; Amoebophilaceae; Candidatus Cardinium
TRINITY_DN74835_c0_g1_i1	1086	80	WP_114910416.1	WP_114910416.1 hypothetical protein [Cardinium endosymbiont of Sogatella furcifera]	OM_channels superfamily	2.06e-75	Cardinium endosymbiont of Sogatella furcifera	Bacteroidetes	cellular organisms; Bacteria; FCB group; Bacteroidetes/Chlorobi group; Bacteroidetes; Cytophagia; Cytophagales; Amoebophilaceae; Candidatus Cardinium; unclassified Candidatus Cardinium
TRINITY_DN13422_c0_g1_i1	948	70	WP_144086983.1	WP_144086983.1 M20/M25/M40 family metallo-hydrolase [Cardinium endosymbiont of Dermatophagoides farinae]	Zinc_peptidase_like superfamily	6.29e-76	Cardinium endosymbiont of Dermatophagoides farinae	Bacteroidetes	cellular organisms; Bacteria; FCB group; Bacteroidetes/Chlorobi group; Bacteroidetes; Cytophagia; Cytophagales; Amoebophilaceae; Candidatus Cardinium; unclassified Candidatus Cardinium
TRINITY_DN12977_c0_g2_i1	2623	194	WP_144087032.1	WP_144087032.1 SUMF1/EgtB/PvdO family nonheme iron enzyme [Cardinium endosymbiont of Dermatophagoides farinae]	GldJ_short superfamily	2.28e-169	Cardinium endosymbiont of Dermatophagoides farinae	Bacteroidetes	cellular organisms; Bacteria; FCB group; Bacteroidetes/Chlorobi group; Bacteroidetes; Cytophagia; Cytophagales; Amoebophilaceae; Candidatus Cardinium; unclassified Candidatus Cardinium
TRINITY_DN5337_c1_g1_i1	1372	102	WP_014934180.1	WP_014934180.1 UvrD-helicase domain-containing protein [Cardinium endosymbiont of Encarsia pergandiella]	uvrD superfamily	3.3e-241	Cardinium endosymbiont of Encarsia pergandiella	Bacteroidetes	cellular organisms; Bacteria; FCB group; Bacteroidetes/Chlorobi group; Bacteroidetes; Cytophagia; Cytophagales; Amoebophilaceae; Candidatus Cardinium; unclassified Candidatus Cardinium
TRINITY_DN119632_c0_g1_i1	430	32	WP_144086218.1	WP_144086218.1 hypothetical protein [Cardinium endosymbiont of Dermatophagoides farinae]	#N/A	1.29e-10	Cardinium endosymbiont of Dermatophagoides farinae	Bacteroidetes	cellular organisms; Bacteria; FCB group; Bacteroidetes/Chlorobi group; Bacteroidetes; Cytophagia; Cytophagales; Amoebophilaceae; Candidatus Cardinium; unclassified Candidatus Cardinium
TRINITY_DN24753_c0_g3_i1	695	52	WP_144086403.1	WP_144086403.1 PAAR domain-containing protein [Cardinium endosymbiont of Dermatophagoides farinae]	PAAR_2	2.14e-48	Cardinium endosymbiont of Dermatophagoides farinae	Bacteroidetes	cellular organisms; Bacteria; FCB group; Bacteroidetes/Chlorobi group; Bacteroidetes; Cytophagia; Cytophagales; Amoebophilaceae; Candidatus Cardinium; unclassified Candidatus Cardinium
TRINITY_DN29537_c0_g1_i1	899	68	AXI23922.1	AXI23922.1 putative oxygen-independent coproporphyrinogen III oxidase [Cardinium endosymbiont of Sogatella furcifera]	HemN superfamily	9.18e-87	Cardinium endosymbiont of Sogatella furcifera	Bacteroidetes	cellular organisms; Bacteria; FCB group; Bacteroidetes/Chlorobi group; Bacteroidetes; Cytophagia; Cytophagales; Amoebophilaceae; Candidatus Cardinium; unclassified Candidatus Cardinium
TRINITY_DN122280_c0_g1_i1	555	42	WP_186292477.1	WP_186292477.1 hypothetical protein [Cardinium endosymbiont of Dermatophagoides farinae]	#N/A	2.43e-17	Cardinium endosymbiont of Dermatophagoides farinae	Bacteroidetes	cellular organisms; Bacteria; FCB group; Bacteroidetes/Chlorobi group; Bacteroidetes; Cytophagia; Cytophagales; Amoebophilaceae; Candidatus Cardinium; unclassified Candidatus Cardinium
TRINITY_DN10535_c0_g1_i1	890	68	WP_114909895.1	WP_114909895.1 pyruvate dehydrogenase (acetyl-transferring) E1 component subunit alpha [Cardinium endosymbiont of Sogatella furcifera]	TPP_enzymes superfamily	1.57e-179	Cardinium endosymbiont of Sogatella furcifera	Bacteroidetes	cellular organisms; Bacteria; FCB group; Bacteroidetes/Chlorobi group; Bacteroidetes; Cytophagia; Cytophagales; Amoebophilaceae; Candidatus Cardinium; unclassified Candidatus Cardinium
TRINITY_DN98319_c0_g1_i1	1854	142	WP_144086532.1	WP_144086532.1 enoyl-CoA hydratase/isomerase family protein [Cardinium endosymbiont of Dermatophagoides farinae]	crotonase-like	1.5e-158	Cardinium endosymbiont of Dermatophagoides farinae	Bacteroidetes	cellular organisms; Bacteria; FCB group; Bacteroidetes/Chlorobi group; Bacteroidetes; Cytophagia; Cytophagales; Amoebophilaceae; Candidatus Cardinium; unclassified Candidatus Cardinium
TRINITY_DN63867_c0_g1_i2	2615	204	CCM10593.1	CCM10593.1 Transposase for insertion sequence element ISRM3 [Cardinium endosymbiont cEper1 of Encarsia pergandiella]	transpos_IS256	1.25e-244	Cardinium endosymbiont cEper1 of Encarsia pergandiella	Bacteroidetes	cellular organisms; Bacteria; FCB group; Bacteroidetes/Chlorobi group; Bacteroidetes; Cytophagia; Cytophagales; Amoebophilaceae; Candidatus Cardinium; unclassified Candidatus Cardinium
TRINITY_DN64203_c0_g3_i1	1025	80	WP_114909692.1	WP_114909692.1 DUF3108 domain-containing protein [Cardinium endosymbiont of Sogatella furcifera]	DUF3108	1.91e-131	Cardinium endosymbiont of Sogatella furcifera	Bacteroidetes	cellular organisms; Bacteria; FCB group; Bacteroidetes/Chlorobi group; Bacteroidetes; Cytophagia; Cytophagales; Amoebophilaceae; Candidatus Cardinium; unclassified Candidatus Cardinium
TRINITY_DN7188_c0_g4_i1	1586	124	CCM10456.1	CCM10456.1 protein of unknown function [Cardinium endosymbiont cEper1 of Encarsia pergandiella]	#N/A	1.26e-54	Cardinium endosymbiont cEper1 of Encarsia pergandiella	Bacteroidetes	cellular organisms; Bacteria; FCB group; Bacteroidetes/Chlorobi group; Bacteroidetes; Cytophagia; Cytophagales; Amoebophilaceae; Candidatus Cardinium; unclassified Candidatus Cardinium
TRINITY_DN22721_c0_g1_i1	1273	100	AXI24550.1	AXI24550.1 SpoT protein [Cardinium endosymbiont of Sogatella furcifera]	SpoT superfamily	9.4e-221	Cardinium endosymbiont of Sogatella furcifera	Bacteroidetes	cellular organisms; Bacteria; FCB group; Bacteroidetes/Chlorobi group; Bacteroidetes; Cytophagia; Cytophagales; Amoebophilaceae; Candidatus Cardinium; unclassified Candidatus Cardinium
TRINITY_DN6688_c0_g1_i1	1553	122	WP_014934277.1	WP_014934277.1 50S ribosomal protein L17 [Cardinium endosymbiont of Encarsia pergandiella]	rplQ	7.47e-82	Cardinium endosymbiont of Encarsia pergandiella	Bacteroidetes	cellular organisms; Bacteria; FCB group; Bacteroidetes/Chlorobi group; Bacteroidetes; Cytophagia; Cytophagales; Amoebophilaceae; Candidatus Cardinium; unclassified Candidatus Cardinium
TRINITY_DN95120_c0_g2_i2	1725	136	WP_114909962.1	WP_114909962.1 HD domain-containing protein [Cardinium endosymbiont of Sogatella furcifera]	SpoT superfamily	4.27e-247	Cardinium endosymbiont of Sogatella furcifera	Bacteroidetes	cellular organisms; Bacteria; FCB group; Bacteroidetes/Chlorobi group; Bacteroidetes; Cytophagia; Cytophagales; Amoebophilaceae; Candidatus Cardinium; unclassified Candidatus Cardinium
TRINITY_DN6688_c0_g2_i1	1458	116	WP_114909734.1	WP_114909734.1 Glu/Leu/Phe/Val dehydrogenase [Cardinium endosymbiont of Sogatella furcifera]	Trp_DH_ScyB superfamily	1.21e-106	Cardinium endosymbiont of Sogatella furcifera	Bacteroidetes	cellular organisms; Bacteria; FCB group; Bacteroidetes/Chlorobi group; Bacteroidetes; Cytophagia; Cytophagales; Amoebophilaceae; Candidatus Cardinium; unclassified Candidatus Cardinium
TRINITY_DN14138_c0_g4_i1	1181	94	WP_114910411.1	WP_114910411.1 DNA-directed RNA polymerase subunit beta' [Cardinium endosymbiont of Sogatella furcifera]	PRK00566 superfamily	1.45e-246	Cardinium endosymbiont of Sogatella furcifera	Bacteroidetes	cellular organisms; Bacteria; FCB group; Bacteroidetes/Chlorobi group; Bacteroidetes; Cytophagia; Cytophagales; Amoebophilaceae; Candidatus Cardinium; unclassified Candidatus Cardinium
TRINITY_DN85467_c0_g3_i4	2104	168	WP_144087239.1	WP_144087239.1 toprim domain-containing protein [Cardinium endosymbiont of Dermatophagoides farinae]	TOPRIM superfamily	7.36e-304	Cardinium endosymbiont of Dermatophagoides farinae	Bacteroidetes	cellular organisms; Bacteria; FCB group; Bacteroidetes/Chlorobi group; Bacteroidetes; Cytophagia; Cytophagales; Amoebophilaceae; Candidatus Cardinium; unclassified Candidatus Cardinium
TRINITY_DN54971_c0_g2_i1	1127	90	WP_144086432.1	WP_144086432.1 AAA family ATPase [Cardinium endosymbiont of Dermatophagoides farinae]	ClpA	7.93e-220	Cardinium endosymbiont of Dermatophagoides farinae	Bacteroidetes	cellular organisms; Bacteria; FCB group; Bacteroidetes/Chlorobi group; Bacteroidetes; Cytophagia; Cytophagales; Amoebophilaceae; Candidatus Cardinium; unclassified Candidatus Cardinium
TRINITY_DN28284_c0_g1_i1	449	36	WP_144086633.1	WP_144086633.1 FAD-binding oxidoreductase [Cardinium endosymbiont of Dermatophagoides farinae]	#N/A	1.47e-45	Cardinium endosymbiont of Dermatophagoides farinae	Bacteroidetes	cellular organisms; Bacteria; FCB group; Bacteroidetes/Chlorobi group; Bacteroidetes; Cytophagia; Cytophagales; Amoebophilaceae; Candidatus Cardinium; unclassified Candidatus Cardinium
TRINITY_DN64203_c0_g1_i1	1314	106	TSJ81444.1	TSJ81444.1 SUMF1/EgtB/PvdOfamily nonheme iron enzyme [Cardinium endosymbiont of Dermatophagoides farinae]	GldJ_short superfamily	2.68e-136	Cardinium endosymbiont of Dermatophagoides farinae	Bacteroidetes	cellular organisms; Bacteria; FCB group; Bacteroidetes/Chlorobi group; Bacteroidetes; Cytophagia; Cytophagales; Amoebophilaceae; Candidatus Cardinium; unclassified Candidatus Cardinium
TRINITY_DN124664_c0_g1_i1	541	44	WP_133281603.1	WP_133281603.1 acyl-ACP--UDP-N-acetylglucosamine O-acyltransferase [Cardinium endosymbiont of Culicoides punctatus]	PRK05289 superfamily	8.93e-58	Cardinium endosymbiont of Culicoides punctatus	Bacteroidetes	cellular organisms; Bacteria; FCB group; Bacteroidetes/Chlorobi group; Bacteroidetes; Cytophagia; Cytophagales; Amoebophilaceae; Candidatus Cardinium; unclassified Candidatus Cardinium
TRINITY_DN29468_c0_g1_i1	2022	166	WP_034577351.1	WP_034577351.1 M3 family oligoendopeptidase [Cardinium endosymbiont of Bemisia tabaci]	M3B_PepF	0	Cardinium endosymbiont of Bemisia tabaci	Bacteroidetes	cellular organisms; Bacteria; FCB group; Bacteroidetes/Chlorobi group; Bacteroidetes; Cytophagia; Cytophagales; Amoebophilaceae; Candidatus Cardinium; unclassified Candidatus Cardinium
TRINITY_DN5337_c0_g5_i1	4237	354	AXI24319.1	AXI24319.1 isoleucine--tRNA ligase [Cardinium endosymbiont of Sogatella furcifera]	ileS	0	Cardinium endosymbiont of Sogatella furcifera	Bacteroidetes	cellular organisms; Bacteria; FCB group; Bacteroidetes/Chlorobi group; Bacteroidetes; Cytophagia; Cytophagales; Amoebophilaceae; Candidatus Cardinium; unclassified Candidatus Cardinium
TRINITY_DN47574_c0_g1_i1	546	46	WP_162534089.1	WP_162534089.1 hypothetical protein [Candidatus Cardinium hertigii]	#N/A	8.91e-40	Candidatus Cardinium hertigii	Bacteroidetes	cellular organisms; Bacteria; FCB group; Bacteroidetes/Chlorobi group; Bacteroidetes; Cytophagia; Cytophagales; Amoebophilaceae; Candidatus Cardinium
TRINITY_DN11338_c0_g1_i1	872	74	WP_144086531.1	WP_144086531.1 dihydrolipoyl dehydrogenase [Cardinium endosymbiont of Dermatophagoides farinae]	Pyr_redox_2 superfamily	1.48e-160	Cardinium endosymbiont of Dermatophagoides farinae	Bacteroidetes	cellular organisms; Bacteria; FCB group; Bacteroidetes/Chlorobi group; Bacteroidetes; Cytophagia; Cytophagales; Amoebophilaceae; Candidatus Cardinium; unclassified Candidatus Cardinium
TRINITY_DN63867_c0_g1_i7	4559	394	CCM10593.1	CCM10593.1 Transposase for insertion sequence element ISRM3 [Cardinium endosymbiont cEper1 of Encarsia pergandiella]	transpos_IS256	2.5e-236	Cardinium endosymbiont cEper1 of Encarsia pergandiella	Bacteroidetes	cellular organisms; Bacteria; FCB group; Bacteroidetes/Chlorobi group; Bacteroidetes; Cytophagia; Cytophagales; Amoebophilaceae; Candidatus Cardinium; unclassified Candidatus Cardinium
TRINITY_DN89255_c0_g1_i1	854	74	WP_114909993.1	WP_114909993.1 integration host factor subunit beta [Cardinium endosymbiont of Sogatella furcifera]	IHF_B	7.87e-52	Cardinium endosymbiont of Sogatella furcifera	Bacteroidetes	cellular organisms; Bacteria; FCB group; Bacteroidetes/Chlorobi group; Bacteroidetes; Cytophagia; Cytophagales; Amoebophilaceae; Candidatus Cardinium; unclassified Candidatus Cardinium
TRINITY_DN19063_c0_g2_i1	2766	244	WP_144086180.1	WP_144086180.1 hypothetical protein [Cardinium endosymbiont of Dermatophagoides farinae]	PRK14098 superfamily	1.6e-167	Cardinium endosymbiont of Dermatophagoides farinae	Bacteroidetes	cellular organisms; Bacteria; FCB group; Bacteroidetes/Chlorobi group; Bacteroidetes; Cytophagia; Cytophagales; Amoebophilaceae; Candidatus Cardinium; unclassified Candidatus Cardinium
TRINITY_DN4630_c0_g1_i3	3330	298	WP_114909915.1	WP_114909915.1 molecular chaperone HtpG [Cardinium endosymbiont of Sogatella furcifera]	PRK05218	0	Cardinium endosymbiont of Sogatella furcifera	Bacteroidetes	cellular organisms; Bacteria; FCB group; Bacteroidetes/Chlorobi group; Bacteroidetes; Cytophagia; Cytophagales; Amoebophilaceae; Candidatus Cardinium; unclassified Candidatus Cardinium
TRINITY_DN40941_c1_g1_i1	1363	122	WP_144086140.1	WP_144086140.1 ankyrin repeat domain-containing protein [Cardinium endosymbiont of Dermatophagoides farinae]	Ank_2	5.18e-53	Cardinium endosymbiont of Dermatophagoides farinae	Bacteroidetes	cellular organisms; Bacteria; FCB group; Bacteroidetes/Chlorobi group; Bacteroidetes; Cytophagia; Cytophagales; Amoebophilaceae; Candidatus Cardinium; unclassified Candidatus Cardinium
TRINITY_DN128812_c0_g1_i1	421	38	WP_034576684.1	WP_034576684.1 hypothetical protein [Cardinium endosymbiont of Bemisia tabaci]	#N/A	8.15e-28	Cardinium endosymbiont of Bemisia tabaci	Bacteroidetes	cellular organisms; Bacteria; FCB group; Bacteroidetes/Chlorobi group; Bacteroidetes; Cytophagia; Cytophagales; Amoebophilaceae; Candidatus Cardinium; unclassified Candidatus Cardinium
TRINITY_DN109779_c0_g1_i1	1037	94	WP_014934533.1	WP_014934533.1 preprotein translocase subunit SecA [Cardinium endosymbiont of Encarsia pergandiella]	secA superfamily	1.97e-163	Cardinium endosymbiont of Encarsia pergandiella	Bacteroidetes	cellular organisms; Bacteria; FCB group; Bacteroidetes/Chlorobi group; Bacteroidetes; Cytophagia; Cytophagales; Amoebophilaceae; Candidatus Cardinium; unclassified Candidatus Cardinium
TRINITY_DN24753_c0_g10_i1	1410	128	WP_114909746.1	WP_114909746.1 adhesin [Cardinium endosymbiont of Sogatella furcifera]	#N/A	2.92e-158	Cardinium endosymbiont of Sogatella furcifera	Bacteroidetes	cellular organisms; Bacteria; FCB group; Bacteroidetes/Chlorobi group; Bacteroidetes; Cytophagia; Cytophagales; Amoebophilaceae; Candidatus Cardinium; unclassified Candidatus Cardinium
TRINITY_DN40941_c1_g3_i1	1583	144	AXI24589.1	AXI24589.1 hypothetical protein CE557_797 [Cardinium endosymbiont of Sogatella furcifera]	SLC5-6-like_sbd superfamily	1.56e-56	Cardinium endosymbiont of Sogatella furcifera	Bacteroidetes	cellular organisms; Bacteria; FCB group; Bacteroidetes/Chlorobi group; Bacteroidetes; Cytophagia; Cytophagales; Amoebophilaceae; Candidatus Cardinium; unclassified Candidatus Cardinium
TRINITY_DN111773_c0_g1_i1	394	36	WP_144086686.1	WP_144086686.1 Rpn family recombination-promoting nuclease/putative transposase [Cardinium endosymbiont of Dermatophagoides farinae]	#N/A	4.37e-09	Cardinium endosymbiont of Dermatophagoides farinae	Bacteroidetes	cellular organisms; Bacteria; FCB group; Bacteroidetes/Chlorobi group; Bacteroidetes; Cytophagia; Cytophagales; Amoebophilaceae; Candidatus Cardinium; unclassified Candidatus Cardinium
TRINITY_DN64203_c0_g2_i1	674	62	WP_114910282.1	WP_114910282.1 DUF3127 domain-containing protein [Cardinium endosymbiont of Sogatella furcifera]	DUF3127	6.02e-68	Cardinium endosymbiont of Sogatella furcifera	Bacteroidetes	cellular organisms; Bacteria; FCB group; Bacteroidetes/Chlorobi group; Bacteroidetes; Cytophagia; Cytophagales; Amoebophilaceae; Candidatus Cardinium; unclassified Candidatus Cardinium
TRINITY_DN11552_c0_g1_i18	2020	188	WP_162789920.1	WP_162789920.1 hypothetical protein [Cardinium endosymbiont of Sogatella furcifera]	WH2	1.79e-16	Cardinium endosymbiont of Sogatella furcifera	Bacteroidetes	cellular organisms; Bacteria; FCB group; Bacteroidetes/Chlorobi group; Bacteroidetes; Cytophagia; Cytophagales; Amoebophilaceae; Candidatus Cardinium; unclassified Candidatus Cardinium
TRINITY_DN63867_c0_g1_i3	1889	176	CCM10593.1	CCM10593.1 Transposase for insertion sequence element ISRM3 [Cardinium endosymbiont cEper1 of Encarsia pergandiella]	transpos_IS256	6.59e-246	Cardinium endosymbiont cEper1 of Encarsia pergandiella	Bacteroidetes	cellular organisms; Bacteria; FCB group; Bacteroidetes/Chlorobi group; Bacteroidetes; Cytophagia; Cytophagales; Amoebophilaceae; Candidatus Cardinium; unclassified Candidatus Cardinium
TRINITY_DN61202_c0_g1_i1	957	90	WP_114909937.1	WP_114909937.1 Rne/Rng family ribonuclease [Cardinium endosymbiont of Sogatella furcifera]	RNaseEG superfamily	2.03e-189	Cardinium endosymbiont of Sogatella furcifera	Bacteroidetes	cellular organisms; Bacteria; FCB group; Bacteroidetes/Chlorobi group; Bacteroidetes; Cytophagia; Cytophagales; Amoebophilaceae; Candidatus Cardinium; unclassified Candidatus Cardinium
TRINITY_DN25234_c0_g1_i1	3520	336	WP_144087089.1	WP_144087089.1 hypothetical protein [Cardinium endosymbiont of Dermatophagoides farinae]	#N/A	2.2e-168	Cardinium endosymbiont of Dermatophagoides farinae	Bacteroidetes	cellular organisms; Bacteria; FCB group; Bacteroidetes/Chlorobi group; Bacteroidetes; Cytophagia; Cytophagales; Amoebophilaceae; Candidatus Cardinium; unclassified Candidatus Cardinium
TRINITY_DN4630_c0_g1_i11	2443	234	WP_014934608.1	WP_014934608.1 hypothetical protein [Cardinium endosymbiont of Encarsia pergandiella]	#N/A	2.36e-132	Cardinium endosymbiont of Encarsia pergandiella	Bacteroidetes	cellular organisms; Bacteria; FCB group; Bacteroidetes/Chlorobi group; Bacteroidetes; Cytophagia; Cytophagales; Amoebophilaceae; Candidatus Cardinium; unclassified Candidatus Cardinium
TRINITY_DN35810_c0_g2_i1	869	84	WP_144086199.1	WP_144086199.1 glutathione peroxidase [Cardinium endosymbiont of Dermatophagoides farinae]	GSH_Peroxidase	5.25e-87	Cardinium endosymbiont of Dermatophagoides farinae	Bacteroidetes	cellular organisms; Bacteria; FCB group; Bacteroidetes/Chlorobi group; Bacteroidetes; Cytophagia; Cytophagales; Amoebophilaceae; Candidatus Cardinium; unclassified Candidatus Cardinium
TRINITY_DN63867_c0_g1_i5	5442	528	CCM10593.1	CCM10593.1 Transposase for insertion sequence element ISRM3 [Cardinium endosymbiont cEper1 of Encarsia pergandiella]	transpos_IS256	2.49e-233	Cardinium endosymbiont cEper1 of Encarsia pergandiella	Bacteroidetes	cellular organisms; Bacteria; FCB group; Bacteroidetes/Chlorobi group; Bacteroidetes; Cytophagia; Cytophagales; Amoebophilaceae; Candidatus Cardinium; unclassified Candidatus Cardinium
TRINITY_DN8205_c0_g2_i1	892	88	TSJ81378.1	TSJ81378.1 UDP-2,3-diacylglucosamine diphosphatase [Cardinium endosymbiont of Dermatophagoides farinae]	MPP_YbbF-LpxH	2.23e-153	Cardinium endosymbiont of Dermatophagoides farinae	Bacteroidetes	cellular organisms; Bacteria; FCB group; Bacteroidetes/Chlorobi group; Bacteroidetes; Cytophagia; Cytophagales; Amoebophilaceae; Candidatus Cardinium; unclassified Candidatus Cardinium
TRINITY_DN11552_c0_g3_i1	648	64	WP_114909856.1	WP_114909856.1 gliding motility protein GldN [Cardinium endosymbiont of Sogatella furcifera]	#N/A	1.08e-10	Cardinium endosymbiont of Sogatella furcifera	Bacteroidetes	cellular organisms; Bacteria; FCB group; Bacteroidetes/Chlorobi group; Bacteroidetes; Cytophagia; Cytophagales; Amoebophilaceae; Candidatus Cardinium; unclassified Candidatus Cardinium
TRINITY_DN124394_c0_g1_i1	1466	146	WP_144086124.1	WP_144086124.1 ankyrin repeat domain-containing protein [Cardinium endosymbiont of Dermatophagoides farinae]	Ank_2	3.58e-46	Cardinium endosymbiont of Dermatophagoides farinae	Bacteroidetes	cellular organisms; Bacteria; FCB group; Bacteroidetes/Chlorobi group; Bacteroidetes; Cytophagia; Cytophagales; Amoebophilaceae; Candidatus Cardinium; unclassified Candidatus Cardinium
TRINITY_DN116570_c0_g1_i1	718	72	WP_186292418.1	WP_186292418.1 metal ABC transporter ATP-binding protein [Cardinium endosymbiont of Dermatophagoides farinae]	ZnuC	2.93e-141	Cardinium endosymbiont of Dermatophagoides farinae	Bacteroidetes	cellular organisms; Bacteria; FCB group; Bacteroidetes/Chlorobi group; Bacteroidetes; Cytophagia; Cytophagales; Amoebophilaceae; Candidatus Cardinium; unclassified Candidatus Cardinium
TRINITY_DN12977_c0_g7_i1	1510	152	WP_144086423.1	WP_144086423.1 rRNA pseudouridine synthase [Cardinium endosymbiont of Dermatophagoides farinae]	RsuA	7.9e-127	Cardinium endosymbiont of Dermatophagoides farinae	Bacteroidetes	cellular organisms; Bacteria; FCB group; Bacteroidetes/Chlorobi group; Bacteroidetes; Cytophagia; Cytophagales; Amoebophilaceae; Candidatus Cardinium; unclassified Candidatus Cardinium
TRINITY_DN114280_c0_g1_i1	504	52	WP_014935013.1	WP_014935013.1 hypothetical protein [Cardinium endosymbiont of Encarsia pergandiella]	#N/A	2.39e-33	Cardinium endosymbiont of Encarsia pergandiella	Bacteroidetes	cellular organisms; Bacteria; FCB group; Bacteroidetes/Chlorobi group; Bacteroidetes; Cytophagia; Cytophagales; Amoebophilaceae; Candidatus Cardinium; unclassified Candidatus Cardinium
TRINITY_DN24753_c0_g8_i1	3739	386	WP_114910146.1	WP_114910146.1 elongation factor G [Cardinium endosymbiont of Sogatella furcifera]	PRK12739	0	Cardinium endosymbiont of Sogatella furcifera	Bacteroidetes	cellular organisms; Bacteria; FCB group; Bacteroidetes/Chlorobi group; Bacteroidetes; Cytophagia; Cytophagales; Amoebophilaceae; Candidatus Cardinium; unclassified Candidatus Cardinium
TRINITY_DN103549_c0_g1_i1	927	96	AXI24421.1	AXI24421.1 ATP-dependent DNA helicase pcrA [Cardinium endosymbiont of Sogatella furcifera]	pcrA superfamily	1.02e-132	Cardinium endosymbiont of Sogatella furcifera	Bacteroidetes	cellular organisms; Bacteria; FCB group; Bacteroidetes/Chlorobi group; Bacteroidetes; Cytophagia; Cytophagales; Amoebophilaceae; Candidatus Cardinium; unclassified Candidatus Cardinium
TRINITY_DN37296_c0_g11_i2	3561	372	WP_114910451.1	WP_114910451.1 thioredoxin-disulfide reductase [Cardinium endosymbiont of Sogatella furcifera]	TRX_reduct	2.88e-173	Cardinium endosymbiont of Sogatella furcifera	Bacteroidetes	cellular organisms; Bacteria; FCB group; Bacteroidetes/Chlorobi group; Bacteroidetes; Cytophagia; Cytophagales; Amoebophilaceae; Candidatus Cardinium; unclassified Candidatus Cardinium
TRINITY_DN112404_c0_g1_i1	1559	164	WP_034576903.1	WP_034576903.1 hypothetical protein [Cardinium endosymbiont of Bemisia tabaci]	Trigger_N	2.79e-218	Cardinium endosymbiont of Bemisia tabaci	Bacteroidetes	cellular organisms; Bacteria; FCB group; Bacteroidetes/Chlorobi group; Bacteroidetes; Cytophagia; Cytophagales; Amoebophilaceae; Candidatus Cardinium; unclassified Candidatus Cardinium
TRINITY_DN11552_c2_g1_i1	551	58	WP_144086422.1	WP_144086422.1 TraR/DksA family transcriptional regulator [Cardinium endosymbiont of Dermatophagoides farinae]	DksA_like superfamily	6.41e-71	Cardinium endosymbiont of Dermatophagoides farinae	Bacteroidetes	cellular organisms; Bacteria; FCB group; Bacteroidetes/Chlorobi group; Bacteroidetes; Cytophagia; Cytophagales; Amoebophilaceae; Candidatus Cardinium; unclassified Candidatus Cardinium
TRINITY_DN63867_c0_g1_i23	4513	476	CCM10593.1	CCM10593.1 Transposase for insertion sequence element ISRM3 [Cardinium endosymbiont cEper1 of Encarsia pergandiella]	VirE superfamily	1.71e-236	Cardinium endosymbiont cEper1 of Encarsia pergandiella	Bacteroidetes	cellular organisms; Bacteria; FCB group; Bacteroidetes/Chlorobi group; Bacteroidetes; Cytophagia; Cytophagales; Amoebophilaceae; Candidatus Cardinium; unclassified Candidatus Cardinium
TRINITY_DN4958_c2_g1_i1	772	84	WP_114909703.1	WP_114909703.1 ribonuclease R [Cardinium endosymbiont of Sogatella furcifera]	RNB superfamily	2.49e-71	Cardinium endosymbiont of Sogatella furcifera	Bacteroidetes	cellular organisms; Bacteria; FCB group; Bacteroidetes/Chlorobi group; Bacteroidetes; Cytophagia; Cytophagales; Amoebophilaceae; Candidatus Cardinium; unclassified Candidatus Cardinium
TRINITY_DN12977_c0_g1_i8	6024	666	WP_114910030.1	WP_114910030.1 Fe-S cluster assembly protein SufB [Cardinium endosymbiont of Sogatella furcifera]	PRK11814	0	Cardinium endosymbiont of Sogatella furcifera	Bacteroidetes	cellular organisms; Bacteria; FCB group; Bacteroidetes/Chlorobi group; Bacteroidetes; Cytophagia; Cytophagales; Amoebophilaceae; Candidatus Cardinium; unclassified Candidatus Cardinium
TRINITY_DN87586_c0_g1_i1	886	98	WP_014934564.1	WP_014934564.1 50S ribosomal protein L28 [Cardinium endosymbiont of Encarsia pergandiella]	rpmB	8.16e-52	Cardinium endosymbiont of Encarsia pergandiella	Bacteroidetes	cellular organisms; Bacteria; FCB group; Bacteroidetes/Chlorobi group; Bacteroidetes; Cytophagia; Cytophagales; Amoebophilaceae; Candidatus Cardinium; unclassified Candidatus Cardinium
TRINITY_DN12977_c0_g4_i1	2053	228	WP_144086404.1	WP_144086404.1 type VI secretion system tip protein VgrG [Cardinium endosymbiont of Dermatophagoides farinae]	vgr_GE superfamily	5.61e-291	Cardinium endosymbiont of Dermatophagoides farinae	Bacteroidetes	cellular organisms; Bacteria; FCB group; Bacteroidetes/Chlorobi group; Bacteroidetes; Cytophagia; Cytophagales; Amoebophilaceae; Candidatus Cardinium; unclassified Candidatus Cardinium
TRINITY_DN115980_c0_g1_i1	1051	118	WP_034577607.1	WP_034577607.1 flotillin-like protein FloA [Cardinium endosymbiont of Bemisia tabaci]	YdfA_immunity	8.33e-187	Cardinium endosymbiont of Bemisia tabaci	Bacteroidetes	cellular organisms; Bacteria; FCB group; Bacteroidetes/Chlorobi group; Bacteroidetes; Cytophagia; Cytophagales; Amoebophilaceae; Candidatus Cardinium; unclassified Candidatus Cardinium
TRINITY_DN44172_c0_g1_i1	1635	188	WP_114909948.1	WP_114909948.1 carboxypeptidase M32 [Cardinium endosymbiont of Sogatella furcifera]	M32_Taq	3.81e-295	Cardinium endosymbiont of Sogatella furcifera	Bacteroidetes	cellular organisms; Bacteria; FCB group; Bacteroidetes/Chlorobi group; Bacteroidetes; Cytophagia; Cytophagales; Amoebophilaceae; Candidatus Cardinium; unclassified Candidatus Cardinium
TRINITY_DN13855_c0_g3_i1	2985	346	WP_114910342.1	WP_114910342.1 peptide chain release factor 1 [Cardinium endosymbiont of Sogatella furcifera]	prfA	4.21e-224	Cardinium endosymbiont of Sogatella furcifera	Bacteroidetes	cellular organisms; Bacteria; FCB group; Bacteroidetes/Chlorobi group; Bacteroidetes; Cytophagia; Cytophagales; Amoebophilaceae; Candidatus Cardinium; unclassified Candidatus Cardinium
TRINITY_DN17262_c0_g3_i1	1599	188	WP_144086314.1	WP_144086314.1 redox-regulated ATPase YchF [Cardinium endosymbiont of Dermatophagoides farinae]	PRK09601	2.54e-202	Cardinium endosymbiont of Dermatophagoides farinae	Bacteroidetes	cellular organisms; Bacteria; FCB group; Bacteroidetes/Chlorobi group; Bacteroidetes; Cytophagia; Cytophagales; Amoebophilaceae; Candidatus Cardinium; unclassified Candidatus Cardinium
TRINITY_DN12977_c0_g6_i1	2753	324	WP_144087012.1	WP_144087012.1 30S ribosomal protein S2 [Cardinium endosymbiont of Dermatophagoides farinae]	rpsB	2.91e-163	Cardinium endosymbiont of Dermatophagoides farinae	Bacteroidetes	cellular organisms; Bacteria; FCB group; Bacteroidetes/Chlorobi group; Bacteroidetes; Cytophagia; Cytophagales; Amoebophilaceae; Candidatus Cardinium; unclassified Candidatus Cardinium
TRINITY_DN111327_c0_g1_i1	838	100	MBO5456173.1	MBO5456173.1 UDP-N-acetyl-D-mannosamine dehydrogenase [Muribaculaceae bacterium]	WecC superfamily	5.78e-87	Muribaculaceae bacterium	Bacteroidetes	cellular organisms; Bacteria; FCB group; Bacteroidetes/Chlorobi group; Bacteroidetes; Bacteroidia; Bacteroidales; Muribaculaceae; unclassified Muribaculaceae
TRINITY_DN4630_c0_g1_i9	2405	290	WP_114910320.1	WP_114910320.1 DNA-directed RNA polymerase subunit alpha [Cardinium endosymbiont of Sogatella furcifera]	PRK05182	7.72e-193	Cardinium endosymbiont of Sogatella furcifera	Bacteroidetes	cellular organisms; Bacteria; FCB group; Bacteroidetes/Chlorobi group; Bacteroidetes; Cytophagia; Cytophagales; Amoebophilaceae; Candidatus Cardinium; unclassified Candidatus Cardinium
TRINITY_DN115219_c0_g1_i1	1631	198	WP_144086256.1	WP_144086256.1 leucyl aminopeptidase [Cardinium endosymbiont of Dermatophagoides farinae]	PRK00913	1.03e-281	Cardinium endosymbiont of Dermatophagoides farinae	Bacteroidetes	cellular organisms; Bacteria; FCB group; Bacteroidetes/Chlorobi group; Bacteroidetes; Cytophagia; Cytophagales; Amoebophilaceae; Candidatus Cardinium; unclassified Candidatus Cardinium
TRINITY_DN13899_c0_g2_i2	555	68	WP_144086807.1	WP_144086807.1 Rpn family recombination-promoting nuclease/putative transposase [Cardinium endosymbiont of Dermatophagoides farinae]	fliH superfamily	2.81e-27	Cardinium endosymbiont of Dermatophagoides farinae	Bacteroidetes	cellular organisms; Bacteria; FCB group; Bacteroidetes/Chlorobi group; Bacteroidetes; Cytophagia; Cytophagales; Amoebophilaceae; Candidatus Cardinium; unclassified Candidatus Cardinium
TRINITY_DN62758_c0_g1_i1	1265	156	WP_165393846.1	WP_165393846.1 hypothetical protein, partial [Cardinium endosymbiont of Bemisia tabaci]	SLC5-6-like_sbd superfamily	1.76e-149	Cardinium endosymbiont of Bemisia tabaci	Bacteroidetes	cellular organisms; Bacteria; FCB group; Bacteroidetes/Chlorobi group; Bacteroidetes; Cytophagia; Cytophagales; Amoebophilaceae; Candidatus Cardinium; unclassified Candidatus Cardinium
TRINITY_DN13899_c0_g2_i1	499	62	WP_144086807.1	WP_144086807.1 Rpn family recombination-promoting nuclease/putative transposase [Cardinium endosymbiont of Dermatophagoides farinae]	YadD superfamily	3.54e-37	Cardinium endosymbiont of Dermatophagoides farinae	Bacteroidetes	cellular organisms; Bacteria; FCB group; Bacteroidetes/Chlorobi group; Bacteroidetes; Cytophagia; Cytophagales; Amoebophilaceae; Candidatus Cardinium; unclassified Candidatus Cardinium
TRINITY_DN2585_c0_g1_i1	368	48	WP_034576293.1	WP_034576293.1 50S ribosomal protein L21 [Cardinium endosymbiont of Bemisia tabaci]	rplU	1.32e-53	Cardinium endosymbiont of Bemisia tabaci	Bacteroidetes	cellular organisms; Bacteria; FCB group; Bacteroidetes/Chlorobi group; Bacteroidetes; Cytophagia; Cytophagales; Amoebophilaceae; Candidatus Cardinium; unclassified Candidatus Cardinium
TRINITY_DN4630_c1_g1_i1	2227	292	WP_034576629.1	WP_034576629.1 hypothetical protein [Cardinium endosymbiont of Bemisia tabaci]	#N/A	7.1e-71	Cardinium endosymbiont of Bemisia tabaci	Bacteroidetes	cellular organisms; Bacteria; FCB group; Bacteroidetes/Chlorobi group; Bacteroidetes; Cytophagia; Cytophagales; Amoebophilaceae; Candidatus Cardinium; unclassified Candidatus Cardinium
TRINITY_DN84733_c0_g1_i1	1323	174	WP_034577195.1	WP_034577195.1 lipid-A-disaccharide synthase [Cardinium endosymbiont of Bemisia tabaci]	Glycosyltransferase_GTB-type superfamily	4.2e-184	Cardinium endosymbiont of Bemisia tabaci	Bacteroidetes	cellular organisms; Bacteria; FCB group; Bacteroidetes/Chlorobi group; Bacteroidetes; Cytophagia; Cytophagales; Amoebophilaceae; Candidatus Cardinium; unclassified Candidatus Cardinium
TRINITY_DN2585_c0_g2_i1	393	52	WP_114910025.1	WP_114910025.1 50S ribosomal protein L27 [Cardinium endosymbiont of Sogatella furcifera]	rpmA	2.35e-43	Cardinium endosymbiont of Sogatella furcifera	Bacteroidetes	cellular organisms; Bacteria; FCB group; Bacteroidetes/Chlorobi group; Bacteroidetes; Cytophagia; Cytophagales; Amoebophilaceae; Candidatus Cardinium; unclassified Candidatus Cardinium
TRINITY_DN12977_c0_g1_i1	937	126	WP_130721308.1	WP_130721308.1 Rpn family recombination-promoting nuclease/putative transposase [Cardinium endosymbiont of Bemisia tabaci]	PDDEXK_2 superfamily	2.54e-158	Cardinium endosymbiont of Bemisia tabaci	Bacteroidetes	cellular organisms; Bacteria; FCB group; Bacteroidetes/Chlorobi group; Bacteroidetes; Cytophagia; Cytophagales; Amoebophilaceae; Candidatus Cardinium; unclassified Candidatus Cardinium
TRINITY_DN21903_c0_g1_i1	5035	702	WP_114910075.1	WP_114910075.1 30S ribosomal protein S1 [Cardinium endosymbiont of Sogatella furcifera]	rpsA	0	Cardinium endosymbiont of Sogatella furcifera	Bacteroidetes	cellular organisms; Bacteria; FCB group; Bacteroidetes/Chlorobi group; Bacteroidetes; Cytophagia; Cytophagales; Amoebophilaceae; Candidatus Cardinium; unclassified Candidatus Cardinium
TRINITY_DN12977_c0_g1_i5	1401	196	AXI23909.1	AXI23909.1 hypothetical protein CE557_062 [Cardinium endosymbiont of Sogatella furcifera]	PDDEXK_2 superfamily	1.07e-87	Cardinium endosymbiont of Sogatella furcifera	Bacteroidetes	cellular organisms; Bacteria; FCB group; Bacteroidetes/Chlorobi group; Bacteroidetes; Cytophagia; Cytophagales; Amoebophilaceae; Candidatus Cardinium; unclassified Candidatus Cardinium
TRINITY_DN24943_c0_g1_i1	2053	290	WP_114909866.1	WP_114909866.1 molecular chaperone DnaJ [Cardinium endosymbiont of Sogatella furcifera]	DnaJ_bact	2.44e-248	Cardinium endosymbiont of Sogatella furcifera	Bacteroidetes	cellular organisms; Bacteria; FCB group; Bacteroidetes/Chlorobi group; Bacteroidetes; Cytophagia; Cytophagales; Amoebophilaceae; Candidatus Cardinium; unclassified Candidatus Cardinium
TRINITY_DN96829_c0_g1_i1	1057	150	WP_114909813.1	WP_114909813.1 Bax inhibitor-1/YccA family protein [Cardinium endosymbiont of Sogatella furcifera]	BI-1-like_bacterial	2.08e-119	Cardinium endosymbiont of Sogatella furcifera	Bacteroidetes	cellular organisms; Bacteria; FCB group; Bacteroidetes/Chlorobi group; Bacteroidetes; Cytophagia; Cytophagales; Amoebophilaceae; Candidatus Cardinium; unclassified Candidatus Cardinium
TRINITY_DN74108_c0_g5_i1	3276	480	WP_144086259.1	WP_144086259.1 ATP-dependent Clp protease ATP-binding subunit ClpX [Cardinium endosymbiont of Dermatophagoides farinae]	clpX	2.12e-265	Cardinium endosymbiont of Dermatophagoides farinae	Bacteroidetes	cellular organisms; Bacteria; FCB group; Bacteroidetes/Chlorobi group; Bacteroidetes; Cytophagia; Cytophagales; Amoebophilaceae; Candidatus Cardinium; unclassified Candidatus Cardinium
TRINITY_DN4958_c1_g2_i1	1123	170	WP_034577528.1	WP_034577528.1 rod shape-determining protein [Cardinium endosymbiont of Bemisia tabaci]	PRK13927	4.17e-230	Cardinium endosymbiont of Bemisia tabaci	Bacteroidetes	cellular organisms; Bacteria; FCB group; Bacteroidetes/Chlorobi group; Bacteroidetes; Cytophagia; Cytophagales; Amoebophilaceae; Candidatus Cardinium; unclassified Candidatus Cardinium
TRINITY_DN85467_c0_g3_i5	2938	458	WP_144087182.1	WP_144087182.1 toprim domain-containing protein [Cardinium endosymbiont of Dermatophagoides farinae]	VirE superfamily	0	Cardinium endosymbiont of Dermatophagoides farinae	Bacteroidetes	cellular organisms; Bacteria; FCB group; Bacteroidetes/Chlorobi group; Bacteroidetes; Cytophagia; Cytophagales; Amoebophilaceae; Candidatus Cardinium; unclassified Candidatus Cardinium
TRINITY_DN24753_c0_g1_i1	494	78	WP_114910148.1	WP_114910148.1 30S ribosomal protein S12 [Cardinium endosymbiont of Sogatella furcifera]	rpsL	1.98e-77	Cardinium endosymbiont of Sogatella furcifera	Bacteroidetes	cellular organisms; Bacteria; FCB group; Bacteroidetes/Chlorobi group; Bacteroidetes; Cytophagia; Cytophagales; Amoebophilaceae; Candidatus Cardinium; unclassified Candidatus Cardinium
TRINITY_DN57259_c1_g1_i1	3932	636	WP_144086541.1	WP_144086541.1 phage tail sheath subtilisin-like domain-containing protein [Cardinium endosymbiont of Dermatophagoides farinae]	Phage_sheath_1 superfamily	0	Cardinium endosymbiont of Dermatophagoides farinae	Bacteroidetes	cellular organisms; Bacteria; FCB group; Bacteroidetes/Chlorobi group; Bacteroidetes; Cytophagia; Cytophagales; Amoebophilaceae; Candidatus Cardinium; unclassified Candidatus Cardinium
TRINITY_DN37296_c0_g11_i1	10345	1734	WP_034576381.1	WP_034576381.1 preprotein translocase subunit SecY [Cardinium endosymbiont of Bemisia tabaci]	secY	6.93e-179	Cardinium endosymbiont of Bemisia tabaci	Bacteroidetes	cellular organisms; Bacteria; FCB group; Bacteroidetes/Chlorobi group; Bacteroidetes; Cytophagia; Cytophagales; Amoebophilaceae; Candidatus Cardinium; unclassified Candidatus Cardinium
TRINITY_DN4958_c0_g2_i2	1978	332	WP_144086807.1	WP_144086807.1 Rpn family recombination-promoting nuclease/putative transposase [Cardinium endosymbiont of Dermatophagoides farinae]	Transposase_31 superfamily	1e-153	Cardinium endosymbiont of Dermatophagoides farinae	Bacteroidetes	cellular organisms; Bacteria; FCB group; Bacteroidetes/Chlorobi group; Bacteroidetes; Cytophagia; Cytophagales; Amoebophilaceae; Candidatus Cardinium; unclassified Candidatus Cardinium
TRINITY_DN12977_c1_g2_i1	1557	266	WP_114909850.1	WP_114909850.1 MotA/TolQ/ExbB proton channel family protein [Cardinium endosymbiont of Sogatella furcifera]	TolQ	6.65e-86	Cardinium endosymbiont of Sogatella furcifera	Bacteroidetes	cellular organisms; Bacteria; FCB group; Bacteroidetes/Chlorobi group; Bacteroidetes; Cytophagia; Cytophagales; Amoebophilaceae; Candidatus Cardinium; unclassified Candidatus Cardinium
TRINITY_DN6442_c1_g2_i1	2332	400	WP_014934544.1	WP_014934544.1 translational GTPase TypA [Cardinium endosymbiont of Encarsia pergandiella]	TypA superfamily	6.13e-237	Cardinium endosymbiont of Encarsia pergandiella	Bacteroidetes	cellular organisms; Bacteria; FCB group; Bacteroidetes/Chlorobi group; Bacteroidetes; Cytophagia; Cytophagales; Amoebophilaceae; Candidatus Cardinium; unclassified Candidatus Cardinium
TRINITY_DN98643_c0_g1_i1	1232	224	WP_014934801.1	WP_014934801.1 50S ribosomal protein L9 [Cardinium endosymbiont of Encarsia pergandiella]	rplI	2.47e-66	Cardinium endosymbiont of Encarsia pergandiella	Bacteroidetes	cellular organisms; Bacteria; FCB group; Bacteroidetes/Chlorobi group; Bacteroidetes; Cytophagia; Cytophagales; Amoebophilaceae; Candidatus Cardinium; unclassified Candidatus Cardinium
TRINITY_DN12977_c0_g3_i1	1211	228	WP_014934281.1	WP_014934281.1 MULTISPECIES: 30S ribosomal protein S13 [unclassified Candidatus Cardinium]	rpsM	2.32e-73	Cardinium endosymbiont cEper1 of Encarsia pergandiella	Bacteroidetes	cellular organisms; Bacteria; FCB group; Bacteroidetes/Chlorobi group; Bacteroidetes; Cytophagia; Cytophagales; Amoebophilaceae; Candidatus Cardinium; unclassified Candidatus Cardinium
TRINITY_DN25234_c0_g1_i2	3496	692	WP_144087089.1	WP_144087089.1 hypothetical protein [Cardinium endosymbiont of Dermatophagoides farinae]	V_Alix_like superfamily	1.81e-168	Cardinium endosymbiont of Dermatophagoides farinae	Bacteroidetes	cellular organisms; Bacteria; FCB group; Bacteroidetes/Chlorobi group; Bacteroidetes; Cytophagia; Cytophagales; Amoebophilaceae; Candidatus Cardinium; unclassified Candidatus Cardinium
TRINITY_DN59533_c0_g1_i1	1017	204	WP_109997564.1	WP_109997564.1 Rpn family recombination-promoting nuclease/putative transposase [Candidatus Cardinium hertigii]	PDDEXK_2	4.83e-142	Candidatus Cardinium hertigii	Bacteroidetes	cellular organisms; Bacteria; FCB group; Bacteroidetes/Chlorobi group; Bacteroidetes; Cytophagia; Cytophagales; Amoebophilaceae; Candidatus Cardinium
TRINITY_DN10769_c1_g2_i1	2169	444	WP_144087133.1	WP_144087133.1 plasmid recombination protein [Cardinium endosymbiont of Dermatophagoides farinae]	MobM_relaxase	0	Cardinium endosymbiont of Dermatophagoides farinae	Bacteroidetes	cellular organisms; Bacteria; FCB group; Bacteroidetes/Chlorobi group; Bacteroidetes; Cytophagia; Cytophagales; Amoebophilaceae; Candidatus Cardinium; unclassified Candidatus Cardinium
TRINITY_DN57326_c0_g4_i1	812	170	TDG94358.1	TDG94358.1 hypothetical protein CCPUN_08240 [Cardinium endosymbiont of Culicoides punctatus]	GldD_lipo superfamily	3.51e-14	Cardinium endosymbiont of Culicoides punctatus	Bacteroidetes	cellular organisms; Bacteria; FCB group; Bacteroidetes/Chlorobi group; Bacteroidetes; Cytophagia; Cytophagales; Amoebophilaceae; Candidatus Cardinium; unclassified Candidatus Cardinium
TRINITY_DN85266_c0_g1_i1	285	64	WP_014934424.1	WP_014934424.1 YraN family protein [Cardinium endosymbiont of Encarsia pergandiella]	PRK12497	5.22e-42	Cardinium endosymbiont of Encarsia pergandiella	Bacteroidetes	cellular organisms; Bacteria; FCB group; Bacteroidetes/Chlorobi group; Bacteroidetes; Cytophagia; Cytophagales; Amoebophilaceae; Candidatus Cardinium; unclassified Candidatus Cardinium
TRINITY_DN30628_c0_g4_i1	3344	782	AXI24172.1	AXI24172.1 Ankyrin repeats containing protein [Cardinium endosymbiont of Sogatella furcifera]	#N/A	7.06e-11	Cardinium endosymbiont of Sogatella furcifera	Bacteroidetes	cellular organisms; Bacteria; FCB group; Bacteroidetes/Chlorobi group; Bacteroidetes; Cytophagia; Cytophagales; Amoebophilaceae; Candidatus Cardinium; unclassified Candidatus Cardinium
TRINITY_DN4630_c0_g2_i1	1760	428	WP_144086490.1	WP_144086490.1 DEAD/DEAH box helicase [Cardinium endosymbiont of Dermatophagoides farinae]	SrmB	1.4e-247	Cardinium endosymbiont of Dermatophagoides farinae	Bacteroidetes	cellular organisms; Bacteria; FCB group; Bacteroidetes/Chlorobi group; Bacteroidetes; Cytophagia; Cytophagales; Amoebophilaceae; Candidatus Cardinium; unclassified Candidatus Cardinium
TRINITY_DN4630_c1_g2_i1	3068	758	WP_144086641.1	WP_144086641.1 polyribonucleotide nucleotidyltransferase [Cardinium endosymbiont of Dermatophagoides farinae]	PRK11824	0	Cardinium endosymbiont of Dermatophagoides farinae	Bacteroidetes	cellular organisms; Bacteria; FCB group; Bacteroidetes/Chlorobi group; Bacteroidetes; Cytophagia; Cytophagales; Amoebophilaceae; Candidatus Cardinium; unclassified Candidatus Cardinium
TRINITY_DN6709_c0_g4_i1	672	172	ALP70151.1	ALP70151.1 Shikimate 5-dehydrogenase I alpha [Candidatus Sulcia muelleri]	AroE superfamily	1.83e-138	Candidatus Sulcia muelleri	Bacteroidetes	cellular organisms; Bacteria; FCB group; Bacteroidetes/Chlorobi group; Bacteroidetes; Flavobacteriia; Flavobacteriales; Flavobacteriales incertae sedis; Candidatus Sulcia
TRINITY_DN37296_c0_g6_i2	3852	1042	WP_144086640.1	WP_144086640.1 RNA polymerase sigma factor RpoD/SigA [Cardinium endosymbiont of Dermatophagoides farinae]	RpoD	9.99e-181	Cardinium endosymbiont of Dermatophagoides farinae	Bacteroidetes	cellular organisms; Bacteria; FCB group; Bacteroidetes/Chlorobi group; Bacteroidetes; Cytophagia; Cytophagales; Amoebophilaceae; Candidatus Cardinium; unclassified Candidatus Cardinium
TRINITY_DN13820_c0_g2_i1	589	162	WP_020931671.1	WP_020931671.1 hypothetical protein [Candidatus Sulcia muelleri]	#N/A	3.41e-77	Candidatus Sulcia muelleri	Bacteroidetes	cellular organisms; Bacteria; FCB group; Bacteroidetes/Chlorobi group; Bacteroidetes; Flavobacteriia; Flavobacteriales; Flavobacteriales incertae sedis; Candidatus Sulcia
TRINITY_DN869_c0_g2_i1	2819	844	WP_144086759.1	WP_144086759.1 molecular chaperone DnaK [Cardinium endosymbiont of Dermatophagoides farinae]	dnaK	0	Cardinium endosymbiont of Dermatophagoides farinae	Bacteroidetes	cellular organisms; Bacteria; FCB group; Bacteroidetes/Chlorobi group; Bacteroidetes; Cytophagia; Cytophagales; Amoebophilaceae; Candidatus Cardinium; unclassified Candidatus Cardinium
TRINITY_DN98179_c0_g1_i1	567	170	AIZ48827.1	AIZ48827.1 peptide deformylase [Candidatus Sulcia muelleri]	def	2.42e-100	Candidatus Sulcia muelleri	Bacteroidetes	cellular organisms; Bacteria; FCB group; Bacteroidetes/Chlorobi group; Bacteroidetes; Flavobacteriia; Flavobacteriales; Flavobacteriales incertae sedis; Candidatus Sulcia
TRINITY_DN73687_c0_g4_i1	1260	388	WP_014934206.1	WP_014934206.1 outer membrane beta-barrel protein [Cardinium endosymbiont of Encarsia pergandiella]	OM_channels superfamily	2.13e-69	Cardinium endosymbiont of Encarsia pergandiella	Bacteroidetes	cellular organisms; Bacteria; FCB group; Bacteroidetes/Chlorobi group; Bacteroidetes; Cytophagia; Cytophagales; Amoebophilaceae; Candidatus Cardinium; unclassified Candidatus Cardinium
TRINITY_DN25234_c0_g3_i2	3533	1224	WP_162789912.1	WP_162789912.1 hypothetical protein [Cardinium endosymbiont of Sogatella furcifera]	#N/A	3.33e-114	Cardinium endosymbiont of Sogatella furcifera	Bacteroidetes	cellular organisms; Bacteria; FCB group; Bacteroidetes/Chlorobi group; Bacteroidetes; Cytophagia; Cytophagales; Amoebophilaceae; Candidatus Cardinium; unclassified Candidatus Cardinium
TRINITY_DN2273_c0_g1_i1	1012	356	WP_075049014.1	WP_075049014.1 hypothetical protein [Candidatus Sulcia muelleri]	#N/A	2.16e-109	Candidatus Sulcia muelleri	Bacteroidetes	cellular organisms; Bacteria; FCB group; Bacteroidetes/Chlorobi group; Bacteroidetes; Flavobacteriia; Flavobacteriales; Flavobacteriales incertae sedis; Candidatus Sulcia
TRINITY_DN40162_c2_g1_i1	937	358	WP_075048939.1	WP_075048939.1 3-dehydroquinate synthase [Candidatus Sulcia muelleri]	DHQS	9.14e-220	Candidatus Sulcia muelleri	Bacteroidetes	cellular organisms; Bacteria; FCB group; Bacteroidetes/Chlorobi group; Bacteroidetes; Flavobacteriia; Flavobacteriales; Flavobacteriales incertae sedis; Candidatus Sulcia
TRINITY_DN4630_c0_g1_i22	2929	1358	WP_014934409.1	WP_014934409.1 chaperonin GroEL [Cardinium endosymbiont of Encarsia pergandiella]	GIIM superfamily	0	Cardinium endosymbiont of Encarsia pergandiella	Bacteroidetes	cellular organisms; Bacteria; FCB group; Bacteroidetes/Chlorobi group; Bacteroidetes; Cytophagia; Cytophagales; Amoebophilaceae; Candidatus Cardinium; unclassified Candidatus Cardinium
TRINITY_DN11552_c0_g1_i14	1764	822	WP_034576735.1	WP_034576735.1 DNA polymerase III subunit alpha [Cardinium endosymbiont of Bemisia tabaci]	PHP superfamily	7.32e-67	Cardinium endosymbiont of Bemisia tabaci	Bacteroidetes	cellular organisms; Bacteria; FCB group; Bacteroidetes/Chlorobi group; Bacteroidetes; Cytophagia; Cytophagales; Amoebophilaceae; Candidatus Cardinium; unclassified Candidatus Cardinium
TRINITY_DN86883_c0_g3_i1	1101	546	WP_020931629.1	WP_020931629.1 tRNA uridine-5-carboxymethylaminomethyl(34) synthesis GTPase MnmE [Candidatus Sulcia muelleri]	trmE	2.56e-200	Candidatus Sulcia muelleri	Bacteroidetes	cellular organisms; Bacteria; FCB group; Bacteroidetes/Chlorobi group; Bacteroidetes; Flavobacteriia; Flavobacteriales; Flavobacteriales incertae sedis; Candidatus Sulcia
TRINITY_DN8357_c0_g7_i1	1080	724	WP_075049013.1	WP_075049013.1 tryptophan--tRNA ligase [Candidatus Sulcia muelleri]	PRK00927 superfamily	2.55e-175	Candidatus Sulcia muelleri	Bacteroidetes	cellular organisms; Bacteria; FCB group; Bacteroidetes/Chlorobi group; Bacteroidetes; Flavobacteriia; Flavobacteriales; Flavobacteriales incertae sedis; Candidatus Sulcia
TRINITY_DN37362_c0_g2_i1	1012	692	WP_020931593.1	WP_020931593.1 leucine--tRNA ligase [Candidatus Sulcia muelleri]	leuS superfamily	1.45e-215	Candidatus Sulcia muelleri	Bacteroidetes	cellular organisms; Bacteria; FCB group; Bacteroidetes/Chlorobi group; Bacteroidetes; Flavobacteriia; Flavobacteriales; Flavobacteriales incertae sedis; Candidatus Sulcia
TRINITY_DN6709_c0_g5_i1	1180	846	WP_075047571.1	WP_075047571.1 signal peptidase I [Candidatus Sulcia muelleri]	Peptidase_S26	7.12e-194	Candidatus Sulcia muelleri	Bacteroidetes	cellular organisms; Bacteria; FCB group; Bacteroidetes/Chlorobi group; Bacteroidetes; Flavobacteriia; Flavobacteriales; Flavobacteriales incertae sedis; Candidatus Sulcia
TRINITY_DN15685_c0_g2_i1	3684	3254	QND78349.1	QND78349.1 DNA polymerase III alpha subunit [Candidatus Sulcia muelleri]	dnaE superfamily	0	Candidatus Sulcia muelleri	Bacteroidetes	cellular organisms; Bacteria; FCB group; Bacteroidetes/Chlorobi group; Bacteroidetes; Flavobacteriia; Flavobacteriales; Flavobacteriales incertae sedis; Candidatus Sulcia
TRINITY_DN1289_c0_g1_i5	5864	5338	WP_075049065.1	WP_075049065.1 16S rRNA (cytosine(1402)-N(4))-methyltransferase RsmH [Candidatus Sulcia muelleri]	AdoMet_MTases superfamily	7.87e-185	Candidatus Sulcia muelleri	Bacteroidetes	cellular organisms; Bacteria; FCB group; Bacteroidetes/Chlorobi group; Bacteroidetes; Flavobacteriia; Flavobacteriales; Flavobacteriales incertae sedis; Candidatus Sulcia
TRINITY_DN1289_c0_g1_i1	5888	5406	WP_075049065.1	WP_075049065.1 16S rRNA (cytosine(1402)-N(4))-methyltransferase RsmH [Candidatus Sulcia muelleri]	AdoMet_MTases superfamily	8.82e-185	Candidatus Sulcia muelleri	Bacteroidetes	cellular organisms; Bacteria; FCB group; Bacteroidetes/Chlorobi group; Bacteroidetes; Flavobacteriia; Flavobacteriales; Flavobacteriales incertae sedis; Candidatus Sulcia
TRINITY_DN1289_c0_g1_i3	6034	5634	WP_075049065.1	WP_075049065.1 16S rRNA (cytosine(1402)-N(4))-methyltransferase RsmH [Candidatus Sulcia muelleri]	AdoMet_MTases superfamily	1.7e-184	Candidatus Sulcia muelleri	Bacteroidetes	cellular organisms; Bacteria; FCB group; Bacteroidetes/Chlorobi group; Bacteroidetes; Flavobacteriia; Flavobacteriales; Flavobacteriales incertae sedis; Candidatus Sulcia
TRINITY_DN37362_c0_g1_i1	2580	2694	WP_075048961.1	WP_075048961.1 class I tRNA ligase family protein [Candidatus Sulcia muelleri]	leuS superfamily	0	Candidatus Sulcia muelleri	Bacteroidetes	cellular organisms; Bacteria; FCB group; Bacteroidetes/Chlorobi group; Bacteroidetes; Flavobacteriia; Flavobacteriales; Flavobacteriales incertae sedis; Candidatus Sulcia
TRINITY_DN16058_c0_g1_i1	2892	3214	WP_034576914.1	WP_034576914.1 hypothetical protein [Cardinium endosymbiont of Bemisia tabaci]	#N/A	4.11e-44	Cardinium endosymbiont of Bemisia tabaci	Bacteroidetes	cellular organisms; Bacteria; FCB group; Bacteroidetes/Chlorobi group; Bacteroidetes; Cytophagia; Cytophagales; Amoebophilaceae; Candidatus Cardinium; unclassified Candidatus Cardinium
TRINITY_DN36892_c0_g1_i2	4550	5242	WP_075048948.1	WP_075048948.1 tRNA uridine-5-carboxymethylaminomethyl(34) synthesis enzyme MnmG [Candidatus Sulcia muelleri]	PRK05192	0	Candidatus Sulcia muelleri	Bacteroidetes	cellular organisms; Bacteria; FCB group; Bacteroidetes/Chlorobi group; Bacteroidetes; Flavobacteriia; Flavobacteriales; Flavobacteriales incertae sedis; Candidatus Sulcia
TRINITY_DN2544_c0_g1_i1	3098	3660	WP_075049086.1	WP_075049086.1 cysteine desulfurase [Candidatus Sulcia muelleri]	NifS	5.75e-232	Candidatus Sulcia muelleri	Bacteroidetes	cellular organisms; Bacteria; FCB group; Bacteroidetes/Chlorobi group; Bacteroidetes; Flavobacteriia; Flavobacteriales; Flavobacteriales incertae sedis; Candidatus Sulcia
TRINITY_DN784_c14_g1_i1	1275	1510	WP_075049021.1	WP_075049021.1 4-hydroxy-tetrahydrodipicolinate synthase [Candidatus Sulcia muelleri]	PRK03170	1e-209	Candidatus Sulcia muelleri	Bacteroidetes	cellular organisms; Bacteria; FCB group; Bacteroidetes/Chlorobi group; Bacteroidetes; Flavobacteriia; Flavobacteriales; Flavobacteriales incertae sedis; Candidatus Sulcia
TRINITY_DN31959_c0_g1_i1	1103	1322	WP_020931689.1	WP_020931689.1 tRNA (N6-isopentenyl adenosine(37)-C2)-methylthiotransferase MiaB [Candidatus Sulcia muelleri]	PRK14329 superfamily	2.4e-255	Candidatus Sulcia muelleri	Bacteroidetes	cellular organisms; Bacteria; FCB group; Bacteroidetes/Chlorobi group; Bacteroidetes; Flavobacteriia; Flavobacteriales; Flavobacteriales incertae sedis; Candidatus Sulcia
TRINITY_DN108_c0_g1_i4	2678	3826	AIZ48787.1	AIZ48787.1 ribose-phosphate pyrophosphokinase [Candidatus Sulcia muelleri]	PRK01259	3.96e-200	Candidatus Sulcia muelleri	Bacteroidetes	cellular organisms; Bacteria; FCB group; Bacteroidetes/Chlorobi group; Bacteroidetes; Flavobacteriia; Flavobacteriales; Flavobacteriales incertae sedis; Candidatus Sulcia
TRINITY_DN37342_c1_g1_i1	2336	3518	A8Z5Z5.1	A8Z5Z5.1 RecName: Full=Protein translocase subunit SecA [Candidatus Sulcia muelleri GWSS]	secA superfamily	0	Candidatus Sulcia muelleri GWSS	Bacteroidetes	cellular organisms; Bacteria; FCB group; Bacteroidetes/Chlorobi group; Bacteroidetes; Flavobacteriia; Flavobacteriales; Flavobacteriales incertae sedis; Candidatus Sulcia
TRINITY_DN19183_c0_g2_i1	5403	8242	AIZ48890.1	AIZ48890.1 2-oxoglutarate dehydrogenase E1 component [Candidatus Sulcia muelleri]	SucA superfamily	0	Candidatus Sulcia muelleri	Bacteroidetes	cellular organisms; Bacteria; FCB group; Bacteroidetes/Chlorobi group; Bacteroidetes; Flavobacteriia; Flavobacteriales; Flavobacteriales incertae sedis; Candidatus Sulcia
TRINITY_DN8007_c0_g7_i1	5128	8034	WP_185847206.1	WP_185847206.1 dihydrolipoyl dehydrogenase [Candidatus Sulcia muelleri]	Pyr_redox_2 superfamily	0	Candidatus Sulcia muelleri	Bacteroidetes	cellular organisms; Bacteria; FCB group; Bacteroidetes/Chlorobi group; Bacteroidetes; Flavobacteriia; Flavobacteriales; Flavobacteriales incertae sedis; Candidatus Sulcia
TRINITY_DN76_c0_g4_i1	10236	17684	WP_020931658.1	WP_020931658.1 bifunctional aspartate kinase/homoserine dehydrogenase I [Candidatus Sulcia muelleri]	thrA superfamily	0	Candidatus Sulcia muelleri	Bacteroidetes	cellular organisms; Bacteria; FCB group; Bacteroidetes/Chlorobi group; Bacteroidetes; Flavobacteriia; Flavobacteriales; Flavobacteriales incertae sedis; Candidatus Sulcia
TRINITY_DN60519_c2_g2_i2	15247	27074	ALP70264.1	ALP70264.1 DNA-directed RNA polymerase beta' subunit [Candidatus Sulcia muelleri]	PRK00566	0	Candidatus Sulcia muelleri	Bacteroidetes	cellular organisms; Bacteria; FCB group; Bacteroidetes/Chlorobi group; Bacteroidetes; Flavobacteriia; Flavobacteriales; Flavobacteriales incertae sedis; Candidatus Sulcia
TRINITY_DN11148_c0_g1_i1	3561	6934	WP_075049015.1	WP_075049015.1 asparagine--tRNA ligase [Candidatus Sulcia muelleri]	asnC	0	Candidatus Sulcia muelleri	Bacteroidetes	cellular organisms; Bacteria; FCB group; Bacteroidetes/Chlorobi group; Bacteroidetes; Flavobacteriia; Flavobacteriales; Flavobacteriales incertae sedis; Candidatus Sulcia
TRINITY_DN250_c2_g1_i1	4802	9438	WP_075049078.1	WP_075049078.1 S1 RNA-binding domain-containing protein [Candidatus Sulcia muelleri]	rpsA superfamily	0	Candidatus Sulcia muelleri	Bacteroidetes	cellular organisms; Bacteria; FCB group; Bacteroidetes/Chlorobi group; Bacteroidetes; Flavobacteriia; Flavobacteriales; Flavobacteriales incertae sedis; Candidatus Sulcia
TRINITY_DN3654_c1_g1_i1	14349	28416	WP_075049091.1	WP_075049091.1 polyribonucleotide nucleotidyltransferase [Candidatus Sulcia muelleri]	PRK11824	0	Candidatus Sulcia muelleri	Bacteroidetes	cellular organisms; Bacteria; FCB group; Bacteroidetes/Chlorobi group; Bacteroidetes; Flavobacteriia; Flavobacteriales; Flavobacteriales incertae sedis; Candidatus Sulcia
TRINITY_DN124536_c0_g1_i1	6025	12024	AIZ48773.1	AIZ48773.1 valyl-tRNA synthetase [Candidatus Sulcia muelleri]	valS superfamily	0	Candidatus Sulcia muelleri	Bacteroidetes	cellular organisms; Bacteria; FCB group; Bacteroidetes/Chlorobi group; Bacteroidetes; Flavobacteriia; Flavobacteriales; Flavobacteriales incertae sedis; Candidatus Sulcia
TRINITY_DN437_c0_g2_i1	2751	5516	WP_075048986.1	WP_075048986.1 argininosuccinate synthase [Candidatus Sulcia muelleri]	AANH_like superfamily	0	Candidatus Sulcia muelleri	Bacteroidetes	cellular organisms; Bacteria; FCB group; Bacteroidetes/Chlorobi group; Bacteroidetes; Flavobacteriia; Flavobacteriales; Flavobacteriales incertae sedis; Candidatus Sulcia
TRINITY_DN115395_c0_g1_i1	6181	12484	WP_075049067.1	WP_075049067.1 argininosuccinate lyase [Candidatus Sulcia muelleri]	PLN02272 superfamily	3.75e-291	Candidatus Sulcia muelleri	Bacteroidetes	cellular organisms; Bacteria; FCB group; Bacteroidetes/Chlorobi group; Bacteroidetes; Flavobacteriia; Flavobacteriales; Flavobacteriales incertae sedis; Candidatus Sulcia
TRINITY_DN115159_c0_g1_i1	2057	4250	WP_075049034.1	WP_075049034.1 Fe-S cluster assembly protein SufB [Candidatus Sulcia muelleri]	PRK11814 superfamily	5.09e-296	Candidatus Sulcia muelleri	Bacteroidetes	cellular organisms; Bacteria; FCB group; Bacteroidetes/Chlorobi group; Bacteroidetes; Flavobacteriia; Flavobacteriales; Flavobacteriales incertae sedis; Candidatus Sulcia
TRINITY_DN38_c4_g1_i1	6232	13794	WP_075047563.1	WP_075047563.1 endopeptidase La [Candidatus Sulcia muelleri]	Lon superfamily	0	Candidatus Sulcia muelleri	Bacteroidetes	cellular organisms; Bacteria; FCB group; Bacteroidetes/Chlorobi group; Bacteroidetes; Flavobacteriia; Flavobacteriales; Flavobacteriales incertae sedis; Candidatus Sulcia
TRINITY_DN48748_c0_g5_i1	6815	15518	WP_144439883.1	WP_144439883.1 3-isopropylmalate dehydratase large subunit [Candidatus Sulcia muelleri]	Aconitase superfamily	6.69e-305	Candidatus Sulcia muelleri	Bacteroidetes	cellular organisms; Bacteria; FCB group; Bacteroidetes/Chlorobi group; Bacteroidetes; Flavobacteriia; Flavobacteriales; Flavobacteriales incertae sedis; Candidatus Sulcia
TRINITY_DN19183_c0_g1_i1	739	1820	WP_075049030.1	WP_075049030.1 2-oxo acid dehydrogenase subunit E2 [Candidatus Sulcia muelleri]	PRK05704 superfamily	1.07e-138	Candidatus Sulcia muelleri	Bacteroidetes	cellular organisms; Bacteria; FCB group; Bacteroidetes/Chlorobi group; Bacteroidetes; Flavobacteriia; Flavobacteriales; Flavobacteriales incertae sedis; Candidatus Sulcia
TRINITY_DN58_c0_g2_i1	1792	4604	WP_158365962.1	WP_158365962.1 F0F1 ATP synthase subunit beta [Candidatus Sulcia muelleri]	PRK09280	0	Candidatus Sulcia muelleri	Bacteroidetes	cellular organisms; Bacteria; FCB group; Bacteroidetes/Chlorobi group; Bacteroidetes; Flavobacteriia; Flavobacteriales; Flavobacteriales incertae sedis; Candidatus Sulcia
TRINITY_DN118258_c0_g1_i1	1848	4830	WP_020931674.1	WP_020931674.1 peptide chain release factor 2 [Candidatus Sulcia muelleri]	PCRF superfamily	5.93e-198	Candidatus Sulcia muelleri	Bacteroidetes	cellular organisms; Bacteria; FCB group; Bacteroidetes/Chlorobi group; Bacteroidetes; Flavobacteriia; Flavobacteriales; Flavobacteriales incertae sedis; Candidatus Sulcia
TRINITY_DN69106_c1_g1_i1	2716	7504	WP_020931621.1	WP_020931621.1 branched-chain amino acid aminotransferase [Candidatus Sulcia muelleri]	PRK13357 superfamily	3.08e-246	Candidatus Sulcia muelleri	Bacteroidetes	cellular organisms; Bacteria; FCB group; Bacteroidetes/Chlorobi group; Bacteroidetes; Flavobacteriia; Flavobacteriales; Flavobacteriales incertae sedis; Candidatus Sulcia
TRINITY_DN437_c0_g1_i2	9053	25260	WP_075048990.1	WP_075048990.1 carbamoyl-phosphate synthase (glutamine-hydrolyzing) large subunit [Candidatus Sulcia muelleri]	CPSaseII_lrg superfamily	0	Candidatus Sulcia muelleri	Bacteroidetes	cellular organisms; Bacteria; FCB group; Bacteroidetes/Chlorobi group; Bacteroidetes; Flavobacteriia; Flavobacteriales; Flavobacteriales incertae sedis; Candidatus Sulcia
TRINITY_DN52_c0_g1_i1	4717	14290	WP_075049048.1	WP_075049048.1 elongation factor G [Candidatus Sulcia muelleri]	PRK12739	0	Candidatus Sulcia muelleri	Bacteroidetes	cellular organisms; Bacteria; FCB group; Bacteroidetes/Chlorobi group; Bacteroidetes; Flavobacteriia; Flavobacteriales; Flavobacteriales incertae sedis; Candidatus Sulcia
TRINITY_DN115264_c0_g1_i1	5858	18800	AGS33347.1	AGS33347.1 Chaperone protein DnaK [Candidatus Sulcia muelleri str. Sulcia-ALF]	dnaK	0	Candidatus Sulcia muelleri	Bacteroidetes	cellular organisms; Bacteria; FCB group; Bacteroidetes/Chlorobi group; Bacteroidetes; Flavobacteriia; Flavobacteriales; Flavobacteriales incertae sedis; Candidatus Sulcia
TRINITY_DN25602_c2_g2_i1	1291	4208	WP_075049080.1	WP_075049080.1 F0F1 ATP synthase subunit A [Candidatus Sulcia muelleri]	ATP-synt_A superfamily	1.09e-104	Candidatus Sulcia muelleri	Bacteroidetes	cellular organisms; Bacteria; FCB group; Bacteroidetes/Chlorobi group; Bacteroidetes; Flavobacteriia; Flavobacteriales; Flavobacteriales incertae sedis; Candidatus Sulcia
TRINITY_DN21820_c0_g1_i1	1754	7196	WP_075048953.1	WP_075048953.1 F0F1 ATP synthase subunit alpha [Candidatus Sulcia muelleri]	PRK09281	0	Candidatus Sulcia muelleri	Bacteroidetes	cellular organisms; Bacteria; FCB group; Bacteroidetes/Chlorobi group; Bacteroidetes; Flavobacteriia; Flavobacteriales; Flavobacteriales incertae sedis; Candidatus Sulcia
TRINITY_DN113307_c0_g1_i1	2518	13598	WP_075049075.1	WP_075049075.1 ketol-acid reductoisomerase [Candidatus Sulcia muelleri]	ilvC superfamily	3.54e-243	Candidatus Sulcia muelleri	Bacteroidetes	cellular organisms; Bacteria; FCB group; Bacteroidetes/Chlorobi group; Bacteroidetes; Flavobacteriia; Flavobacteriales; Flavobacteriales incertae sedis; Candidatus Sulcia
TRINITY_DN113216_c0_g1_i1	2708	23382	WP_075049032.1	WP_075049032.1 chaperonin GroEL [Candidatus Sulcia muelleri]	groEL	0	Candidatus Sulcia muelleri	Bacteroidetes	cellular organisms; Bacteria; FCB group; Bacteroidetes/Chlorobi group; Bacteroidetes; Flavobacteriia; Flavobacteriales; Flavobacteriales incertae sedis; Candidatus Sulcia
TRINITY_DN121472_c0_g1_i1	675	13550	CCM09934.1	CCM09934.1 protein of unknown function [Cardinium endosymbiont cEper1 of Encarsia pergandiella]	RPE1 superfamily	1.21e-12	Cardinium endosymbiont cEper1 of Encarsia pergandiella	Bacteroidetes	cellular organisms; Bacteria; FCB group; Bacteroidetes/Chlorobi group; Bacteroidetes; Cytophagia; Cytophagales; Amoebophilaceae; Candidatus Cardinium; unclassified Candidatus Cardinium
TRINITY_DN1313_c0_g1_i5	1154	84	KAF7357192.1	KAF7357192.1 RNA-directed DNA polymerase from transposon X-element [Mycena sanguinolenta]	#N/A	4.2e-07	Mycena sanguinolenta	Basidiomycota	cellular organisms; Eukaryota; Opisthokonta; Fungi; Dikarya; Basidiomycota; Agaricomycotina; Agaricomycetes; Agaricomycetidae; Agaricales; Mycenaceae; Mycena
TRINITY_DN10650_c0_g1_i11	454	16	KAF8523890.1	KAF8523890.1 hypothetical protein BU17DRAFT_34539, partial [Hysterangium stoloniferum]	zf-H2C2_2	2.28e-06	Hysterangium stoloniferum	Basidiomycota	cellular organisms; Eukaryota; Opisthokonta; Fungi; Dikarya; Basidiomycota; Agaricomycotina; Agaricomycetes; Phallomycetidae; Hysterangiales; Hysterangiaceae; Hysterangium
TRINITY_DN11232_c0_g1_i8	1137	180	KAF9777699.1	KAF9777699.1 hypothetical protein BJ322DRAFT_522135 [Thelephora terrestris]	#N/A	6.78e-09	Thelephora terrestris	Basidiomycota	cellular organisms; Eukaryota; Opisthokonta; Fungi; Dikarya; Basidiomycota; Agaricomycotina; Agaricomycetes; Agaricomycetes incertae sedis; Thelephorales; Thelephoraceae; Thelephora
TRINITY_DN19045_c0_g1_i1	1312	536	XP_011398096.1	XP_011398096.1 Histone H2A [Auxenochlorella protothecoides]	PTZ00017	1.66e-50	Auxenochlorella protothecoides	Chlorophyta	cellular organisms; Eukaryota; Viridiplantae; Chlorophyta; core chlorophytes; Trebouxiophyceae; Chlorellales; Chlorellaceae; Auxenochlorella
TRINITY_DN7248_c0_g1_i1	244	4	AXK68400.1	AXK68400.1 zinc finger protein 226, partial [Acanthogobius hasta]	zf-H2C2_2	4.52e-06	Acanthogobius hasta	Chordata	cellular organisms; Eukaryota; Opisthokonta; Metazoa; Eumetazoa; Bilateria; Deuterostomia; Chordata; Craniata; Vertebrata; Gnathostomata; Teleostomi; Euteleostomi; Actinopterygii; Actinopteri; Neopterygii; Teleostei; Osteoglossocephalai; Clupeocephala; Euteleosteomorpha; Neoteleostei; Eurypterygia; Ctenosquamata; Acanthomorphata; Euacanthomorphacea; Percomorphaceae; Gobiaria; Gobiiformes; Gobioid…
TRINITY_DN52448_c0_g1_i1	243	4	XP_039618076.1	XP_039618076.1 jerky protein homolog-like [Polypterus senegalus]	#N/A	7.09e-21	Polypterus senegalus	Chordata	cellular organisms; Eukaryota; Opisthokonta; Metazoa; Eumetazoa; Bilateria; Deuterostomia; Chordata; Craniata; Vertebrata; Gnathostomata; Teleostomi; Euteleostomi; Actinopterygii; Cladistia; Polypteriformes; Polypteridae; Polypterus
TRINITY_DN12543_c0_g1_i5	334	6	AXK68400.1	AXK68400.1 zinc finger protein 226, partial [Acanthogobius hasta]	zf-H2C2_2	1.19e-05	Acanthogobius hasta	Chordata	cellular organisms; Eukaryota; Opisthokonta; Metazoa; Eumetazoa; Bilateria; Deuterostomia; Chordata; Craniata; Vertebrata; Gnathostomata; Teleostomi; Euteleostomi; Actinopterygii; Actinopteri; Neopterygii; Teleostei; Osteoglossocephalai; Clupeocephala; Euteleosteomorpha; Neoteleostei; Eurypterygia; Ctenosquamata; Acanthomorphata; Euacanthomorphacea; Percomorphaceae; Gobiaria; Gobiiformes; Gobioid…
TRINITY_DN38499_c1_g1_i1	310	6	XP_016106331.1	XP_016106331.1 PREDICTED: zinc finger protein 616-like isoform X2 [Sinocyclocheilus grahami]	zf-H2C2_2	5.27e-05	Sinocyclocheilus grahami	Chordata	cellular organisms; Eukaryota; Opisthokonta; Metazoa; Eumetazoa; Bilateria; Deuterostomia; Chordata; Craniata; Vertebrata; Gnathostomata; Teleostomi; Euteleostomi; Actinopterygii; Actinopteri; Neopterygii; Teleostei; Osteoglossocephalai; Clupeocephala; Otomorpha; Ostariophysi; Otophysi; Cypriniphysae; Cypriniformes; Cyprinoidei; Cyprinidae; Cyprininae; Sinocyclocheilus
TRINITY_DN55086_c0_g1_i1	295	6	XP_040908844.1	XP_040908844.1 palmitoyl-protein thioesterase 1 [Toxotes jaculatrix]	Abhydrolase superfamily	1.48e-42	Toxotes jaculatrix	Chordata	cellular organisms; Eukaryota; Opisthokonta; Metazoa; Eumetazoa; Bilateria; Deuterostomia; Chordata; Craniata; Vertebrata; Gnathostomata; Teleostomi; Euteleostomi; Actinopterygii; Actinopteri; Neopterygii; Teleostei; Osteoglossocephalai; Clupeocephala; Euteleosteomorpha; Neoteleostei; Eurypterygia; Ctenosquamata; Acanthomorphata; Euacanthomorphacea; Percomorphaceae; Carangaria; Carangaria incerta…
TRINITY_DN88254_c1_g2_i1	289	8	RXN12993.1	RXN12993.1 ac transposable element-derived 4 [Labeo rohita]	#N/A	9.77e-21	Labeo rohita	Chordata	cellular organisms; Eukaryota; Opisthokonta; Metazoa; Eumetazoa; Bilateria; Deuterostomia; Chordata; Craniata; Vertebrata; Gnathostomata; Teleostomi; Euteleostomi; Actinopterygii; Actinopteri; Neopterygii; Teleostei; Osteoglossocephalai; Clupeocephala; Otomorpha; Ostariophysi; Otophysi; Cypriniphysae; Cypriniformes; Cyprinoidei; Cyprinidae; Labeoninae; Labeonini; Labeo
TRINITY_DN99896_c0_g1_i1	320	10	XP_031724036.1	XP_031724036.1 aminopeptidase N-like [Anarrhichthys ocellatus]	ERAP1_C	4.24e-10	Anarrhichthys ocellatus	Chordata	cellular organisms; Eukaryota; Opisthokonta; Metazoa; Eumetazoa; Bilateria; Deuterostomia; Chordata; Craniata; Vertebrata; Gnathostomata; Teleostomi; Euteleostomi; Actinopterygii; Actinopteri; Neopterygii; Teleostei; Osteoglossocephalai; Clupeocephala; Euteleosteomorpha; Neoteleostei; Eurypterygia; Ctenosquamata; Acanthomorphata; Euacanthomorphacea; Percomorphaceae; Eupercaria; Perciformes; Cotti…
TRINITY_DN38037_c0_g1_i1	337	12	CDQ98017.1	CDQ98017.1 unnamed protein product [Oncorhynchus mykiss]	#N/A	5.7e-10	Oncorhynchus mykiss	Chordata	cellular organisms; Eukaryota; Opisthokonta; Metazoa; Eumetazoa; Bilateria; Deuterostomia; Chordata; Craniata; Vertebrata; Gnathostomata; Teleostomi; Euteleostomi; Actinopterygii; Actinopteri; Neopterygii; Teleostei; Osteoglossocephalai; Clupeocephala; Euteleosteomorpha; Protacanthopterygii; Salmoniformes; Salmonidae; Salmoninae; Oncorhynchus
TRINITY_DN58161_c0_g2_i5	1244	46	XP_034763435.1	XP_034763435.1 syntaxin-1A-like [Acipenser ruthenus]	SynN superfamily	3.19e-13	Acipenser ruthenus	Chordata	cellular organisms; Eukaryota; Opisthokonta; Metazoa; Eumetazoa; Bilateria; Deuterostomia; Chordata; Craniata; Vertebrata; Gnathostomata; Teleostomi; Euteleostomi; Actinopterygii; Actinopteri; Chondrostei; Acipenseriformes; Acipenseroidei; Acipenseridae; Acipenserinae; Acipenserini; Acipenser
TRINITY_DN119642_c0_g1_i1	634	24	XP_015231264.1	XP_015231264.1 PREDICTED: uncharacterized protein LOC107085461 isoform X3 [Cyprinodon variegatus]	Dimer_Tnp_hAT superfamily	1.63e-28	Cyprinodon variegatus	Chordata	cellular organisms; Eukaryota; Opisthokonta; Metazoa; Eumetazoa; Bilateria; Deuterostomia; Chordata; Craniata; Vertebrata; Gnathostomata; Teleostomi; Euteleostomi; Actinopterygii; Actinopteri; Neopterygii; Teleostei; Osteoglossocephalai; Clupeocephala; Euteleosteomorpha; Neoteleostei; Eurypterygia; Ctenosquamata; Acanthomorphata; Euacanthomorphacea; Percomorphaceae; Ovalentaria; Atherinomorphae; …
TRINITY_DN123216_c0_g1_i1	260	10	XP_020467464.1	XP_020467464.1 mitochondrial import inner membrane translocase subunit Tim17-B [Monopterus albus]	Tim17 superfamily	1.32e-09	Monopterus albus	Chordata	cellular organisms; Eukaryota; Opisthokonta; Metazoa; Eumetazoa; Bilateria; Deuterostomia; Chordata; Craniata; Vertebrata; Gnathostomata; Teleostomi; Euteleostomi; Actinopterygii; Actinopteri; Neopterygii; Teleostei; Osteoglossocephalai; Clupeocephala; Euteleosteomorpha; Neoteleostei; Eurypterygia; Ctenosquamata; Acanthomorphata; Euacanthomorphacea; Percomorphaceae; Anabantaria; Synbranchiformes;…
TRINITY_DN109670_c0_g1_i1	382	16	KAF3849336.1	KAF3849336.1 hypothetical protein F7725_015833 [Dissostichus mawsoni]	#N/A	3.45e-05	Dissostichus mawsoni	Chordata	cellular organisms; Eukaryota; Opisthokonta; Metazoa; Eumetazoa; Bilateria; Deuterostomia; Chordata; Craniata; Vertebrata; Gnathostomata; Teleostomi; Euteleostomi; Actinopterygii; Actinopteri; Neopterygii; Teleostei; Osteoglossocephalai; Clupeocephala; Euteleosteomorpha; Neoteleostei; Eurypterygia; Ctenosquamata; Acanthomorphata; Euacanthomorphacea; Percomorphaceae; Eupercaria; Perciformes; Notot…
TRINITY_DN67140_c0_g1_i3	1051	46	XP_036411793.1	XP_036411793.1 uncharacterized protein SYNPCC7002_A1628 [Colossoma macropomum]	HDAC_classIV	2.84e-100	Colossoma macropomum	Chordata	cellular organisms; Eukaryota; Opisthokonta; Metazoa; Eumetazoa; Bilateria; Deuterostomia; Chordata; Craniata; Vertebrata; Gnathostomata; Teleostomi; Euteleostomi; Actinopterygii; Actinopteri; Neopterygii; Teleostei; Osteoglossocephalai; Clupeocephala; Otomorpha; Ostariophysi; Otophysi; Characiphysae; Characiformes; Characoidei; Serrasalmidae; Colossoma
TRINITY_DN92775_c0_g1_i1	585	28	XP_039623906.1	XP_039623906.1 jerky protein homolog-like [Polypterus senegalus]	#N/A	2.19e-49	Polypterus senegalus	Chordata	cellular organisms; Eukaryota; Opisthokonta; Metazoa; Eumetazoa; Bilateria; Deuterostomia; Chordata; Craniata; Vertebrata; Gnathostomata; Teleostomi; Euteleostomi; Actinopterygii; Cladistia; Polypteriformes; Polypteridae; Polypterus
TRINITY_DN119204_c0_g1_i1	243	12	XP_022074303.1	XP_022074303.1 piggyBac transposable element-derived protein 2-like isoform X2 [Acanthochromis polyacanthus]	#N/A	1.16e-18	Acanthochromis polyacanthus	Chordata	cellular organisms; Eukaryota; Opisthokonta; Metazoa; Eumetazoa; Bilateria; Deuterostomia; Chordata; Craniata; Vertebrata; Gnathostomata; Teleostomi; Euteleostomi; Actinopterygii; Actinopteri; Neopterygii; Teleostei; Osteoglossocephalai; Clupeocephala; Euteleosteomorpha; Neoteleostei; Eurypterygia; Ctenosquamata; Acanthomorphata; Euacanthomorphacea; Percomorphaceae; Ovalentaria; Ovalentaria incer…
TRINITY_DN115720_c0_g1_i1	418	22	XP_038583179.1	XP_038583179.1 otoferlin isoform X10 [Micropterus salmoides]	Ferlin_C superfamily	2.07e-10	Micropterus salmoides	Chordata	cellular organisms; Eukaryota; Opisthokonta; Metazoa; Eumetazoa; Bilateria; Deuterostomia; Chordata; Craniata; Vertebrata; Gnathostomata; Teleostomi; Euteleostomi; Actinopterygii; Actinopteri; Neopterygii; Teleostei; Osteoglossocephalai; Clupeocephala; Euteleosteomorpha; Neoteleostei; Eurypterygia; Ctenosquamata; Acanthomorphata; Euacanthomorphacea; Percomorphaceae; Eupercaria; Centrarchiformes; …
TRINITY_DN104982_c0_g1_i1	680	36	XP_028654711.1	XP_028654711.1 piggyBac transposable element-derived protein 4-like [Erpetoichthys calabaricus]	DDE_Tnp_1_7 superfamily	2.07e-48	Erpetoichthys calabaricus	Chordata	cellular organisms; Eukaryota; Opisthokonta; Metazoa; Eumetazoa; Bilateria; Deuterostomia; Chordata; Craniata; Vertebrata; Gnathostomata; Teleostomi; Euteleostomi; Actinopterygii; Cladistia; Polypteriformes; Polypteridae; Erpetoichthys
TRINITY_DN13136_c0_g1_i1	680	36	XP_028665501.1	XP_028665501.1 uncharacterized protein F13E9.13, mitochondrial-like [Erpetoichthys calabaricus]	TIM superfamily	7.55e-88	Erpetoichthys calabaricus	Chordata	cellular organisms; Eukaryota; Opisthokonta; Metazoa; Eumetazoa; Bilateria; Deuterostomia; Chordata; Craniata; Vertebrata; Gnathostomata; Teleostomi; Euteleostomi; Actinopterygii; Cladistia; Polypteriformes; Polypteridae; Erpetoichthys
TRINITY_DN31474_c0_g1_i1	300	16	XP_042566154.1	XP_042566154.1 uncharacterized protein K02A2.6-like [Clupea harengus]	Integrase_H2C2	3.57e-13	Clupea harengus	Chordata	cellular organisms; Eukaryota; Opisthokonta; Metazoa; Eumetazoa; Bilateria; Deuterostomia; Chordata; Craniata; Vertebrata; Gnathostomata; Teleostomi; Euteleostomi; Actinopterygii; Actinopteri; Neopterygii; Teleostei; Osteoglossocephalai; Clupeocephala; Otomorpha; Clupei; Clupeiformes; Clupeoidei; Clupeidae; Clupeinae; Clupea
TRINITY_DN14189_c0_g2_i1	514	28	XP_023197123.1	XP_023197123.1 prolyl 4-hydroxylase subunit alpha-1-like isoform X2 [Xiphophorus maculatus]	P4Hc	4.73e-45	Xiphophorus maculatus	Chordata	cellular organisms; Eukaryota; Opisthokonta; Metazoa; Eumetazoa; Bilateria; Deuterostomia; Chordata; Craniata; Vertebrata; Gnathostomata; Teleostomi; Euteleostomi; Actinopterygii; Actinopteri; Neopterygii; Teleostei; Osteoglossocephalai; Clupeocephala; Euteleosteomorpha; Neoteleostei; Eurypterygia; Ctenosquamata; Acanthomorphata; Euacanthomorphacea; Percomorphaceae; Ovalentaria; Atherinomorphae; …
TRINITY_DN6451_c0_g2_i1	1017	56	XP_026020822.1	XP_026020822.1 decapping and exoribonuclease protein [Astatotilapia calliptera]	#N/A	1.25e-11	Astatotilapia calliptera	Chordata	cellular organisms; Eukaryota; Opisthokonta; Metazoa; Eumetazoa; Bilateria; Deuterostomia; Chordata; Craniata; Vertebrata; Gnathostomata; Teleostomi; Euteleostomi; Actinopterygii; Actinopteri; Neopterygii; Teleostei; Osteoglossocephalai; Clupeocephala; Euteleosteomorpha; Neoteleostei; Eurypterygia; Ctenosquamata; Acanthomorphata; Euacanthomorphacea; Percomorphaceae; Ovalentaria; Cichlomorphae; Ci…
TRINITY_DN12186_c0_g1_i9	2453	142	XP_041940766.1	XP_041940766.1 LOW QUALITY PROTEIN: zinc finger BED domain-containing protein 5-like [Alosa sapidissima]	#N/A	1.43e-69	Alosa sapidissima	Chordata	cellular organisms; Eukaryota; Opisthokonta; Metazoa; Eumetazoa; Bilateria; Deuterostomia; Chordata; Craniata; Vertebrata; Gnathostomata; Teleostomi; Euteleostomi; Actinopterygii; Actinopteri; Neopterygii; Teleostei; Osteoglossocephalai; Clupeocephala; Otomorpha; Clupei; Clupeiformes; Clupeoidei; Clupeidae; Alosinae; Alosa
TRINITY_DN85529_c0_g1_i1	274	16	XP_017542689.1	XP_017542689.1 transcription factor 15 isoform X2 [Pygocentrus nattereri]	bHLH_SF superfamily	6.97e-20	Pygocentrus nattereri	Chordata	cellular organisms; Eukaryota; Opisthokonta; Metazoa; Eumetazoa; Bilateria; Deuterostomia; Chordata; Craniata; Vertebrata; Gnathostomata; Teleostomi; Euteleostomi; Actinopterygii; Actinopteri; Neopterygii; Teleostei; Osteoglossocephalai; Clupeocephala; Otomorpha; Ostariophysi; Otophysi; Characiphysae; Characiformes; Characoidei; Serrasalmidae; Pygocentrus
TRINITY_DN128735_c0_g1_i1	615	36	XP_026101165.1	XP_026101165.1 PHD finger protein 12-like isoform X2 [Carassius auratus]	#N/A	1.86e-15	Carassius auratus	Chordata	cellular organisms; Eukaryota; Opisthokonta; Metazoa; Eumetazoa; Bilateria; Deuterostomia; Chordata; Craniata; Vertebrata; Gnathostomata; Teleostomi; Euteleostomi; Actinopterygii; Actinopteri; Neopterygii; Teleostei; Osteoglossocephalai; Clupeocephala; Otomorpha; Ostariophysi; Otophysi; Cypriniphysae; Cypriniformes; Cyprinoidei; Cyprinidae; Cyprininae; Carassius
TRINITY_DN61391_c0_g1_i1	875	52	XP_041705160.1	XP_041705160.1 cAMP-dependent protein kinase catalytic subunit beta-like isoform X2 [Coregonus clupeaformis]	PKc_like superfamily	1.28e-105	Coregonus clupeaformis	Chordata	cellular organisms; Eukaryota; Opisthokonta; Metazoa; Eumetazoa; Bilateria; Deuterostomia; Chordata; Craniata; Vertebrata; Gnathostomata; Teleostomi; Euteleostomi; Actinopterygii; Actinopteri; Neopterygii; Teleostei; Osteoglossocephalai; Clupeocephala; Euteleosteomorpha; Protacanthopterygii; Salmoniformes; Salmonidae; Coregoninae; Coregonus
TRINITY_DN20967_c0_g1_i1	975	58	XP_041960341.1	XP_041960341.1 piggyBac transposable element-derived protein 3-like [Alosa sapidissima]	DDE_Tnp_1_7 superfamily	7.72e-60	Alosa sapidissima	Chordata	cellular organisms; Eukaryota; Opisthokonta; Metazoa; Eumetazoa; Bilateria; Deuterostomia; Chordata; Craniata; Vertebrata; Gnathostomata; Teleostomi; Euteleostomi; Actinopterygii; Actinopteri; Neopterygii; Teleostei; Osteoglossocephalai; Clupeocephala; Otomorpha; Clupei; Clupeiformes; Clupeoidei; Clupeidae; Alosinae; Alosa
TRINITY_DN36748_c0_g2_i1	487	30	XP_039623936.1	XP_039623936.1 jerky protein homolog-like [Polypterus senegalus]	rve superfamily	2.17e-72	Polypterus senegalus	Chordata	cellular organisms; Eukaryota; Opisthokonta; Metazoa; Eumetazoa; Bilateria; Deuterostomia; Chordata; Craniata; Vertebrata; Gnathostomata; Teleostomi; Euteleostomi; Actinopterygii; Cladistia; Polypteriformes; Polypteridae; Polypterus
[truncated: 545 more rows]

## Sheet: StIT1_sequences
transcript_ID	sequence
[truncated: 1,521 more rows]

## Sheet: StIT2_analysis
transcript_ID	transcript_length	mapped_reads	best_hit_accession_number	best_hit_description	Conserved_domains	E_value	species	phylum	lineage
[truncated: 1,588 more rows]

[truncated: 9 more sheets: StIT2_sequences, StFR_analysis, StFR_sequences, StCH_analysis, StCH_sequences, StHU_analysis, StHU_sequences, StUSA_analysis, StUSA_sequences]
